# Supplementary material for: Model‐guided development of an evolutionarily stable yeast chassis
Source: Mol Syst Biol. 2021 Jul 22;17(7):e10253. doi: 10.15252/msb.202110253 (PMC8297383; doi:10.15252/msb.202110253)
Supplement: Supplementary file 3 — Source Data for Expanded View and Appendix [file MSB-17-e10253-s004.zip]

Archive with 15 entries (12 files):
- MSB-2021-10253_SourceDataForExpandedView/
- MSB-2021-10253_SourceDataForExpandedView/MSB-2021-10253_SourceDataForFigureS2.xlsx
- __MACOSX/
- __MACOSX/MSB-2021-10253_SourceDataForExpandedView/
- __MACOSX/MSB-2021-10253_SourceDataForExpandedView/._MSB-2021-10253_SourceDataForFigureS2.xlsx
- MSB-2021-10253_SourceDataForExpandedView/MSB-2021-10253_SourceDataForFigureS3.xlsx
- __MACOSX/MSB-2021-10253_SourceDataForExpandedView/._MSB-2021-10253_SourceDataForFigureS3.xlsx
- MSB-2021-10253_SourceDataForExpandedView/MSB-2021-10253_SourceDataForFigureS4.xlsx
- __MACOSX/MSB-2021-10253_SourceDataForExpandedView/._MSB-2021-10253_SourceDataForFigureS4.xlsx
- MSB-2021-10253_SourceDataForExpandedView/MSB-2021-10253_SourceDataForFigureEV3.xlsx
- __MACOSX/MSB-2021-10253_SourceDataForExpandedView/._MSB-2021-10253_SourceDataForFigureEV3.xlsx
- MSB-2021-10253_SourceDataForExpandedView/MSB-2021-10253_SourceDataForFigureEV2.xlsx
- __MACOSX/MSB-2021-10253_SourceDataForExpandedView/._MSB-2021-10253_SourceDataForFigureEV2.xlsx
- MSB-2021-10253_SourceDataForExpandedView/MSB-2021-10253_SourceDataForFigureEV4.xlsx
- __MACOSX/MSB-2021-10253_SourceDataForExpandedView/._MSB-2021-10253_SourceDataForFigureEV4.xlsx
