# Supplementary material for: Model‐guided development of an evolutionarily stable yeast chassis
Source: Mol Syst Biol. 2021 Jul 22;17(7):e10253. doi: 10.15252/msb.202110253 (PMC8297383; doi:10.15252/msb.202110253)
Supplement: Supplementary file 3 — Source Data for Expanded View and Appendix [file MSB-17-e10253-s004.zip › MSB-2021-10253_SourceDataForExpandedView/MSB-2021-10253_SourceDataForFigureS2.xlsx]

## Sheet: FigS4_B
Passage number	Time between passages (h)
0	48
2	48
4	48
5	238
7	96
10	96
13	72
16	65
19	48
22	48
23	48
24	48
	OD600nm
Passage	Chassis_z population1	Chassis_z population2	Chassis_z population3
0	4.912	3.44	3.12
2	7.552	8.528	8.32
4	8.896	9.12	9.296
5	5.344	4.528	7.76
7	6.624	5.024	7.072
10	7.6	8.016	7.168
13	6.64	7.072	6.592
16	7.184	7.216	7.872
19	6.224	6.288	7.264
22	6.368	6.416	7.472
23	6.272	6.24	7.2
24	6.576	6.592	7.696

## Sheet: FigS4_C
Passage number	Time between passages (h)
0	48
2	48
4	48
5	238
7	96
10	96
13	72
16	65
19	48
22	48
23	48
24	48
	OD600nm
Passage number	Chassis_F population1	Chassis_F population2	Chassis_F population3
0	1.352	2.736	2.816
2	7.6	7.568	7.104
4	8.256	8.896	7.328
5	6.784	6.208	5.056
7	6	5.392	5.392
10	6.32	7.488	5.136
13	7.04	6.976	5.424
16	7.936	7.04	5.664
19	6.96	6.112	6.128
22	7.424	6.144	6.416
23	7.312	6.08	6.336
24	7.104	6.288	6.432

## Sheet: FigS4_D
Passage number	Time between passages (h)
0	48
2	48
4	48
5	238
7	96
10	96
13	72
16	65
19	48
22	48
23	48
24	48
	OD600nm
Passage number	Chassis_Sz population1	Chassis_Sz population2	Chassis_Sz population3
0	3.456	3.808	3.696
2	7.392	7.36	7.728
4	7.904	8.128	7.856
5	3.84	3.824	3.696
7	4.72	3.408	3.024
10	3.952	4.88	6.624
13	3.696	4.304	5.632
16	3.888	5.12	6.288
19	3.696	4.8	6.624
22	4.32	4.704	6.824
23	4.048	4.448	6.24
24	4.224	4.688	6.592

## Sheet: FigS4_E
Passage number	Time between passages (h)
0	48
2	48
4	48
5	238
7	96
10	96
13	72
16	65
19	48
22	48
23	48
24	48
	OD600nm
Passage number	Chassis_Mz population1	Chassis_Mz population2	Chassis_Mz population3
0	3.952	3.824	4.272
2	7.616	7.808	6.064
4	8	8.016	7.712
5	6.096	2.64	3.472
7	7.232	4.016	4.144
10	6.912	5.008	5.52
13	6.032	4.032	4.72
16	6.08	4.384	5.12
19	5.728	4.176	5.792
22	5.776	4.56	6.096
23	5.84	4.592	6.384
24	6.032	4.512	6.192
