# Supplementary material for: Model‐guided development of an evolutionarily stable yeast chassis
Source: Mol Syst Biol. 2021 Jul 22;17(7):e10253. doi: 10.15252/msb.202110253 (PMC8297383; doi:10.15252/msb.202110253)
Supplement: Supplementary file 3 — Source Data for Expanded View and Appendix [file MSB-17-e10253-s004.zip › MSB-2021-10253_SourceDataForExpandedView/MSB-2021-10253_SourceDataForFigureS3.xlsx]

## Sheet: FigS3_A
	Evolved isolates										Parental
Time (h)	Chassis_Sz-1-S	Chassis_Sz-1-M	Chassis_Sz-1-L	Chassis_Sz-2-S	Chassis_Sz-2-M	Chassis_Sz-2-L	Chassis_Sz-3-S	Chassis_Sz-3-M	Chassis_Sz-3-L	Chassis_Sz population3	Chassis_Sz	Chassis_Sz (gly+)
0	0.113	0.121	0.117	0.102	0.109	0.122	0.112	0.106	0.126	0.115	0.118	0.12
12	0.636	0.882	1.032	0.488	0.87	0.868	0.834	0.804	0.998	0.688	0.16	0.446
17	1.416	1.712	2.216	1.192	2.008	2.228	1.984	1.828	2.02	1.5	0.188	0.708
21	2.384	1.92	2.976	2.016	3.024	3.344	3.136	2.64	2.896	2.416	0.192	0.912
24	2.624	2.104	3.072	2.376	3.192	3.592	3.496	3	3.184	2.52	0.192	1.088
36	3.392	2.688	3.568	2.864	3.696	4.144	4.72	4.272	4.336	3.104	0.196	1.68
43	3.472	2.72	3.664	3.008	3.792	4.144	4.704	4.352	4.496	3.152	0.196	1.968
47	3.52	2.8	3.632	2.944	3.744	4.16	4.72	4.304	4.464	3.168	0.18	2.064
63	3.456	2.96	3.568	3.312	3.824	4.032	4.672	4.448	4.352	3.344	0.2	2.416
70	3.536	2.944	3.584	3.44	3.952	4.24	4.768	4.32	4.176	3.392	0.196	2.528
84	-	-	-	-	-	-	-	-	-	-	0.196	2.688
91	-	-	-	-	-	-	-	-	-	-	0.184	2.704
226	-	-	-	-	-	-	-	-	-	-	0.2	-
277	-	-	-	-	-	-	-	-	-	-	0.248	-
(+gly) - culture supplemented with glycine

## Sheet: FigS3_D
	Succinate Titer (g/L)	ODmax
Chassis_Sz-1-S	0.421204	3.536
Chassis_Sz-1-M	0.392552	2.944
Chassis_Sz-1-L	0.516315	3.584
Chassis_Sz-2-S	0.366506	3.44
Chassis_Sz-2-M	0.447686	3.952
Chassis_Sz-2-L	0.320972	4.24
Chassis_Sz-3-S	0.0718375	4.768
Chassis_Sz-3-M	0.541286	4.32
Chassis_Sz-3-L	0.5312	4.176
Chassis_Sz population3	0.430671	3.392

## Sheet: FigS3_B
	Evolved isolates										Parental
Time (h)	Chassis_F-1-S	Chassis_F-1-M	Chassis_F-1-L	Chassis_F-2-S	Chassis_F-2-M	Chassis_F-2-L	Chassis_F-3-S	Chassis_F-3-M	Chassis_F-3-L	Chassis_F_population3	Chassis_F	Chassis_F (gly+)
0	0.09	0.093	0.09	0.06	0.109	0.103	0.102	0.071	0.128	0.092	0.103	0.107
8	0.549	0.616	0.671	0.139	0.285	0.232	0.269	0.226	0.284	0.191	0.104	0.346
18	4.288	4.72	4.504	1.228	1.868	1.696	1.656	1.188	1.836	1.384	0.14	0.632
24	4.56	5.104	4.816	2.256	2.648	2.736	2.456	2.36	3.016	2.496	0.144	0.832
31	4.656	5.04	4.832	2.576	2.792	3.336	3.216	3.168	3.784	3.56	0.202	1.584
47	4.624	4.768	4.8	3.176	3.208	3.672	3.448	3.784	3.944	3.824	0.864	2.744
57	4.904	4.824	4.848	3.344	3.176	3.424	3.712	4.328	3.768	4.664	3.192	3.552
69	-	-	-	-	-	-	-	-	-	5.216	5.456	3.584
81	-	-	-	-	-	-	-	-	-	5.072	5.456	3.648
(+gly) - culture supplemented with glycine

## Sheet: FigS3_E
	Fumarate titer (g/L)	ODmax
Chassis_F_1_S	0.0225774	4.904
Chassis_F_1_M	0.0225513	4.824
Chassis_F_1_L	0.0226739	4.848
Chassis_F_2_S	0.241797	3.344
Chassis_F_2_M	0.299333	3.176
Chassis_F_2_L	0.188066	3.424
Chassis_F_3_S	0.17344	3.712
Chassis_F_3_M	0.149631	4.328
Chassis_F_3_L	0.121682	3.768
Chassis_F_population3	0.139904	5.072

## Sheet: FigS3_C
	Evolved strains										Parental
Time (h)	Chassis_Mz-1-S	Chassis_Mz-1-M	Chassis_Mz-1-L	Chassis_Mz-2-S	Chassis_Mz-2-M	Chassis_Mz-2-L	Chassis_Mz-3-S	Chassis_Mz-3-M	Chassis_Mz-3-L	Chassis_Mz population2	Chassis_Mz	Chassis_Mz (gly+)
0	0.09	0.081	0.095	0.09	0.102	0.095	0.087	0.07	0.108	0.106	0.103	0.101
12	2.432	2.16	2.944	0.41	0.488	0.448	0.398	0.244	0.556	0.602	0.14	0.46
18	3.616	5.024	3.888	1.376	1.472	1.664	1.024	1.12	0.88	1.488	0.148	0.928
23	3.744	5.04	4.592	2.416	2.448	2.256	1.776	1.392	2	2.208	0.156	1.376
38	3.792	5.12	4.56	3.84	3.776	3.696	2.976	1.904	2.112	3.488	0.16	2.48
46	4.064	5.248	4.688	4.176	4.064	3.68	3.36	1.888	2.32	3.68	0.168	2.592
70	3.904	5.296	4.48	4.08	3.984	3.52	3.488	2.016	2.416	3.6	0.172	3.04
133	-	-	-	-	-	-	-	-	-	-	0.172	-
184	-	-	-	-	-	-	-	-	-	-	0.19	-
(+gly) - culture supplemented with glycine

## Sheet: FigS3_F
	Malate titer (g/L)	ODmax
Chassis_Mz_1_S	0.0493809	4.064
Chassis_Mz_1_M	0.0539436	5.296
Chassis_Mz_1_L	0.0665163	4.688
Chassis_Mz_2_S	0.219722	4.176
Chassis_Mz_2_M	0.208985	4.064
Chassis_Mz_2_L	0.237891	3.68
Chassis_Mz_3_S	0.136698	3.488
Chassis_Mz_3_M	0.031155	2.016
Chassis_Mz_3_L	0.0278726	2.416
Chassis_Mz population2	0.204291	3.6
