# Supplementary material for: Model‐guided development of an evolutionarily stable yeast chassis
Source: Mol Syst Biol. 2021 Jul 22;17(7):e10253. doi: 10.15252/msb.202110253 (PMC8297383; doi:10.15252/msb.202110253)
Supplement: Supplementary file 3 — Source Data for Expanded View and Appendix [file MSB-17-e10253-s004.zip › MSB-2021-10253_SourceDataForExpandedView/MSB-2021-10253_SourceDataForFigureS4.xlsx]

## Sheet: FigS4
term_id	term_name	source	Strain	OMICS_up/down	FDR	recall
GO:0009070	serine family amino acid biosynthetic process	GO:BP	E_Chassis_Sz	Transcriptomics_down	2.35e-08	0.444444
GO:0000097	sulfur amino acid biosynthetic process	GO:BP	E_Chassis_Sz	Transcriptomics_down	2.01e-12	0.435897
GO:0006566	threonine metabolic process	GO:BP	E_Chassis_Sz	Transcriptomics_down	NA	NA
GO:0000162	tryptophan biosynthetic process	GO:BP	E_Chassis_Sz	Transcriptomics_down	NA	NA
GO:0000050	urea cycle	GO:BP	E_Chassis_Sz	Transcriptomics_down	NA	NA
GO:0019627	urea metabolic process	GO:BP	E_Chassis_Sz	Transcriptomics_down	NA	NA
GO:0006573	valine metabolic process	GO:BP	E_Chassis_Sz	Transcriptomics_down	NA	NA
GO:1901607	alpha-amino acid biosynthetic process	GO:BP	E_Chassis_Sz	Transcriptomics_down	1.53e-07	0.177419
GO:1901605	alpha-amino acid metabolic process	GO:BP	E_Chassis_Sz	Transcriptomics_down	3.15e-09	0.157609
GO:0009309	amine biosynthetic process	GO:BP	E_Chassis_Sz	Transcriptomics_down	NA	NA
GO:0043102	amino acid salvage	GO:BP	E_Chassis_Sz	Transcriptomics_down	NA	NA
GO:0006865	amino acid transport	GO:BP	E_Chassis_Sz	Transcriptomics_down	8.01e-06	0.26
GO:0006526	arginine biosynthetic process	GO:BP	E_Chassis_Sz	Transcriptomics_down	NA	NA
GO:0006525	arginine metabolic process	GO:BP	E_Chassis_Sz	Transcriptomics_down	NA	NA
GO:0009072	aromatic amino acid family metabolic process	GO:BP	E_Chassis_Sz	Transcriptomics_down	NA	NA
GO:0015801	aromatic amino acid transport	GO:BP	E_Chassis_Sz	Transcriptomics_down	NA	NA
GO:0009067	aspartate family amino acid biosynthetic process	GO:BP	E_Chassis_Sz	Transcriptomics_down	5.81e-10	0.326923
GO:0009082	branched-chain amino acid biosynthetic process	GO:BP	E_Chassis_Sz	Transcriptomics_down	NA	NA
GO:0009423	chorismate biosynthetic process	GO:BP	E_Chassis_Sz	Transcriptomics_down	NA	NA
GO:0006534	cysteine metabolic process	GO:BP	E_Chassis_Sz	Transcriptomics_down	3.07e-08	0.588235
GO:0006538	glutamate catabolic process	GO:BP	E_Chassis_Sz	Transcriptomics_down	NA	NA
GO:0009084	glutamine family amino acid biosynthetic process	GO:BP	E_Chassis_Sz	Transcriptomics_down	NA	NA
GO:0009065	glutamine family amino acid catabolic process	GO:BP	E_Chassis_Sz	Transcriptomics_down	NA	NA
GO:0000105	histidine biosynthetic process	GO:BP	E_Chassis_Sz	Transcriptomics_down	NA	NA
GO:0009097	isoleucine biosynthetic process	GO:BP	E_Chassis_Sz	Transcriptomics_down	NA	NA
GO:0070981	L-asparagine biosynthetic process	GO:BP	E_Chassis_Sz	Transcriptomics_down	NA	NA
GO:0071267	L-methionine salvage	GO:BP	E_Chassis_Sz	Transcriptomics_down	NA	NA
GO:0006551	leucine metabolic process	GO:BP	E_Chassis_Sz	Transcriptomics_down	NA	NA
GO:0009085	lysine biosynthetic process	GO:BP	E_Chassis_Sz	Transcriptomics_down	NA	NA
GO:0006555	methionine metabolic process	GO:BP	E_Chassis_Sz	Transcriptomics_down	9.17e-12	0.404762
GO:0006591	ornithine metabolic process	GO:BP	E_Chassis_Sz	Transcriptomics_down	NA	NA
GO:0005975	carbohydrate metabolic process	GO:BP	E_Chassis_Sz	Transcriptomics_down	NA	NA
GO:0005984	disaccharide metabolic process	GO:BP	E_Chassis_Sz	Transcriptomics_down	NA	NA
GO:0009250	glucan biosynthetic process	GO:BP	E_Chassis_Sz	Transcriptomics_down	NA	NA
GO:0051156	glucose 6-phosphate metabolic process	GO:BP	E_Chassis_Sz	Transcriptomics_down	NA	NA
GO:0006006	glucose metabolic process	GO:BP	E_Chassis_Sz	Transcriptomics_down	NA	NA
GO:0006749	glutathione metabolic process	GO:BP	E_Chassis_Sz	Transcriptomics_down	0.00394545	0.333333
GO:0005977	glycogen metabolic process	GO:BP	E_Chassis_Sz	Transcriptomics_down	NA	NA
GO:0006096	glycolytic process	GO:BP	E_Chassis_Sz	Transcriptomics_down	NA	NA
GO:0019318	hexose metabolic process	GO:BP	E_Chassis_Sz	Transcriptomics_down	NA	NA
GO:0005996	monosaccharide metabolic process	GO:BP	E_Chassis_Sz	Transcriptomics_down	NA	NA
GO:0009311	oligosaccharide metabolic process	GO:BP	E_Chassis_Sz	Transcriptomics_down	NA	NA
GO:0000271	polysaccharide biosynthetic process	GO:BP	E_Chassis_Sz	Transcriptomics_down	NA	NA
GO:0006090	pyruvate metabolic process	GO:BP	E_Chassis_Sz	Transcriptomics_down	NA	NA
GO:0070413	trehalose metabolism in response to stress	GO:BP	E_Chassis_Sz	Transcriptomics_down	NA	NA
GO:0046394	carboxylic acid biosynthetic process	GO:BP	E_Chassis_Sz	Transcriptomics_down	2.24e-07	0.142105
GO:0046395	carboxylic acid catabolic process	GO:BP	E_Chassis_Sz	Transcriptomics_down	NA	NA
GO:0046942	carboxylic acid transport	GO:BP	E_Chassis_Sz	Transcriptomics_down	7.51e-06	0.202532
GO:0043648	dicarboxylic acid metabolic process	GO:BP	E_Chassis_Sz	Transcriptomics_down	NA	NA
GO:0032787	monocarboxylic acid metabolic process	GO:BP	E_Chassis_Sz	Transcriptomics_down	NA	NA
GO:0016054	organic acid catabolic process	GO:BP	E_Chassis_Sz	Transcriptomics_down	NA	NA
GO:0006082	organic acid metabolic process	GO:BP	E_Chassis_Sz	Transcriptomics_down	7.91e-07	0.0966981
GO:0015849	organic acid transport	GO:BP	E_Chassis_Sz	Transcriptomics_down	9.1e-06	0.2
GO:0043436	oxoacid metabolic process	GO:BP	E_Chassis_Sz	Transcriptomics_down	2.43e-06	0.0947867
GO:0030437	ascospore formation	GO:BP	E_Chassis_Sz	Transcriptomics_down	NA	NA
GO:0048468	cell development	GO:BP	E_Chassis_Sz	Transcriptomics_down	NA	NA
GO:0070726	cell wall assembly	GO:BP	E_Chassis_Sz	Transcriptomics_down	NA	NA
GO:1903046	meiotic cell cycle process	GO:BP	E_Chassis_Sz	Transcriptomics_down	NA	NA
GO:0044091	membrane biogenesis	GO:BP	E_Chassis_Sz	Transcriptomics_down	NA	NA
GO:0042273	ribosomal large subunit biogenesis	GO:BP	E_Chassis_Sz	Transcriptomics_down	NA	NA
GO:0006165	nucleoside diphosphate phosphorylation	GO:BP	E_Chassis_Sz	Transcriptomics_down	NA	NA
GO:0006753	nucleoside phosphate metabolic process	GO:BP	E_Chassis_Sz	Transcriptomics_down	NA	NA
GO:0046939	nucleotide phosphorylation	GO:BP	E_Chassis_Sz	Transcriptomics_down	NA	NA
GO:0009135	purine nucleoside diphosphate metabolic process	GO:BP	E_Chassis_Sz	Transcriptomics_down	NA	NA
GO:0009179	purine ribonucleoside diphosphate metabolic process	GO:BP	E_Chassis_Sz	Transcriptomics_down	NA	NA
GO:0008614	pyridoxine metabolic process	GO:BP	E_Chassis_Sz	Transcriptomics_down	NA	NA
GO:0009185	ribonucleoside diphosphate metabolic process	GO:BP	E_Chassis_Sz	Transcriptomics_down	NA	NA
GO:0009259	ribonucleotide metabolic process	GO:BP	E_Chassis_Sz	Transcriptomics_down	NA	NA
GO:0019693	ribose phosphate metabolic process	GO:BP	E_Chassis_Sz	Transcriptomics_down	NA	NA
GO:0046031	ADP metabolic process	GO:BP	E_Chassis_Sz	Transcriptomics_down	NA	NA
GO:0006757	ATP generation from ADP	GO:BP	E_Chassis_Sz	Transcriptomics_down	NA	NA
GO:0046034	ATP metabolic process	GO:BP	E_Chassis_Sz	Transcriptomics_down	NA	NA
GO:0045454	cell redox homeostasis	GO:BP	E_Chassis_Sz	Transcriptomics_down	NA	NA
GO:0051186	cofactor metabolic process	GO:BP	E_Chassis_Sz	Transcriptomics_down	0.0102883	0.103093
GO:0015980	energy derivation by oxidation of organic compounds	GO:BP	E_Chassis_Sz	Transcriptomics_down	NA	NA
GO:0006112	energy reserve metabolic process	GO:BP	E_Chassis_Sz	Transcriptomics_down	NA	NA
GO:0006091	generation of precursor metabolites and energy	GO:BP	E_Chassis_Sz	Transcriptomics_down	NA	NA
GO:0032780	negative regulation of ATPase activity	GO:BP	E_Chassis_Sz	Transcriptomics_down	NA	NA
GO:0051346	negative regulation of hydrolase activity	GO:BP	E_Chassis_Sz	Transcriptomics_down	NA	NA
GO:0055114	oxidation-reduction process	GO:BP	E_Chassis_Sz	Transcriptomics_down	NA	NA
GO:0070814	hydrogen sulfide biosynthetic process	GO:BP	E_Chassis_Sz	Transcriptomics_down	1.52e-06	1
GO:0052803	imidazole-containing compound metabolic process	GO:BP	E_Chassis_Sz	Transcriptomics_down	NA	NA
GO:0046219	indolalkylamine biosynthetic process	GO:BP	E_Chassis_Sz	Transcriptomics_down	NA	NA
GO:0006979	response to oxidative stress	GO:BP	E_Chassis_Sz	Transcriptomics_down	0.000362583	0.139535
GO:0006820	anion transport	GO:BP	E_Chassis_Sz	Transcriptomics_down	3.46e-07	0.144444
GO:0042883	cysteine transport	GO:BP	E_Chassis_Sz	Transcriptomics_down	NA	NA
GO:0006811	ion transport	GO:BP	E_Chassis_Sz	Transcriptomics_down	6.31e-05	0.0956522
GO:0009070	serine family amino acid biosynthetic process	GO:BP	E_Chassis_Sz	Proteomics_down	0.00310467	0.296296
GO:0000097	sulfur amino acid biosynthetic process	GO:BP	E_Chassis_Sz	Proteomics_down	0.000795471	0.25641
GO:0006566	threonine metabolic process	GO:BP	E_Chassis_Sz	Proteomics_down	NA	NA
GO:0000162	tryptophan biosynthetic process	GO:BP	E_Chassis_Sz	Proteomics_down	NA	NA
GO:0000050	urea cycle	GO:BP	E_Chassis_Sz	Proteomics_down	NA	NA
GO:0019627	urea metabolic process	GO:BP	E_Chassis_Sz	Proteomics_down	NA	NA
GO:0006573	valine metabolic process	GO:BP	E_Chassis_Sz	Proteomics_down	NA	NA
GO:1901607	alpha-amino acid biosynthetic process	GO:BP	E_Chassis_Sz	Proteomics_down	0.000408709	0.145161
GO:1901605	alpha-amino acid metabolic process	GO:BP	E_Chassis_Sz	Proteomics_down	0.000161025	0.125
GO:0009309	amine biosynthetic process	GO:BP	E_Chassis_Sz	Proteomics_down	NA	NA
GO:0043102	amino acid salvage	GO:BP	E_Chassis_Sz	Proteomics_down	NA	NA
GO:0006865	amino acid transport	GO:BP	E_Chassis_Sz	Proteomics_down	NA	NA
GO:0006526	arginine biosynthetic process	GO:BP	E_Chassis_Sz	Proteomics_down	NA	NA
GO:0006525	arginine metabolic process	GO:BP	E_Chassis_Sz	Proteomics_down	NA	NA
GO:0009072	aromatic amino acid family metabolic process	GO:BP	E_Chassis_Sz	Proteomics_down	NA	NA
GO:0015801	aromatic amino acid transport	GO:BP	E_Chassis_Sz	Proteomics_down	NA	NA
GO:0009067	aspartate family amino acid biosynthetic process	GO:BP	E_Chassis_Sz	Proteomics_down	0.0130246	0.192308
GO:0009082	branched-chain amino acid biosynthetic process	GO:BP	E_Chassis_Sz	Proteomics_down	NA	NA
GO:0009423	chorismate biosynthetic process	GO:BP	E_Chassis_Sz	Proteomics_down	NA	NA
GO:0006534	cysteine metabolic process	GO:BP	E_Chassis_Sz	Proteomics_down	0.0177179	0.352941
GO:0006538	glutamate catabolic process	GO:BP	E_Chassis_Sz	Proteomics_down	NA	NA
GO:0009084	glutamine family amino acid biosynthetic process	GO:BP	E_Chassis_Sz	Proteomics_down	NA	NA
GO:0009065	glutamine family amino acid catabolic process	GO:BP	E_Chassis_Sz	Proteomics_down	NA	NA
GO:0000105	histidine biosynthetic process	GO:BP	E_Chassis_Sz	Proteomics_down	NA	NA
GO:0009097	isoleucine biosynthetic process	GO:BP	E_Chassis_Sz	Proteomics_down	NA	NA
GO:0070981	L-asparagine biosynthetic process	GO:BP	E_Chassis_Sz	Proteomics_down	NA	NA
GO:0071267	L-methionine salvage	GO:BP	E_Chassis_Sz	Proteomics_down	NA	NA
GO:0006551	leucine metabolic process	GO:BP	E_Chassis_Sz	Proteomics_down	NA	NA
GO:0009085	lysine biosynthetic process	GO:BP	E_Chassis_Sz	Proteomics_down	NA	NA
GO:0006555	methionine metabolic process	GO:BP	E_Chassis_Sz	Proteomics_down	0.0140214	0.214286
GO:0006591	ornithine metabolic process	GO:BP	E_Chassis_Sz	Proteomics_down	NA	NA
GO:0005975	carbohydrate metabolic process	GO:BP	E_Chassis_Sz	Proteomics_down	NA	NA
GO:0005984	disaccharide metabolic process	GO:BP	E_Chassis_Sz	Proteomics_down	NA	NA
GO:0009250	glucan biosynthetic process	GO:BP	E_Chassis_Sz	Proteomics_down	NA	NA
GO:0051156	glucose 6-phosphate metabolic process	GO:BP	E_Chassis_Sz	Proteomics_down	NA	NA
GO:0006006	glucose metabolic process	GO:BP	E_Chassis_Sz	Proteomics_down	NA	NA
GO:0006749	glutathione metabolic process	GO:BP	E_Chassis_Sz	Proteomics_down	0.00034446	0.380952
GO:0005977	glycogen metabolic process	GO:BP	E_Chassis_Sz	Proteomics_down	NA	NA
GO:0006096	glycolytic process	GO:BP	E_Chassis_Sz	Proteomics_down	NA	NA
GO:0019318	hexose metabolic process	GO:BP	E_Chassis_Sz	Proteomics_down	NA	NA
GO:0005996	monosaccharide metabolic process	GO:BP	E_Chassis_Sz	Proteomics_down	NA	NA
GO:0009311	oligosaccharide metabolic process	GO:BP	E_Chassis_Sz	Proteomics_down	NA	NA
GO:0000271	polysaccharide biosynthetic process	GO:BP	E_Chassis_Sz	Proteomics_down	NA	NA
GO:0006090	pyruvate metabolic process	GO:BP	E_Chassis_Sz	Proteomics_down	NA	NA
GO:0070413	trehalose metabolism in response to stress	GO:BP	E_Chassis_Sz	Proteomics_down	NA	NA
GO:0046394	carboxylic acid biosynthetic process	GO:BP	E_Chassis_Sz	Proteomics_down	3.38e-06	0.136842
GO:0046395	carboxylic acid catabolic process	GO:BP	E_Chassis_Sz	Proteomics_down	NA	NA
GO:0046942	carboxylic acid transport	GO:BP	E_Chassis_Sz	Proteomics_down	NA	NA
GO:0043648	dicarboxylic acid metabolic process	GO:BP	E_Chassis_Sz	Proteomics_down	0.0435329	0.1875
GO:0032787	monocarboxylic acid metabolic process	GO:BP	E_Chassis_Sz	Proteomics_down	NA	NA
GO:0016054	organic acid catabolic process	GO:BP	E_Chassis_Sz	Proteomics_down	NA	NA
GO:0006082	organic acid metabolic process	GO:BP	E_Chassis_Sz	Proteomics_down	3.1e-07	0.101415
GO:0015849	organic acid transport	GO:BP	E_Chassis_Sz	Proteomics_down	NA	NA
GO:0043436	oxoacid metabolic process	GO:BP	E_Chassis_Sz	Proteomics_down	9.46e-07	0.0995261
GO:0030437	ascospore formation	GO:BP	E_Chassis_Sz	Proteomics_down	NA	NA
GO:0048468	cell development	GO:BP	E_Chassis_Sz	Proteomics_down	NA	NA
GO:0070726	cell wall assembly	GO:BP	E_Chassis_Sz	Proteomics_down	NA	NA
GO:1903046	meiotic cell cycle process	GO:BP	E_Chassis_Sz	Proteomics_down	NA	NA
GO:0044091	membrane biogenesis	GO:BP	E_Chassis_Sz	Proteomics_down	NA	NA
GO:0042273	ribosomal large subunit biogenesis	GO:BP	E_Chassis_Sz	Proteomics_down	NA	NA
GO:0006165	nucleoside diphosphate phosphorylation	GO:BP	E_Chassis_Sz	Proteomics_down	NA	NA
GO:0006753	nucleoside phosphate metabolic process	GO:BP	E_Chassis_Sz	Proteomics_down	NA	NA
GO:0046939	nucleotide phosphorylation	GO:BP	E_Chassis_Sz	Proteomics_down	NA	NA
GO:0009135	purine nucleoside diphosphate metabolic process	GO:BP	E_Chassis_Sz	Proteomics_down	NA	NA
GO:0009179	purine ribonucleoside diphosphate metabolic process	GO:BP	E_Chassis_Sz	Proteomics_down	NA	NA
GO:0008614	pyridoxine metabolic process	GO:BP	E_Chassis_Sz	Proteomics_down	NA	NA
GO:0009185	ribonucleoside diphosphate metabolic process	GO:BP	E_Chassis_Sz	Proteomics_down	NA	NA
GO:0009259	ribonucleotide metabolic process	GO:BP	E_Chassis_Sz	Proteomics_down	NA	NA
GO:0019693	ribose phosphate metabolic process	GO:BP	E_Chassis_Sz	Proteomics_down	NA	NA
GO:0046031	ADP metabolic process	GO:BP	E_Chassis_Sz	Proteomics_down	NA	NA
GO:0006757	ATP generation from ADP	GO:BP	E_Chassis_Sz	Proteomics_down	NA	NA
GO:0046034	ATP metabolic process	GO:BP	E_Chassis_Sz	Proteomics_down	NA	NA
GO:0045454	cell redox homeostasis	GO:BP	E_Chassis_Sz	Proteomics_down	0.00213089	0.264706
GO:0051186	cofactor metabolic process	GO:BP	E_Chassis_Sz	Proteomics_down	0.000425345	0.118557
GO:0015980	energy derivation by oxidation of organic compounds	GO:BP	E_Chassis_Sz	Proteomics_down	NA	NA
GO:0006112	energy reserve metabolic process	GO:BP	E_Chassis_Sz	Proteomics_down	NA	NA
GO:0006091	generation of precursor metabolites and energy	GO:BP	E_Chassis_Sz	Proteomics_down	NA	NA
GO:0032780	negative regulation of ATPase activity	GO:BP	E_Chassis_Sz	Proteomics_down	NA	NA
GO:0051346	negative regulation of hydrolase activity	GO:BP	E_Chassis_Sz	Proteomics_down	NA	NA
GO:0055114	oxidation-reduction process	GO:BP	E_Chassis_Sz	Proteomics_down	1.17e-09	0.115385
GO:0070814	hydrogen sulfide biosynthetic process	GO:BP	E_Chassis_Sz	Proteomics_down	NA	NA
GO:0052803	imidazole-containing compound metabolic process	GO:BP	E_Chassis_Sz	Proteomics_down	NA	NA
GO:0046219	indolalkylamine biosynthetic process	GO:BP	E_Chassis_Sz	Proteomics_down	NA	NA
GO:0006979	response to oxidative stress	GO:BP	E_Chassis_Sz	Proteomics_down	0.000746073	0.139535
GO:0006820	anion transport	GO:BP	E_Chassis_Sz	Proteomics_down	NA	NA
GO:0042883	cysteine transport	GO:BP	E_Chassis_Sz	Proteomics_down	NA	NA
GO:0006811	ion transport	GO:BP	E_Chassis_Sz	Proteomics_down	NA	NA
GO:0009070	serine family amino acid biosynthetic process	GO:BP	E_Chassis_Mz	Transcriptomics_down	NA	NA
GO:0000097	sulfur amino acid biosynthetic process	GO:BP	E_Chassis_Mz	Transcriptomics_down	NA	NA
GO:0006566	threonine metabolic process	GO:BP	E_Chassis_Mz	Transcriptomics_down	NA	NA
GO:0000162	tryptophan biosynthetic process	GO:BP	E_Chassis_Mz	Transcriptomics_down	NA	NA
GO:0000050	urea cycle	GO:BP	E_Chassis_Mz	Transcriptomics_down	NA	NA
GO:0019627	urea metabolic process	GO:BP	E_Chassis_Mz	Transcriptomics_down	NA	NA
GO:0006573	valine metabolic process	GO:BP	E_Chassis_Mz	Transcriptomics_down	NA	NA
GO:1901607	alpha-amino acid biosynthetic process	GO:BP	E_Chassis_Mz	Transcriptomics_down	NA	NA
GO:1901605	alpha-amino acid metabolic process	GO:BP	E_Chassis_Mz	Transcriptomics_down	NA	NA
GO:0009309	amine biosynthetic process	GO:BP	E_Chassis_Mz	Transcriptomics_down	NA	NA
GO:0043102	amino acid salvage	GO:BP	E_Chassis_Mz	Transcriptomics_down	NA	NA
GO:0006865	amino acid transport	GO:BP	E_Chassis_Mz	Transcriptomics_down	NA	NA
GO:0006526	arginine biosynthetic process	GO:BP	E_Chassis_Mz	Transcriptomics_down	NA	NA
GO:0006525	arginine metabolic process	GO:BP	E_Chassis_Mz	Transcriptomics_down	NA	NA
GO:0009072	aromatic amino acid family metabolic process	GO:BP	E_Chassis_Mz	Transcriptomics_down	NA	NA
GO:0015801	aromatic amino acid transport	GO:BP	E_Chassis_Mz	Transcriptomics_down	NA	NA
GO:0009067	aspartate family amino acid biosynthetic process	GO:BP	E_Chassis_Mz	Transcriptomics_down	NA	NA
GO:0009082	branched-chain amino acid biosynthetic process	GO:BP	E_Chassis_Mz	Transcriptomics_down	NA	NA
GO:0009423	chorismate biosynthetic process	GO:BP	E_Chassis_Mz	Transcriptomics_down	NA	NA
GO:0006534	cysteine metabolic process	GO:BP	E_Chassis_Mz	Transcriptomics_down	NA	NA
GO:0006538	glutamate catabolic process	GO:BP	E_Chassis_Mz	Transcriptomics_down	NA	NA
GO:0009084	glutamine family amino acid biosynthetic process	GO:BP	E_Chassis_Mz	Transcriptomics_down	NA	NA
GO:0009065	glutamine family amino acid catabolic process	GO:BP	E_Chassis_Mz	Transcriptomics_down	NA	NA
GO:0000105	histidine biosynthetic process	GO:BP	E_Chassis_Mz	Transcriptomics_down	NA	NA
GO:0009097	isoleucine biosynthetic process	GO:BP	E_Chassis_Mz	Transcriptomics_down	NA	NA
GO:0070981	L-asparagine biosynthetic process	GO:BP	E_Chassis_Mz	Transcriptomics_down	NA	NA
GO:0071267	L-methionine salvage	GO:BP	E_Chassis_Mz	Transcriptomics_down	NA	NA
GO:0006551	leucine metabolic process	GO:BP	E_Chassis_Mz	Transcriptomics_down	NA	NA
GO:0009085	lysine biosynthetic process	GO:BP	E_Chassis_Mz	Transcriptomics_down	NA	NA
GO:0006555	methionine metabolic process	GO:BP	E_Chassis_Mz	Transcriptomics_down	NA	NA
GO:0006591	ornithine metabolic process	GO:BP	E_Chassis_Mz	Transcriptomics_down	NA	NA
GO:0005975	carbohydrate metabolic process	GO:BP	E_Chassis_Mz	Transcriptomics_down	NA	NA
GO:0005984	disaccharide metabolic process	GO:BP	E_Chassis_Mz	Transcriptomics_down	NA	NA
GO:0009250	glucan biosynthetic process	GO:BP	E_Chassis_Mz	Transcriptomics_down	NA	NA
GO:0051156	glucose 6-phosphate metabolic process	GO:BP	E_Chassis_Mz	Transcriptomics_down	NA	NA
GO:0006006	glucose metabolic process	GO:BP	E_Chassis_Mz	Transcriptomics_down	NA	NA
GO:0006749	glutathione metabolic process	GO:BP	E_Chassis_Mz	Transcriptomics_down	NA	NA
GO:0005977	glycogen metabolic process	GO:BP	E_Chassis_Mz	Transcriptomics_down	NA	NA
GO:0006096	glycolytic process	GO:BP	E_Chassis_Mz	Transcriptomics_down	NA	NA
GO:0019318	hexose metabolic process	GO:BP	E_Chassis_Mz	Transcriptomics_down	NA	NA
GO:0005996	monosaccharide metabolic process	GO:BP	E_Chassis_Mz	Transcriptomics_down	NA	NA
GO:0009311	oligosaccharide metabolic process	GO:BP	E_Chassis_Mz	Transcriptomics_down	NA	NA
GO:0000271	polysaccharide biosynthetic process	GO:BP	E_Chassis_Mz	Transcriptomics_down	NA	NA
GO:0006090	pyruvate metabolic process	GO:BP	E_Chassis_Mz	Transcriptomics_down	NA	NA
GO:0070413	trehalose metabolism in response to stress	GO:BP	E_Chassis_Mz	Transcriptomics_down	NA	NA
GO:0046394	carboxylic acid biosynthetic process	GO:BP	E_Chassis_Mz	Transcriptomics_down	NA	NA
GO:0046395	carboxylic acid catabolic process	GO:BP	E_Chassis_Mz	Transcriptomics_down	NA	NA
GO:0046942	carboxylic acid transport	GO:BP	E_Chassis_Mz	Transcriptomics_down	NA	NA
GO:0043648	dicarboxylic acid metabolic process	GO:BP	E_Chassis_Mz	Transcriptomics_down	NA	NA
GO:0032787	monocarboxylic acid metabolic process	GO:BP	E_Chassis_Mz	Transcriptomics_down	NA	NA
GO:0016054	organic acid catabolic process	GO:BP	E_Chassis_Mz	Transcriptomics_down	NA	NA
GO:0006082	organic acid metabolic process	GO:BP	E_Chassis_Mz	Transcriptomics_down	NA	NA
GO:0015849	organic acid transport	GO:BP	E_Chassis_Mz	Transcriptomics_down	NA	NA
GO:0043436	oxoacid metabolic process	GO:BP	E_Chassis_Mz	Transcriptomics_down	NA	NA
GO:0030437	ascospore formation	GO:BP	E_Chassis_Mz	Transcriptomics_down	4.24e-10	0.229358
GO:0048468	cell development	GO:BP	E_Chassis_Mz	Transcriptomics_down	4.24e-10	0.229358
GO:0070726	cell wall assembly	GO:BP	E_Chassis_Mz	Transcriptomics_down	4.75e-08	0.313725
GO:1903046	meiotic cell cycle process	GO:BP	E_Chassis_Mz	Transcriptomics_down	6.05e-08	0.134328
GO:0044091	membrane biogenesis	GO:BP	E_Chassis_Mz	Transcriptomics_down	8.63e-05	0.470588
GO:0042273	ribosomal large subunit biogenesis	GO:BP	E_Chassis_Mz	Transcriptomics_down	NA	NA
GO:0006165	nucleoside diphosphate phosphorylation	GO:BP	E_Chassis_Mz	Transcriptomics_down	NA	NA
GO:0006753	nucleoside phosphate metabolic process	GO:BP	E_Chassis_Mz	Transcriptomics_down	NA	NA
GO:0046939	nucleotide phosphorylation	GO:BP	E_Chassis_Mz	Transcriptomics_down	NA	NA
GO:0009135	purine nucleoside diphosphate metabolic process	GO:BP	E_Chassis_Mz	Transcriptomics_down	NA	NA
GO:0009179	purine ribonucleoside diphosphate metabolic process	GO:BP	E_Chassis_Mz	Transcriptomics_down	NA	NA
GO:0008614	pyridoxine metabolic process	GO:BP	E_Chassis_Mz	Transcriptomics_down	NA	NA
GO:0009185	ribonucleoside diphosphate metabolic process	GO:BP	E_Chassis_Mz	Transcriptomics_down	NA	NA
GO:0009259	ribonucleotide metabolic process	GO:BP	E_Chassis_Mz	Transcriptomics_down	NA	NA
GO:0019693	ribose phosphate metabolic process	GO:BP	E_Chassis_Mz	Transcriptomics_down	NA	NA
GO:0046031	ADP metabolic process	GO:BP	E_Chassis_Mz	Transcriptomics_down	NA	NA
GO:0006757	ATP generation from ADP	GO:BP	E_Chassis_Mz	Transcriptomics_down	NA	NA
GO:0046034	ATP metabolic process	GO:BP	E_Chassis_Mz	Transcriptomics_down	NA	NA
GO:0045454	cell redox homeostasis	GO:BP	E_Chassis_Mz	Transcriptomics_down	NA	NA
GO:0051186	cofactor metabolic process	GO:BP	E_Chassis_Mz	Transcriptomics_down	NA	NA
GO:0015980	energy derivation by oxidation of organic compounds	GO:BP	E_Chassis_Mz	Transcriptomics_down	NA	NA
GO:0006112	energy reserve metabolic process	GO:BP	E_Chassis_Mz	Transcriptomics_down	NA	NA
GO:0006091	generation of precursor metabolites and energy	GO:BP	E_Chassis_Mz	Transcriptomics_down	NA	NA
GO:0032780	negative regulation of ATPase activity	GO:BP	E_Chassis_Mz	Transcriptomics_down	NA	NA
GO:0051346	negative regulation of hydrolase activity	GO:BP	E_Chassis_Mz	Transcriptomics_down	NA	NA
GO:0055114	oxidation-reduction process	GO:BP	E_Chassis_Mz	Transcriptomics_down	NA	NA
GO:0070814	hydrogen sulfide biosynthetic process	GO:BP	E_Chassis_Mz	Transcriptomics_down	NA	NA
GO:0052803	imidazole-containing compound metabolic process	GO:BP	E_Chassis_Mz	Transcriptomics_down	NA	NA
GO:0046219	indolalkylamine biosynthetic process	GO:BP	E_Chassis_Mz	Transcriptomics_down	NA	NA
GO:0006979	response to oxidative stress	GO:BP	E_Chassis_Mz	Transcriptomics_down	NA	NA
GO:0006820	anion transport	GO:BP	E_Chassis_Mz	Transcriptomics_down	NA	NA
GO:0042883	cysteine transport	GO:BP	E_Chassis_Mz	Transcriptomics_down	NA	NA
GO:0006811	ion transport	GO:BP	E_Chassis_Mz	Transcriptomics_down	NA	NA
GO:0009070	serine family amino acid biosynthetic process	GO:BP	E_Chassis_Mz	Proteomics_down	NA	NA
GO:0000097	sulfur amino acid biosynthetic process	GO:BP	E_Chassis_Mz	Proteomics_down	NA	NA
GO:0006566	threonine metabolic process	GO:BP	E_Chassis_Mz	Proteomics_down	NA	NA
GO:0000162	tryptophan biosynthetic process	GO:BP	E_Chassis_Mz	Proteomics_down	NA	NA
GO:0000050	urea cycle	GO:BP	E_Chassis_Mz	Proteomics_down	NA	NA
GO:0019627	urea metabolic process	GO:BP	E_Chassis_Mz	Proteomics_down	NA	NA
GO:0006573	valine metabolic process	GO:BP	E_Chassis_Mz	Proteomics_down	NA	NA
GO:1901607	alpha-amino acid biosynthetic process	GO:BP	E_Chassis_Mz	Proteomics_down	NA	NA
GO:1901605	alpha-amino acid metabolic process	GO:BP	E_Chassis_Mz	Proteomics_down	NA	NA
GO:0009309	amine biosynthetic process	GO:BP	E_Chassis_Mz	Proteomics_down	NA	NA
GO:0043102	amino acid salvage	GO:BP	E_Chassis_Mz	Proteomics_down	NA	NA
GO:0006865	amino acid transport	GO:BP	E_Chassis_Mz	Proteomics_down	NA	NA
GO:0006526	arginine biosynthetic process	GO:BP	E_Chassis_Mz	Proteomics_down	NA	NA
GO:0006525	arginine metabolic process	GO:BP	E_Chassis_Mz	Proteomics_down	NA	NA
GO:0009072	aromatic amino acid family metabolic process	GO:BP	E_Chassis_Mz	Proteomics_down	NA	NA
GO:0015801	aromatic amino acid transport	GO:BP	E_Chassis_Mz	Proteomics_down	NA	NA
GO:0009067	aspartate family amino acid biosynthetic process	GO:BP	E_Chassis_Mz	Proteomics_down	NA	NA
GO:0009082	branched-chain amino acid biosynthetic process	GO:BP	E_Chassis_Mz	Proteomics_down	NA	NA
GO:0009423	chorismate biosynthetic process	GO:BP	E_Chassis_Mz	Proteomics_down	NA	NA
GO:0006534	cysteine metabolic process	GO:BP	E_Chassis_Mz	Proteomics_down	NA	NA
GO:0006538	glutamate catabolic process	GO:BP	E_Chassis_Mz	Proteomics_down	NA	NA
GO:0009084	glutamine family amino acid biosynthetic process	GO:BP	E_Chassis_Mz	Proteomics_down	NA	NA
GO:0009065	glutamine family amino acid catabolic process	GO:BP	E_Chassis_Mz	Proteomics_down	NA	NA
GO:0000105	histidine biosynthetic process	GO:BP	E_Chassis_Mz	Proteomics_down	NA	NA
GO:0009097	isoleucine biosynthetic process	GO:BP	E_Chassis_Mz	Proteomics_down	NA	NA
GO:0070981	L-asparagine biosynthetic process	GO:BP	E_Chassis_Mz	Proteomics_down	NA	NA
GO:0071267	L-methionine salvage	GO:BP	E_Chassis_Mz	Proteomics_down	NA	NA
GO:0006551	leucine metabolic process	GO:BP	E_Chassis_Mz	Proteomics_down	NA	NA
GO:0009085	lysine biosynthetic process	GO:BP	E_Chassis_Mz	Proteomics_down	NA	NA
GO:0006555	methionine metabolic process	GO:BP	E_Chassis_Mz	Proteomics_down	NA	NA
GO:0006591	ornithine metabolic process	GO:BP	E_Chassis_Mz	Proteomics_down	NA	NA
GO:0005975	carbohydrate metabolic process	GO:BP	E_Chassis_Mz	Proteomics_down	NA	NA
GO:0005984	disaccharide metabolic process	GO:BP	E_Chassis_Mz	Proteomics_down	NA	NA
GO:0009250	glucan biosynthetic process	GO:BP	E_Chassis_Mz	Proteomics_down	NA	NA
GO:0051156	glucose 6-phosphate metabolic process	GO:BP	E_Chassis_Mz	Proteomics_down	NA	NA
GO:0006006	glucose metabolic process	GO:BP	E_Chassis_Mz	Proteomics_down	NA	NA
GO:0006749	glutathione metabolic process	GO:BP	E_Chassis_Mz	Proteomics_down	0.0179678	0.190476
GO:0005977	glycogen metabolic process	GO:BP	E_Chassis_Mz	Proteomics_down	NA	NA
GO:0006096	glycolytic process	GO:BP	E_Chassis_Mz	Proteomics_down	NA	NA
GO:0019318	hexose metabolic process	GO:BP	E_Chassis_Mz	Proteomics_down	NA	NA
GO:0005996	monosaccharide metabolic process	GO:BP	E_Chassis_Mz	Proteomics_down	NA	NA
GO:0009311	oligosaccharide metabolic process	GO:BP	E_Chassis_Mz	Proteomics_down	NA	NA
GO:0000271	polysaccharide biosynthetic process	GO:BP	E_Chassis_Mz	Proteomics_down	NA	NA
GO:0006090	pyruvate metabolic process	GO:BP	E_Chassis_Mz	Proteomics_down	NA	NA
GO:0070413	trehalose metabolism in response to stress	GO:BP	E_Chassis_Mz	Proteomics_down	NA	NA
GO:0046394	carboxylic acid biosynthetic process	GO:BP	E_Chassis_Mz	Proteomics_down	NA	NA
GO:0046395	carboxylic acid catabolic process	GO:BP	E_Chassis_Mz	Proteomics_down	NA	NA
GO:0046942	carboxylic acid transport	GO:BP	E_Chassis_Mz	Proteomics_down	NA	NA
GO:0043648	dicarboxylic acid metabolic process	GO:BP	E_Chassis_Mz	Proteomics_down	NA	NA
GO:0032787	monocarboxylic acid metabolic process	GO:BP	E_Chassis_Mz	Proteomics_down	NA	NA
GO:0016054	organic acid catabolic process	GO:BP	E_Chassis_Mz	Proteomics_down	NA	NA
GO:0006082	organic acid metabolic process	GO:BP	E_Chassis_Mz	Proteomics_down	NA	NA
GO:0015849	organic acid transport	GO:BP	E_Chassis_Mz	Proteomics_down	NA	NA
GO:0043436	oxoacid metabolic process	GO:BP	E_Chassis_Mz	Proteomics_down	NA	NA
GO:0030437	ascospore formation	GO:BP	E_Chassis_Mz	Proteomics_down	NA	NA
GO:0048468	cell development	GO:BP	E_Chassis_Mz	Proteomics_down	NA	NA
GO:0070726	cell wall assembly	GO:BP	E_Chassis_Mz	Proteomics_down	NA	NA
GO:1903046	meiotic cell cycle process	GO:BP	E_Chassis_Mz	Proteomics_down	NA	NA
GO:0044091	membrane biogenesis	GO:BP	E_Chassis_Mz	Proteomics_down	NA	NA
GO:0042273	ribosomal large subunit biogenesis	GO:BP	E_Chassis_Mz	Proteomics_down	NA	NA
GO:0006165	nucleoside diphosphate phosphorylation	GO:BP	E_Chassis_Mz	Proteomics_down	NA	NA
GO:0006753	nucleoside phosphate metabolic process	GO:BP	E_Chassis_Mz	Proteomics_down	NA	NA
GO:0046939	nucleotide phosphorylation	GO:BP	E_Chassis_Mz	Proteomics_down	NA	NA
GO:0009135	purine nucleoside diphosphate metabolic process	GO:BP	E_Chassis_Mz	Proteomics_down	NA	NA
GO:0009179	purine ribonucleoside diphosphate metabolic process	GO:BP	E_Chassis_Mz	Proteomics_down	NA	NA
GO:0008614	pyridoxine metabolic process	GO:BP	E_Chassis_Mz	Proteomics_down	NA	NA
GO:0009185	ribonucleoside diphosphate metabolic process	GO:BP	E_Chassis_Mz	Proteomics_down	NA	NA
GO:0009259	ribonucleotide metabolic process	GO:BP	E_Chassis_Mz	Proteomics_down	NA	NA
GO:0019693	ribose phosphate metabolic process	GO:BP	E_Chassis_Mz	Proteomics_down	NA	NA
GO:0046031	ADP metabolic process	GO:BP	E_Chassis_Mz	Proteomics_down	NA	NA
GO:0006757	ATP generation from ADP	GO:BP	E_Chassis_Mz	Proteomics_down	NA	NA
GO:0046034	ATP metabolic process	GO:BP	E_Chassis_Mz	Proteomics_down	NA	NA
GO:0045454	cell redox homeostasis	GO:BP	E_Chassis_Mz	Proteomics_down	NA	NA
GO:0051186	cofactor metabolic process	GO:BP	E_Chassis_Mz	Proteomics_down	NA	NA
GO:0015980	energy derivation by oxidation of organic compounds	GO:BP	E_Chassis_Mz	Proteomics_down	NA	NA
GO:0006112	energy reserve metabolic process	GO:BP	E_Chassis_Mz	Proteomics_down	NA	NA
GO:0006091	generation of precursor metabolites and energy	GO:BP	E_Chassis_Mz	Proteomics_down	NA	NA
GO:0032780	negative regulation of ATPase activity	GO:BP	E_Chassis_Mz	Proteomics_down	NA	NA
GO:0051346	negative regulation of hydrolase activity	GO:BP	E_Chassis_Mz	Proteomics_down	NA	NA
GO:0055114	oxidation-reduction process	GO:BP	E_Chassis_Mz	Proteomics_down	0.000295072	0.0384615
GO:0070814	hydrogen sulfide biosynthetic process	GO:BP	E_Chassis_Mz	Proteomics_down	NA	NA
GO:0052803	imidazole-containing compound metabolic process	GO:BP	E_Chassis_Mz	Proteomics_down	NA	NA
GO:0046219	indolalkylamine biosynthetic process	GO:BP	E_Chassis_Mz	Proteomics_down	NA	NA
GO:0006979	response to oxidative stress	GO:BP	E_Chassis_Mz	Proteomics_down	0.00786875	0.0620155
GO:0006820	anion transport	GO:BP	E_Chassis_Mz	Proteomics_down	NA	NA
GO:0042883	cysteine transport	GO:BP	E_Chassis_Mz	Proteomics_down	0.0498016	1
GO:0006811	ion transport	GO:BP	E_Chassis_Mz	Proteomics_down	NA	NA
GO:0009070	serine family amino acid biosynthetic process	GO:BP	E_Chassis_F	Transcriptomics_down	NA	NA
GO:0000097	sulfur amino acid biosynthetic process	GO:BP	E_Chassis_F	Transcriptomics_down	NA	NA
GO:0006566	threonine metabolic process	GO:BP	E_Chassis_F	Transcriptomics_down	NA	NA
GO:0000162	tryptophan biosynthetic process	GO:BP	E_Chassis_F	Transcriptomics_down	0.0112042	0.666667
GO:0000050	urea cycle	GO:BP	E_Chassis_F	Transcriptomics_down	0.0112042	0.666667
GO:0019627	urea metabolic process	GO:BP	E_Chassis_F	Transcriptomics_down	NA	NA
GO:0006573	valine metabolic process	GO:BP	E_Chassis_F	Transcriptomics_down	NA	NA
GO:1901607	alpha-amino acid biosynthetic process	GO:BP	E_Chassis_F	Transcriptomics_down	4.97e-16	0.241935
GO:1901605	alpha-amino acid metabolic process	GO:BP	E_Chassis_F	Transcriptomics_down	2.02e-16	0.195652
GO:0009309	amine biosynthetic process	GO:BP	E_Chassis_F	Transcriptomics_down	NA	NA
GO:0043102	amino acid salvage	GO:BP	E_Chassis_F	Transcriptomics_down	NA	NA
GO:0006865	amino acid transport	GO:BP	E_Chassis_F	Transcriptomics_down	2.87e-05	0.24
GO:0006526	arginine biosynthetic process	GO:BP	E_Chassis_F	Transcriptomics_down	3.61e-05	0.538462
GO:0006525	arginine metabolic process	GO:BP	E_Chassis_F	Transcriptomics_down	0.000582961	0.388889
GO:0009072	aromatic amino acid family metabolic process	GO:BP	E_Chassis_F	Transcriptomics_down	0.00026973	0.25
GO:0015801	aromatic amino acid transport	GO:BP	E_Chassis_F	Transcriptomics_down	0.0245833	1
GO:0009067	aspartate family amino acid biosynthetic process	GO:BP	E_Chassis_F	Transcriptomics_down	3.8e-07	0.269231
GO:0009082	branched-chain amino acid biosynthetic process	GO:BP	E_Chassis_F	Transcriptomics_down	NA	NA
GO:0009423	chorismate biosynthetic process	GO:BP	E_Chassis_F	Transcriptomics_down	NA	NA
GO:0006534	cysteine metabolic process	GO:BP	E_Chassis_F	Transcriptomics_down	NA	NA
GO:0006538	glutamate catabolic process	GO:BP	E_Chassis_F	Transcriptomics_down	NA	NA
GO:0009084	glutamine family amino acid biosynthetic process	GO:BP	E_Chassis_F	Transcriptomics_down	0.00245578	0.266667
GO:0009065	glutamine family amino acid catabolic process	GO:BP	E_Chassis_F	Transcriptomics_down	NA	NA
GO:0000105	histidine biosynthetic process	GO:BP	E_Chassis_F	Transcriptomics_down	NA	NA
GO:0009097	isoleucine biosynthetic process	GO:BP	E_Chassis_F	Transcriptomics_down	NA	NA
GO:0070981	L-asparagine biosynthetic process	GO:BP	E_Chassis_F	Transcriptomics_down	NA	NA
GO:0071267	L-methionine salvage	GO:BP	E_Chassis_F	Transcriptomics_down	NA	NA
GO:0006551	leucine metabolic process	GO:BP	E_Chassis_F	Transcriptomics_down	NA	NA
GO:0009085	lysine biosynthetic process	GO:BP	E_Chassis_F	Transcriptomics_down	0.0260087	0.384615
GO:0006555	methionine metabolic process	GO:BP	E_Chassis_F	Transcriptomics_down	NA	NA
GO:0006591	ornithine metabolic process	GO:BP	E_Chassis_F	Transcriptomics_down	NA	NA
GO:0005975	carbohydrate metabolic process	GO:BP	E_Chassis_F	Transcriptomics_down	NA	NA
GO:0005984	disaccharide metabolic process	GO:BP	E_Chassis_F	Transcriptomics_down	NA	NA
GO:0009250	glucan biosynthetic process	GO:BP	E_Chassis_F	Transcriptomics_down	NA	NA
GO:0051156	glucose 6-phosphate metabolic process	GO:BP	E_Chassis_F	Transcriptomics_down	NA	NA
GO:0006006	glucose metabolic process	GO:BP	E_Chassis_F	Transcriptomics_down	NA	NA
GO:0006749	glutathione metabolic process	GO:BP	E_Chassis_F	Transcriptomics_down	NA	NA
GO:0005977	glycogen metabolic process	GO:BP	E_Chassis_F	Transcriptomics_down	NA	NA
GO:0006096	glycolytic process	GO:BP	E_Chassis_F	Transcriptomics_down	NA	NA
GO:0019318	hexose metabolic process	GO:BP	E_Chassis_F	Transcriptomics_down	NA	NA
GO:0005996	monosaccharide metabolic process	GO:BP	E_Chassis_F	Transcriptomics_down	NA	NA
GO:0009311	oligosaccharide metabolic process	GO:BP	E_Chassis_F	Transcriptomics_down	NA	NA
GO:0000271	polysaccharide biosynthetic process	GO:BP	E_Chassis_F	Transcriptomics_down	NA	NA
GO:0006090	pyruvate metabolic process	GO:BP	E_Chassis_F	Transcriptomics_down	NA	NA
GO:0070413	trehalose metabolism in response to stress	GO:BP	E_Chassis_F	Transcriptomics_down	NA	NA
GO:0046394	carboxylic acid biosynthetic process	GO:BP	E_Chassis_F	Transcriptomics_down	6.99e-17	0.194737
GO:0046395	carboxylic acid catabolic process	GO:BP	E_Chassis_F	Transcriptomics_down	NA	NA
GO:0046942	carboxylic acid transport	GO:BP	E_Chassis_F	Transcriptomics_down	1.66e-05	0.189873
GO:0043648	dicarboxylic acid metabolic process	GO:BP	E_Chassis_F	Transcriptomics_down	NA	NA
GO:0032787	monocarboxylic acid metabolic process	GO:BP	E_Chassis_F	Transcriptomics_down	NA	NA
GO:0016054	organic acid catabolic process	GO:BP	E_Chassis_F	Transcriptomics_down	NA	NA
GO:0006082	organic acid metabolic process	GO:BP	E_Chassis_F	Transcriptomics_down	1.03e-14	0.120283
GO:0015849	organic acid transport	GO:BP	E_Chassis_F	Transcriptomics_down	1.99e-05	0.1875
GO:0043436	oxoacid metabolic process	GO:BP	E_Chassis_F	Transcriptomics_down	4.57e-14	0.118483
GO:0030437	ascospore formation	GO:BP	E_Chassis_F	Transcriptomics_down	0.00684757	0.12844
GO:0048468	cell development	GO:BP	E_Chassis_F	Transcriptomics_down	0.00684757	0.12844
GO:0070726	cell wall assembly	GO:BP	E_Chassis_F	Transcriptomics_down	NA	NA
GO:1903046	meiotic cell cycle process	GO:BP	E_Chassis_F	Transcriptomics_down	NA	NA
GO:0044091	membrane biogenesis	GO:BP	E_Chassis_F	Transcriptomics_down	NA	NA
GO:0042273	ribosomal large subunit biogenesis	GO:BP	E_Chassis_F	Transcriptomics_down	NA	NA
GO:0006165	nucleoside diphosphate phosphorylation	GO:BP	E_Chassis_F	Transcriptomics_down	NA	NA
GO:0006753	nucleoside phosphate metabolic process	GO:BP	E_Chassis_F	Transcriptomics_down	NA	NA
GO:0046939	nucleotide phosphorylation	GO:BP	E_Chassis_F	Transcriptomics_down	NA	NA
GO:0009135	purine nucleoside diphosphate metabolic process	GO:BP	E_Chassis_F	Transcriptomics_down	NA	NA
GO:0009179	purine ribonucleoside diphosphate metabolic process	GO:BP	E_Chassis_F	Transcriptomics_down	NA	NA
GO:0008614	pyridoxine metabolic process	GO:BP	E_Chassis_F	Transcriptomics_down	0.0496659	0.5
GO:0009185	ribonucleoside diphosphate metabolic process	GO:BP	E_Chassis_F	Transcriptomics_down	NA	NA
GO:0009259	ribonucleotide metabolic process	GO:BP	E_Chassis_F	Transcriptomics_down	NA	NA
GO:0019693	ribose phosphate metabolic process	GO:BP	E_Chassis_F	Transcriptomics_down	NA	NA
GO:0046031	ADP metabolic process	GO:BP	E_Chassis_F	Transcriptomics_down	NA	NA
GO:0006757	ATP generation from ADP	GO:BP	E_Chassis_F	Transcriptomics_down	NA	NA
GO:0046034	ATP metabolic process	GO:BP	E_Chassis_F	Transcriptomics_down	NA	NA
GO:0045454	cell redox homeostasis	GO:BP	E_Chassis_F	Transcriptomics_down	NA	NA
GO:0051186	cofactor metabolic process	GO:BP	E_Chassis_F	Transcriptomics_down	NA	NA
GO:0015980	energy derivation by oxidation of organic compounds	GO:BP	E_Chassis_F	Transcriptomics_down	NA	NA
GO:0006112	energy reserve metabolic process	GO:BP	E_Chassis_F	Transcriptomics_down	NA	NA
GO:0006091	generation of precursor metabolites and energy	GO:BP	E_Chassis_F	Transcriptomics_down	NA	NA
GO:0032780	negative regulation of ATPase activity	GO:BP	E_Chassis_F	Transcriptomics_down	NA	NA
GO:0051346	negative regulation of hydrolase activity	GO:BP	E_Chassis_F	Transcriptomics_down	NA	NA
GO:0055114	oxidation-reduction process	GO:BP	E_Chassis_F	Transcriptomics_down	NA	NA
GO:0070814	hydrogen sulfide biosynthetic process	GO:BP	E_Chassis_F	Transcriptomics_down	NA	NA
GO:0052803	imidazole-containing compound metabolic process	GO:BP	E_Chassis_F	Transcriptomics_down	NA	NA
GO:0046219	indolalkylamine biosynthetic process	GO:BP	E_Chassis_F	Transcriptomics_down	0.0112042	0.666667
GO:0006979	response to oxidative stress	GO:BP	E_Chassis_F	Transcriptomics_down	NA	NA
GO:0006820	anion transport	GO:BP	E_Chassis_F	Transcriptomics_down	2.9e-07	0.138889
GO:0042883	cysteine transport	GO:BP	E_Chassis_F	Transcriptomics_down	NA	NA
GO:0006811	ion transport	GO:BP	E_Chassis_F	Transcriptomics_down	9.7e-05	0.0898551
GO:0009070	serine family amino acid biosynthetic process	GO:BP	E_Chassis_F	Proteomics_down	NA	NA
GO:0000097	sulfur amino acid biosynthetic process	GO:BP	E_Chassis_F	Proteomics_down	NA	NA
GO:0006566	threonine metabolic process	GO:BP	E_Chassis_F	Proteomics_down	NA	NA
GO:0000162	tryptophan biosynthetic process	GO:BP	E_Chassis_F	Proteomics_down	NA	NA
GO:0000050	urea cycle	GO:BP	E_Chassis_F	Proteomics_down	NA	NA
GO:0019627	urea metabolic process	GO:BP	E_Chassis_F	Proteomics_down	NA	NA
GO:0006573	valine metabolic process	GO:BP	E_Chassis_F	Proteomics_down	NA	NA
GO:1901607	alpha-amino acid biosynthetic process	GO:BP	E_Chassis_F	Proteomics_down	NA	NA
GO:1901605	alpha-amino acid metabolic process	GO:BP	E_Chassis_F	Proteomics_down	NA	NA
GO:0009309	amine biosynthetic process	GO:BP	E_Chassis_F	Proteomics_down	NA	NA
GO:0043102	amino acid salvage	GO:BP	E_Chassis_F	Proteomics_down	NA	NA
GO:0006865	amino acid transport	GO:BP	E_Chassis_F	Proteomics_down	0.000802024	0.14
GO:0006526	arginine biosynthetic process	GO:BP	E_Chassis_F	Proteomics_down	NA	NA
GO:0006525	arginine metabolic process	GO:BP	E_Chassis_F	Proteomics_down	NA	NA
GO:0009072	aromatic amino acid family metabolic process	GO:BP	E_Chassis_F	Proteomics_down	NA	NA
GO:0015801	aromatic amino acid transport	GO:BP	E_Chassis_F	Proteomics_down	NA	NA
GO:0009067	aspartate family amino acid biosynthetic process	GO:BP	E_Chassis_F	Proteomics_down	NA	NA
GO:0009082	branched-chain amino acid biosynthetic process	GO:BP	E_Chassis_F	Proteomics_down	NA	NA
GO:0009423	chorismate biosynthetic process	GO:BP	E_Chassis_F	Proteomics_down	NA	NA
GO:0006534	cysteine metabolic process	GO:BP	E_Chassis_F	Proteomics_down	NA	NA
GO:0006538	glutamate catabolic process	GO:BP	E_Chassis_F	Proteomics_down	NA	NA
GO:0009084	glutamine family amino acid biosynthetic process	GO:BP	E_Chassis_F	Proteomics_down	NA	NA
GO:0009065	glutamine family amino acid catabolic process	GO:BP	E_Chassis_F	Proteomics_down	NA	NA
GO:0000105	histidine biosynthetic process	GO:BP	E_Chassis_F	Proteomics_down	NA	NA
GO:0009097	isoleucine biosynthetic process	GO:BP	E_Chassis_F	Proteomics_down	NA	NA
GO:0070981	L-asparagine biosynthetic process	GO:BP	E_Chassis_F	Proteomics_down	NA	NA
GO:0071267	L-methionine salvage	GO:BP	E_Chassis_F	Proteomics_down	NA	NA
GO:0006551	leucine metabolic process	GO:BP	E_Chassis_F	Proteomics_down	NA	NA
GO:0009085	lysine biosynthetic process	GO:BP	E_Chassis_F	Proteomics_down	NA	NA
GO:0006555	methionine metabolic process	GO:BP	E_Chassis_F	Proteomics_down	NA	NA
GO:0006591	ornithine metabolic process	GO:BP	E_Chassis_F	Proteomics_down	NA	NA
GO:0005975	carbohydrate metabolic process	GO:BP	E_Chassis_F	Proteomics_down	NA	NA
GO:0005984	disaccharide metabolic process	GO:BP	E_Chassis_F	Proteomics_down	NA	NA
GO:0009250	glucan biosynthetic process	GO:BP	E_Chassis_F	Proteomics_down	NA	NA
GO:0051156	glucose 6-phosphate metabolic process	GO:BP	E_Chassis_F	Proteomics_down	NA	NA
GO:0006006	glucose metabolic process	GO:BP	E_Chassis_F	Proteomics_down	NA	NA
GO:0006749	glutathione metabolic process	GO:BP	E_Chassis_F	Proteomics_down	NA	NA
GO:0005977	glycogen metabolic process	GO:BP	E_Chassis_F	Proteomics_down	NA	NA
GO:0006096	glycolytic process	GO:BP	E_Chassis_F	Proteomics_down	NA	NA
GO:0019318	hexose metabolic process	GO:BP	E_Chassis_F	Proteomics_down	NA	NA
GO:0005996	monosaccharide metabolic process	GO:BP	E_Chassis_F	Proteomics_down	NA	NA
GO:0009311	oligosaccharide metabolic process	GO:BP	E_Chassis_F	Proteomics_down	NA	NA
GO:0000271	polysaccharide biosynthetic process	GO:BP	E_Chassis_F	Proteomics_down	NA	NA
GO:0006090	pyruvate metabolic process	GO:BP	E_Chassis_F	Proteomics_down	NA	NA
GO:0070413	trehalose metabolism in response to stress	GO:BP	E_Chassis_F	Proteomics_down	NA	NA
GO:0046394	carboxylic acid biosynthetic process	GO:BP	E_Chassis_F	Proteomics_down	NA	NA
GO:0046395	carboxylic acid catabolic process	GO:BP	E_Chassis_F	Proteomics_down	NA	NA
GO:0046942	carboxylic acid transport	GO:BP	E_Chassis_F	Proteomics_down	0.00167356	0.101266
GO:0043648	dicarboxylic acid metabolic process	GO:BP	E_Chassis_F	Proteomics_down	NA	NA
GO:0032787	monocarboxylic acid metabolic process	GO:BP	E_Chassis_F	Proteomics_down	NA	NA
GO:0016054	organic acid catabolic process	GO:BP	E_Chassis_F	Proteomics_down	NA	NA
GO:0006082	organic acid metabolic process	GO:BP	E_Chassis_F	Proteomics_down	NA	NA
GO:0015849	organic acid transport	GO:BP	E_Chassis_F	Proteomics_down	0.00184278	0.1
GO:0043436	oxoacid metabolic process	GO:BP	E_Chassis_F	Proteomics_down	NA	NA
GO:0030437	ascospore formation	GO:BP	E_Chassis_F	Proteomics_down	NA	NA
GO:0048468	cell development	GO:BP	E_Chassis_F	Proteomics_down	NA	NA
GO:0070726	cell wall assembly	GO:BP	E_Chassis_F	Proteomics_down	NA	NA
GO:1903046	meiotic cell cycle process	GO:BP	E_Chassis_F	Proteomics_down	NA	NA
GO:0044091	membrane biogenesis	GO:BP	E_Chassis_F	Proteomics_down	NA	NA
GO:0042273	ribosomal large subunit biogenesis	GO:BP	E_Chassis_F	Proteomics_down	0.0394733	0.0661157
GO:0006165	nucleoside diphosphate phosphorylation	GO:BP	E_Chassis_F	Proteomics_down	NA	NA
GO:0006753	nucleoside phosphate metabolic process	GO:BP	E_Chassis_F	Proteomics_down	NA	NA
GO:0046939	nucleotide phosphorylation	GO:BP	E_Chassis_F	Proteomics_down	NA	NA
GO:0009135	purine nucleoside diphosphate metabolic process	GO:BP	E_Chassis_F	Proteomics_down	NA	NA
GO:0009179	purine ribonucleoside diphosphate metabolic process	GO:BP	E_Chassis_F	Proteomics_down	NA	NA
GO:0008614	pyridoxine metabolic process	GO:BP	E_Chassis_F	Proteomics_down	NA	NA
GO:0009185	ribonucleoside diphosphate metabolic process	GO:BP	E_Chassis_F	Proteomics_down	NA	NA
GO:0009259	ribonucleotide metabolic process	GO:BP	E_Chassis_F	Proteomics_down	NA	NA
GO:0019693	ribose phosphate metabolic process	GO:BP	E_Chassis_F	Proteomics_down	NA	NA
GO:0046031	ADP metabolic process	GO:BP	E_Chassis_F	Proteomics_down	NA	NA
GO:0006757	ATP generation from ADP	GO:BP	E_Chassis_F	Proteomics_down	NA	NA
GO:0046034	ATP metabolic process	GO:BP	E_Chassis_F	Proteomics_down	NA	NA
GO:0045454	cell redox homeostasis	GO:BP	E_Chassis_F	Proteomics_down	NA	NA
GO:0051186	cofactor metabolic process	GO:BP	E_Chassis_F	Proteomics_down	NA	NA
GO:0015980	energy derivation by oxidation of organic compounds	GO:BP	E_Chassis_F	Proteomics_down	NA	NA
GO:0006112	energy reserve metabolic process	GO:BP	E_Chassis_F	Proteomics_down	NA	NA
GO:0006091	generation of precursor metabolites and energy	GO:BP	E_Chassis_F	Proteomics_down	NA	NA
GO:0032780	negative regulation of ATPase activity	GO:BP	E_Chassis_F	Proteomics_down	NA	NA
GO:0051346	negative regulation of hydrolase activity	GO:BP	E_Chassis_F	Proteomics_down	NA	NA
GO:0055114	oxidation-reduction process	GO:BP	E_Chassis_F	Proteomics_down	NA	NA
GO:0070814	hydrogen sulfide biosynthetic process	GO:BP	E_Chassis_F	Proteomics_down	NA	NA
GO:0052803	imidazole-containing compound metabolic process	GO:BP	E_Chassis_F	Proteomics_down	NA	NA
GO:0046219	indolalkylamine biosynthetic process	GO:BP	E_Chassis_F	Proteomics_down	NA	NA
GO:0006979	response to oxidative stress	GO:BP	E_Chassis_F	Proteomics_down	NA	NA
GO:0006820	anion transport	GO:BP	E_Chassis_F	Proteomics_down	0.00311718	0.0611111
GO:0042883	cysteine transport	GO:BP	E_Chassis_F	Proteomics_down	NA	NA
GO:0006811	ion transport	GO:BP	E_Chassis_F	Proteomics_down	NA	NA
GO:0009070	serine family amino acid biosynthetic process	GO:BP	E_Chassis_Sz	Transcriptomics_up	NA	NA
GO:0000097	sulfur amino acid biosynthetic process	GO:BP	E_Chassis_Sz	Transcriptomics_up	NA	NA
GO:0006566	threonine metabolic process	GO:BP	E_Chassis_Sz	Transcriptomics_up	NA	NA
GO:0000162	tryptophan biosynthetic process	GO:BP	E_Chassis_Sz	Transcriptomics_up	NA	NA
GO:0000050	urea cycle	GO:BP	E_Chassis_Sz	Transcriptomics_up	NA	NA
GO:0019627	urea metabolic process	GO:BP	E_Chassis_Sz	Transcriptomics_up	NA	NA
GO:0006573	valine metabolic process	GO:BP	E_Chassis_Sz	Transcriptomics_up	NA	NA
GO:1901607	alpha-amino acid biosynthetic process	GO:BP	E_Chassis_Sz	Transcriptomics_up	NA	NA
GO:1901605	alpha-amino acid metabolic process	GO:BP	E_Chassis_Sz	Transcriptomics_up	NA	NA
GO:0009309	amine biosynthetic process	GO:BP	E_Chassis_Sz	Transcriptomics_up	NA	NA
GO:0043102	amino acid salvage	GO:BP	E_Chassis_Sz	Transcriptomics_up	NA	NA
GO:0006865	amino acid transport	GO:BP	E_Chassis_Sz	Transcriptomics_up	NA	NA
GO:0006526	arginine biosynthetic process	GO:BP	E_Chassis_Sz	Transcriptomics_up	NA	NA
GO:0006525	arginine metabolic process	GO:BP	E_Chassis_Sz	Transcriptomics_up	NA	NA
GO:0009072	aromatic amino acid family metabolic process	GO:BP	E_Chassis_Sz	Transcriptomics_up	NA	NA
GO:0015801	aromatic amino acid transport	GO:BP	E_Chassis_Sz	Transcriptomics_up	NA	NA
GO:0009067	aspartate family amino acid biosynthetic process	GO:BP	E_Chassis_Sz	Transcriptomics_up	NA	NA
GO:0009082	branched-chain amino acid biosynthetic process	GO:BP	E_Chassis_Sz	Transcriptomics_up	NA	NA
GO:0009423	chorismate biosynthetic process	GO:BP	E_Chassis_Sz	Transcriptomics_up	NA	NA
GO:0006534	cysteine metabolic process	GO:BP	E_Chassis_Sz	Transcriptomics_up	NA	NA
GO:0006538	glutamate catabolic process	GO:BP	E_Chassis_Sz	Transcriptomics_up	NA	NA
GO:0009084	glutamine family amino acid biosynthetic process	GO:BP	E_Chassis_Sz	Transcriptomics_up	NA	NA
GO:0009065	glutamine family amino acid catabolic process	GO:BP	E_Chassis_Sz	Transcriptomics_up	NA	NA
GO:0000105	histidine biosynthetic process	GO:BP	E_Chassis_Sz	Transcriptomics_up	NA	NA
GO:0009097	isoleucine biosynthetic process	GO:BP	E_Chassis_Sz	Transcriptomics_up	NA	NA
GO:0070981	L-asparagine biosynthetic process	GO:BP	E_Chassis_Sz	Transcriptomics_up	NA	NA
GO:0071267	L-methionine salvage	GO:BP	E_Chassis_Sz	Transcriptomics_up	NA	NA
GO:0006551	leucine metabolic process	GO:BP	E_Chassis_Sz	Transcriptomics_up	NA	NA
GO:0009085	lysine biosynthetic process	GO:BP	E_Chassis_Sz	Transcriptomics_up	NA	NA
GO:0006555	methionine metabolic process	GO:BP	E_Chassis_Sz	Transcriptomics_up	NA	NA
GO:0006591	ornithine metabolic process	GO:BP	E_Chassis_Sz	Transcriptomics_up	NA	NA
GO:0005975	carbohydrate metabolic process	GO:BP	E_Chassis_Sz	Transcriptomics_up	3.17e-17	0.169811
GO:0005984	disaccharide metabolic process	GO:BP	E_Chassis_Sz	Transcriptomics_up	5.89e-05	0.3125
GO:0009250	glucan biosynthetic process	GO:BP	E_Chassis_Sz	Transcriptomics_up	0.0160223	0.2
GO:0051156	glucose 6-phosphate metabolic process	GO:BP	E_Chassis_Sz	Transcriptomics_up	NA	NA
GO:0006006	glucose metabolic process	GO:BP	E_Chassis_Sz	Transcriptomics_up	1.86e-06	0.238095
GO:0006749	glutathione metabolic process	GO:BP	E_Chassis_Sz	Transcriptomics_up	NA	NA
GO:0005977	glycogen metabolic process	GO:BP	E_Chassis_Sz	Transcriptomics_up	1.65e-05	0.305556
GO:0006096	glycolytic process	GO:BP	E_Chassis_Sz	Transcriptomics_up	1.01e-10	0.482759
GO:0019318	hexose metabolic process	GO:BP	E_Chassis_Sz	Transcriptomics_up	1.01e-06	0.2125
GO:0005996	monosaccharide metabolic process	GO:BP	E_Chassis_Sz	Transcriptomics_up	9.1e-07	0.2
GO:0009311	oligosaccharide metabolic process	GO:BP	E_Chassis_Sz	Transcriptomics_up	0.000205641	0.277778
GO:0000271	polysaccharide biosynthetic process	GO:BP	E_Chassis_Sz	Transcriptomics_up	0.0389594	0.18
GO:0006090	pyruvate metabolic process	GO:BP	E_Chassis_Sz	Transcriptomics_up	2.47e-10	0.372093
GO:0070413	trehalose metabolism in response to stress	GO:BP	E_Chassis_Sz	Transcriptomics_up	0.00593793	0.8
GO:0046394	carboxylic acid biosynthetic process	GO:BP	E_Chassis_Sz	Transcriptomics_up	NA	NA
GO:0046395	carboxylic acid catabolic process	GO:BP	E_Chassis_Sz	Transcriptomics_up	NA	NA
GO:0046942	carboxylic acid transport	GO:BP	E_Chassis_Sz	Transcriptomics_up	NA	NA
GO:0043648	dicarboxylic acid metabolic process	GO:BP	E_Chassis_Sz	Transcriptomics_up	NA	NA
GO:0032787	monocarboxylic acid metabolic process	GO:BP	E_Chassis_Sz	Transcriptomics_up	1.48e-06	0.144578
GO:0016054	organic acid catabolic process	GO:BP	E_Chassis_Sz	Transcriptomics_up	NA	NA
GO:0006082	organic acid metabolic process	GO:BP	E_Chassis_Sz	Transcriptomics_up	0.0163656	0.0754717
GO:0015849	organic acid transport	GO:BP	E_Chassis_Sz	Transcriptomics_up	NA	NA
GO:0043436	oxoacid metabolic process	GO:BP	E_Chassis_Sz	Transcriptomics_up	0.014854	0.0758294
GO:0030437	ascospore formation	GO:BP	E_Chassis_Sz	Transcriptomics_up	NA	NA
GO:0048468	cell development	GO:BP	E_Chassis_Sz	Transcriptomics_up	NA	NA
GO:0070726	cell wall assembly	GO:BP	E_Chassis_Sz	Transcriptomics_up	NA	NA
GO:1903046	meiotic cell cycle process	GO:BP	E_Chassis_Sz	Transcriptomics_up	NA	NA
GO:0044091	membrane biogenesis	GO:BP	E_Chassis_Sz	Transcriptomics_up	NA	NA
GO:0042273	ribosomal large subunit biogenesis	GO:BP	E_Chassis_Sz	Transcriptomics_up	NA	NA
GO:0006165	nucleoside diphosphate phosphorylation	GO:BP	E_Chassis_Sz	Transcriptomics_up	3.23e-10	0.451613
GO:0006753	nucleoside phosphate metabolic process	GO:BP	E_Chassis_Sz	Transcriptomics_up	0.0037316	0.10929
GO:0046939	nucleotide phosphorylation	GO:BP	E_Chassis_Sz	Transcriptomics_up	5.57e-10	0.4375
GO:0009135	purine nucleoside diphosphate metabolic process	GO:BP	E_Chassis_Sz	Transcriptomics_up	3.23e-10	0.451613
GO:0009179	purine ribonucleoside diphosphate metabolic process	GO:BP	E_Chassis_Sz	Transcriptomics_up	3.23e-10	0.451613
GO:0008614	pyridoxine metabolic process	GO:BP	E_Chassis_Sz	Transcriptomics_up	NA	NA
GO:0009185	ribonucleoside diphosphate metabolic process	GO:BP	E_Chassis_Sz	Transcriptomics_up	3.23e-10	0.451613
GO:0009259	ribonucleotide metabolic process	GO:BP	E_Chassis_Sz	Transcriptomics_up	0.00245075	0.134454
GO:0019693	ribose phosphate metabolic process	GO:BP	E_Chassis_Sz	Transcriptomics_up	0.00112254	0.134921
GO:0046031	ADP metabolic process	GO:BP	E_Chassis_Sz	Transcriptomics_up	1.83e-10	0.466667
GO:0006757	ATP generation from ADP	GO:BP	E_Chassis_Sz	Transcriptomics_up	1.01e-10	0.482759
GO:0046034	ATP metabolic process	GO:BP	E_Chassis_Sz	Transcriptomics_up	5.43e-06	0.18
GO:0045454	cell redox homeostasis	GO:BP	E_Chassis_Sz	Transcriptomics_up	NA	NA
GO:0051186	cofactor metabolic process	GO:BP	E_Chassis_Sz	Transcriptomics_up	NA	NA
GO:0015980	energy derivation by oxidation of organic compounds	GO:BP	E_Chassis_Sz	Transcriptomics_up	1.1e-05	0.136095
GO:0006112	energy reserve metabolic process	GO:BP	E_Chassis_Sz	Transcriptomics_up	2.37e-06	0.315789
GO:0006091	generation of precursor metabolites and energy	GO:BP	E_Chassis_Sz	Transcriptomics_up	6.33e-16	0.18018
GO:0032780	negative regulation of ATPase activity	GO:BP	E_Chassis_Sz	Transcriptomics_up	NA	NA
GO:0051346	negative regulation of hydrolase activity	GO:BP	E_Chassis_Sz	Transcriptomics_up	NA	NA
GO:0055114	oxidation-reduction process	GO:BP	E_Chassis_Sz	Transcriptomics_up	1.37e-10	0.115385
GO:0070814	hydrogen sulfide biosynthetic process	GO:BP	E_Chassis_Sz	Transcriptomics_up	NA	NA
GO:0052803	imidazole-containing compound metabolic process	GO:BP	E_Chassis_Sz	Transcriptomics_up	NA	NA
GO:0046219	indolalkylamine biosynthetic process	GO:BP	E_Chassis_Sz	Transcriptomics_up	NA	NA
GO:0006979	response to oxidative stress	GO:BP	E_Chassis_Sz	Transcriptomics_up	NA	NA
GO:0006820	anion transport	GO:BP	E_Chassis_Sz	Transcriptomics_up	NA	NA
GO:0042883	cysteine transport	GO:BP	E_Chassis_Sz	Transcriptomics_up	NA	NA
GO:0006811	ion transport	GO:BP	E_Chassis_Sz	Transcriptomics_up	NA	NA
GO:0009070	serine family amino acid biosynthetic process	GO:BP	E_Chassis_Sz	Proteomics_up	NA	NA
GO:0000097	sulfur amino acid biosynthetic process	GO:BP	E_Chassis_Sz	Proteomics_up	NA	NA
GO:0006566	threonine metabolic process	GO:BP	E_Chassis_Sz	Proteomics_up	NA	NA
GO:0000162	tryptophan biosynthetic process	GO:BP	E_Chassis_Sz	Proteomics_up	NA	NA
GO:0000050	urea cycle	GO:BP	E_Chassis_Sz	Proteomics_up	NA	NA
GO:0019627	urea metabolic process	GO:BP	E_Chassis_Sz	Proteomics_up	NA	NA
GO:0006573	valine metabolic process	GO:BP	E_Chassis_Sz	Proteomics_up	NA	NA
GO:1901607	alpha-amino acid biosynthetic process	GO:BP	E_Chassis_Sz	Proteomics_up	NA	NA
GO:1901605	alpha-amino acid metabolic process	GO:BP	E_Chassis_Sz	Proteomics_up	NA	NA
GO:0009309	amine biosynthetic process	GO:BP	E_Chassis_Sz	Proteomics_up	NA	NA
GO:0043102	amino acid salvage	GO:BP	E_Chassis_Sz	Proteomics_up	NA	NA
GO:0006865	amino acid transport	GO:BP	E_Chassis_Sz	Proteomics_up	NA	NA
GO:0006526	arginine biosynthetic process	GO:BP	E_Chassis_Sz	Proteomics_up	NA	NA
GO:0006525	arginine metabolic process	GO:BP	E_Chassis_Sz	Proteomics_up	NA	NA
GO:0009072	aromatic amino acid family metabolic process	GO:BP	E_Chassis_Sz	Proteomics_up	NA	NA
GO:0015801	aromatic amino acid transport	GO:BP	E_Chassis_Sz	Proteomics_up	NA	NA
GO:0009067	aspartate family amino acid biosynthetic process	GO:BP	E_Chassis_Sz	Proteomics_up	NA	NA
GO:0009082	branched-chain amino acid biosynthetic process	GO:BP	E_Chassis_Sz	Proteomics_up	NA	NA
GO:0009423	chorismate biosynthetic process	GO:BP	E_Chassis_Sz	Proteomics_up	NA	NA
GO:0006534	cysteine metabolic process	GO:BP	E_Chassis_Sz	Proteomics_up	NA	NA
GO:0006538	glutamate catabolic process	GO:BP	E_Chassis_Sz	Proteomics_up	NA	NA
GO:0009084	glutamine family amino acid biosynthetic process	GO:BP	E_Chassis_Sz	Proteomics_up	NA	NA
GO:0009065	glutamine family amino acid catabolic process	GO:BP	E_Chassis_Sz	Proteomics_up	NA	NA
GO:0000105	histidine biosynthetic process	GO:BP	E_Chassis_Sz	Proteomics_up	NA	NA
GO:0009097	isoleucine biosynthetic process	GO:BP	E_Chassis_Sz	Proteomics_up	NA	NA
GO:0070981	L-asparagine biosynthetic process	GO:BP	E_Chassis_Sz	Proteomics_up	NA	NA
GO:0071267	L-methionine salvage	GO:BP	E_Chassis_Sz	Proteomics_up	NA	NA
GO:0006551	leucine metabolic process	GO:BP	E_Chassis_Sz	Proteomics_up	NA	NA
GO:0009085	lysine biosynthetic process	GO:BP	E_Chassis_Sz	Proteomics_up	NA	NA
GO:0006555	methionine metabolic process	GO:BP	E_Chassis_Sz	Proteomics_up	NA	NA
GO:0006591	ornithine metabolic process	GO:BP	E_Chassis_Sz	Proteomics_up	NA	NA
GO:0005975	carbohydrate metabolic process	GO:BP	E_Chassis_Sz	Proteomics_up	0.00158124	0.090566
GO:0005984	disaccharide metabolic process	GO:BP	E_Chassis_Sz	Proteomics_up	NA	NA
GO:0009250	glucan biosynthetic process	GO:BP	E_Chassis_Sz	Proteomics_up	6.61e-05	0.244444
GO:0051156	glucose 6-phosphate metabolic process	GO:BP	E_Chassis_Sz	Proteomics_up	NA	NA
GO:0006006	glucose metabolic process	GO:BP	E_Chassis_Sz	Proteomics_up	NA	NA
GO:0006749	glutathione metabolic process	GO:BP	E_Chassis_Sz	Proteomics_up	NA	NA
GO:0005977	glycogen metabolic process	GO:BP	E_Chassis_Sz	Proteomics_up	1.75e-08	0.361111
GO:0006096	glycolytic process	GO:BP	E_Chassis_Sz	Proteomics_up	NA	NA
GO:0019318	hexose metabolic process	GO:BP	E_Chassis_Sz	Proteomics_up	0.0262144	0.1375
GO:0005996	monosaccharide metabolic process	GO:BP	E_Chassis_Sz	Proteomics_up	NA	NA
GO:0009311	oligosaccharide metabolic process	GO:BP	E_Chassis_Sz	Proteomics_up	NA	NA
GO:0000271	polysaccharide biosynthetic process	GO:BP	E_Chassis_Sz	Proteomics_up	0.000212178	0.22
GO:0006090	pyruvate metabolic process	GO:BP	E_Chassis_Sz	Proteomics_up	NA	NA
GO:0070413	trehalose metabolism in response to stress	GO:BP	E_Chassis_Sz	Proteomics_up	NA	NA
GO:0046394	carboxylic acid biosynthetic process	GO:BP	E_Chassis_Sz	Proteomics_up	NA	NA
GO:0046395	carboxylic acid catabolic process	GO:BP	E_Chassis_Sz	Proteomics_up	NA	NA
GO:0046942	carboxylic acid transport	GO:BP	E_Chassis_Sz	Proteomics_up	NA	NA
GO:0043648	dicarboxylic acid metabolic process	GO:BP	E_Chassis_Sz	Proteomics_up	NA	NA
GO:0032787	monocarboxylic acid metabolic process	GO:BP	E_Chassis_Sz	Proteomics_up	NA	NA
GO:0016054	organic acid catabolic process	GO:BP	E_Chassis_Sz	Proteomics_up	NA	NA
GO:0006082	organic acid metabolic process	GO:BP	E_Chassis_Sz	Proteomics_up	NA	NA
GO:0015849	organic acid transport	GO:BP	E_Chassis_Sz	Proteomics_up	NA	NA
GO:0043436	oxoacid metabolic process	GO:BP	E_Chassis_Sz	Proteomics_up	NA	NA
GO:0030437	ascospore formation	GO:BP	E_Chassis_Sz	Proteomics_up	NA	NA
GO:0048468	cell development	GO:BP	E_Chassis_Sz	Proteomics_up	NA	NA
GO:0070726	cell wall assembly	GO:BP	E_Chassis_Sz	Proteomics_up	NA	NA
GO:1903046	meiotic cell cycle process	GO:BP	E_Chassis_Sz	Proteomics_up	NA	NA
GO:0044091	membrane biogenesis	GO:BP	E_Chassis_Sz	Proteomics_up	NA	NA
GO:0042273	ribosomal large subunit biogenesis	GO:BP	E_Chassis_Sz	Proteomics_up	NA	NA
GO:0006165	nucleoside diphosphate phosphorylation	GO:BP	E_Chassis_Sz	Proteomics_up	NA	NA
GO:0006753	nucleoside phosphate metabolic process	GO:BP	E_Chassis_Sz	Proteomics_up	NA	NA
GO:0046939	nucleotide phosphorylation	GO:BP	E_Chassis_Sz	Proteomics_up	NA	NA
GO:0009135	purine nucleoside diphosphate metabolic process	GO:BP	E_Chassis_Sz	Proteomics_up	NA	NA
GO:0009179	purine ribonucleoside diphosphate metabolic process	GO:BP	E_Chassis_Sz	Proteomics_up	NA	NA
GO:0008614	pyridoxine metabolic process	GO:BP	E_Chassis_Sz	Proteomics_up	NA	NA
GO:0009185	ribonucleoside diphosphate metabolic process	GO:BP	E_Chassis_Sz	Proteomics_up	NA	NA
GO:0009259	ribonucleotide metabolic process	GO:BP	E_Chassis_Sz	Proteomics_up	NA	NA
GO:0019693	ribose phosphate metabolic process	GO:BP	E_Chassis_Sz	Proteomics_up	NA	NA
GO:0046031	ADP metabolic process	GO:BP	E_Chassis_Sz	Proteomics_up	NA	NA
GO:0006757	ATP generation from ADP	GO:BP	E_Chassis_Sz	Proteomics_up	NA	NA
GO:0046034	ATP metabolic process	GO:BP	E_Chassis_Sz	Proteomics_up	NA	NA
GO:0045454	cell redox homeostasis	GO:BP	E_Chassis_Sz	Proteomics_up	NA	NA
GO:0051186	cofactor metabolic process	GO:BP	E_Chassis_Sz	Proteomics_up	NA	NA
GO:0015980	energy derivation by oxidation of organic compounds	GO:BP	E_Chassis_Sz	Proteomics_up	0.00017945	0.118343
GO:0006112	energy reserve metabolic process	GO:BP	E_Chassis_Sz	Proteomics_up	2.08e-09	0.368421
GO:0006091	generation of precursor metabolites and energy	GO:BP	E_Chassis_Sz	Proteomics_up	1.31e-05	0.112613
GO:0032780	negative regulation of ATPase activity	GO:BP	E_Chassis_Sz	Proteomics_up	0.0453189	0.5
GO:0051346	negative regulation of hydrolase activity	GO:BP	E_Chassis_Sz	Proteomics_up	0.000106651	0.466667
GO:0055114	oxidation-reduction process	GO:BP	E_Chassis_Sz	Proteomics_up	0.00689643	0.074359
GO:0070814	hydrogen sulfide biosynthetic process	GO:BP	E_Chassis_Sz	Proteomics_up	NA	NA
GO:0052803	imidazole-containing compound metabolic process	GO:BP	E_Chassis_Sz	Proteomics_up	NA	NA
GO:0046219	indolalkylamine biosynthetic process	GO:BP	E_Chassis_Sz	Proteomics_up	NA	NA
GO:0006979	response to oxidative stress	GO:BP	E_Chassis_Sz	Proteomics_up	NA	NA
GO:0006820	anion transport	GO:BP	E_Chassis_Sz	Proteomics_up	NA	NA
GO:0042883	cysteine transport	GO:BP	E_Chassis_Sz	Proteomics_up	NA	NA
GO:0006811	ion transport	GO:BP	E_Chassis_Sz	Proteomics_up	NA	NA
GO:0009070	serine family amino acid biosynthetic process	GO:BP	E_Chassis_Mz	Transcriptomics_up	NA	NA
GO:0000097	sulfur amino acid biosynthetic process	GO:BP	E_Chassis_Mz	Transcriptomics_up	0.013169	0.153846
GO:0006566	threonine metabolic process	GO:BP	E_Chassis_Mz	Transcriptomics_up	NA	NA
GO:0000162	tryptophan biosynthetic process	GO:BP	E_Chassis_Mz	Transcriptomics_up	0.000439511	0.666667
GO:0000050	urea cycle	GO:BP	E_Chassis_Mz	Transcriptomics_up	NA	NA
GO:0019627	urea metabolic process	GO:BP	E_Chassis_Mz	Transcriptomics_up	NA	NA
GO:0006573	valine metabolic process	GO:BP	E_Chassis_Mz	Transcriptomics_up	0.00200469	0.5
GO:1901607	alpha-amino acid biosynthetic process	GO:BP	E_Chassis_Mz	Transcriptomics_up	3.95e-24	0.225806
GO:1901605	alpha-amino acid metabolic process	GO:BP	E_Chassis_Mz	Transcriptomics_up	2.34e-20	0.157609
GO:0009309	amine biosynthetic process	GO:BP	E_Chassis_Mz	Transcriptomics_up	0.00587819	0.4
GO:0043102	amino acid salvage	GO:BP	E_Chassis_Mz	Transcriptomics_up	0.00587819	0.4
GO:0006865	amino acid transport	GO:BP	E_Chassis_Mz	Transcriptomics_up	NA	NA
GO:0006526	arginine biosynthetic process	GO:BP	E_Chassis_Mz	Transcriptomics_up	9.44e-06	0.461538
GO:0006525	arginine metabolic process	GO:BP	E_Chassis_Mz	Transcriptomics_up	9.62e-05	0.333333
GO:0009072	aromatic amino acid family metabolic process	GO:BP	E_Chassis_Mz	Transcriptomics_up	3.75e-12	0.325
GO:0015801	aromatic amino acid transport	GO:BP	E_Chassis_Mz	Transcriptomics_up	NA	NA
GO:0009067	aspartate family amino acid biosynthetic process	GO:BP	E_Chassis_Mz	Transcriptomics_up	0.000500004	0.153846
GO:0009082	branched-chain amino acid biosynthetic process	GO:BP	E_Chassis_Mz	Transcriptomics_up	1.32e-08	0.5
GO:0009423	chorismate biosynthetic process	GO:BP	E_Chassis_Mz	Transcriptomics_up	0.00822859	0.75
GO:0006534	cysteine metabolic process	GO:BP	E_Chassis_Mz	Transcriptomics_up	NA	NA
GO:0006538	glutamate catabolic process	GO:BP	E_Chassis_Mz	Transcriptomics_up	NA	NA
GO:0009084	glutamine family amino acid biosynthetic process	GO:BP	E_Chassis_Mz	Transcriptomics_up	0.000127761	0.233333
GO:0009065	glutamine family amino acid catabolic process	GO:BP	E_Chassis_Mz	Transcriptomics_up	NA	NA
GO:0000105	histidine biosynthetic process	GO:BP	E_Chassis_Mz	Transcriptomics_up	NA	NA
GO:0009097	isoleucine biosynthetic process	GO:BP	E_Chassis_Mz	Transcriptomics_up	1.2e-06	0.6
GO:0070981	L-asparagine biosynthetic process	GO:BP	E_Chassis_Mz	Transcriptomics_up	NA	NA
GO:0071267	L-methionine salvage	GO:BP	E_Chassis_Mz	Transcriptomics_up	0.00587819	0.4
GO:0006551	leucine metabolic process	GO:BP	E_Chassis_Mz	Transcriptomics_up	0.0135429	0.333333
GO:0009085	lysine biosynthetic process	GO:BP	E_Chassis_Mz	Transcriptomics_up	NA	NA
GO:0006555	methionine metabolic process	GO:BP	E_Chassis_Mz	Transcriptomics_up	0.0014661	0.166667
GO:0006591	ornithine metabolic process	GO:BP	E_Chassis_Mz	Transcriptomics_up	0.00356744	0.444444
GO:0005975	carbohydrate metabolic process	GO:BP	E_Chassis_Mz	Transcriptomics_up	NA	NA
GO:0005984	disaccharide metabolic process	GO:BP	E_Chassis_Mz	Transcriptomics_up	NA	NA
GO:0009250	glucan biosynthetic process	GO:BP	E_Chassis_Mz	Transcriptomics_up	NA	NA
GO:0051156	glucose 6-phosphate metabolic process	GO:BP	E_Chassis_Mz	Transcriptomics_up	NA	NA
GO:0006006	glucose metabolic process	GO:BP	E_Chassis_Mz	Transcriptomics_up	NA	NA
GO:0006749	glutathione metabolic process	GO:BP	E_Chassis_Mz	Transcriptomics_up	NA	NA
GO:0005977	glycogen metabolic process	GO:BP	E_Chassis_Mz	Transcriptomics_up	NA	NA
GO:0006096	glycolytic process	GO:BP	E_Chassis_Mz	Transcriptomics_up	NA	NA
GO:0019318	hexose metabolic process	GO:BP	E_Chassis_Mz	Transcriptomics_up	NA	NA
GO:0005996	monosaccharide metabolic process	GO:BP	E_Chassis_Mz	Transcriptomics_up	NA	NA
GO:0009311	oligosaccharide metabolic process	GO:BP	E_Chassis_Mz	Transcriptomics_up	NA	NA
GO:0000271	polysaccharide biosynthetic process	GO:BP	E_Chassis_Mz	Transcriptomics_up	NA	NA
GO:0006090	pyruvate metabolic process	GO:BP	E_Chassis_Mz	Transcriptomics_up	NA	NA
GO:0070413	trehalose metabolism in response to stress	GO:BP	E_Chassis_Mz	Transcriptomics_up	NA	NA
GO:0046394	carboxylic acid biosynthetic process	GO:BP	E_Chassis_Mz	Transcriptomics_up	1.27e-26	0.178947
GO:0046395	carboxylic acid catabolic process	GO:BP	E_Chassis_Mz	Transcriptomics_up	NA	NA
GO:0046942	carboxylic acid transport	GO:BP	E_Chassis_Mz	Transcriptomics_up	NA	NA
GO:0043648	dicarboxylic acid metabolic process	GO:BP	E_Chassis_Mz	Transcriptomics_up	NA	NA
GO:0032787	monocarboxylic acid metabolic process	GO:BP	E_Chassis_Mz	Transcriptomics_up	NA	NA
GO:0016054	organic acid catabolic process	GO:BP	E_Chassis_Mz	Transcriptomics_up	NA	NA
GO:0006082	organic acid metabolic process	GO:BP	E_Chassis_Mz	Transcriptomics_up	2.48e-22	0.0966981
GO:0015849	organic acid transport	GO:BP	E_Chassis_Mz	Transcriptomics_up	NA	NA
GO:0043436	oxoacid metabolic process	GO:BP	E_Chassis_Mz	Transcriptomics_up	2.06e-22	0.0971564
GO:0030437	ascospore formation	GO:BP	E_Chassis_Mz	Transcriptomics_up	NA	NA
GO:0048468	cell development	GO:BP	E_Chassis_Mz	Transcriptomics_up	NA	NA
GO:0070726	cell wall assembly	GO:BP	E_Chassis_Mz	Transcriptomics_up	NA	NA
GO:1903046	meiotic cell cycle process	GO:BP	E_Chassis_Mz	Transcriptomics_up	NA	NA
GO:0044091	membrane biogenesis	GO:BP	E_Chassis_Mz	Transcriptomics_up	NA	NA
GO:0042273	ribosomal large subunit biogenesis	GO:BP	E_Chassis_Mz	Transcriptomics_up	NA	NA
GO:0006165	nucleoside diphosphate phosphorylation	GO:BP	E_Chassis_Mz	Transcriptomics_up	NA	NA
GO:0006753	nucleoside phosphate metabolic process	GO:BP	E_Chassis_Mz	Transcriptomics_up	NA	NA
GO:0046939	nucleotide phosphorylation	GO:BP	E_Chassis_Mz	Transcriptomics_up	NA	NA
GO:0009135	purine nucleoside diphosphate metabolic process	GO:BP	E_Chassis_Mz	Transcriptomics_up	NA	NA
GO:0009179	purine ribonucleoside diphosphate metabolic process	GO:BP	E_Chassis_Mz	Transcriptomics_up	NA	NA
GO:0008614	pyridoxine metabolic process	GO:BP	E_Chassis_Mz	Transcriptomics_up	NA	NA
GO:0009185	ribonucleoside diphosphate metabolic process	GO:BP	E_Chassis_Mz	Transcriptomics_up	NA	NA
GO:0009259	ribonucleotide metabolic process	GO:BP	E_Chassis_Mz	Transcriptomics_up	NA	NA
GO:0019693	ribose phosphate metabolic process	GO:BP	E_Chassis_Mz	Transcriptomics_up	NA	NA
GO:0046031	ADP metabolic process	GO:BP	E_Chassis_Mz	Transcriptomics_up	NA	NA
GO:0006757	ATP generation from ADP	GO:BP	E_Chassis_Mz	Transcriptomics_up	NA	NA
GO:0046034	ATP metabolic process	GO:BP	E_Chassis_Mz	Transcriptomics_up	NA	NA
GO:0045454	cell redox homeostasis	GO:BP	E_Chassis_Mz	Transcriptomics_up	NA	NA
GO:0051186	cofactor metabolic process	GO:BP	E_Chassis_Mz	Transcriptomics_up	NA	NA
GO:0015980	energy derivation by oxidation of organic compounds	GO:BP	E_Chassis_Mz	Transcriptomics_up	NA	NA
GO:0006112	energy reserve metabolic process	GO:BP	E_Chassis_Mz	Transcriptomics_up	NA	NA
GO:0006091	generation of precursor metabolites and energy	GO:BP	E_Chassis_Mz	Transcriptomics_up	NA	NA
GO:0032780	negative regulation of ATPase activity	GO:BP	E_Chassis_Mz	Transcriptomics_up	NA	NA
GO:0051346	negative regulation of hydrolase activity	GO:BP	E_Chassis_Mz	Transcriptomics_up	NA	NA
GO:0055114	oxidation-reduction process	GO:BP	E_Chassis_Mz	Transcriptomics_up	NA	NA
GO:0070814	hydrogen sulfide biosynthetic process	GO:BP	E_Chassis_Mz	Transcriptomics_up	NA	NA
GO:0052803	imidazole-containing compound metabolic process	GO:BP	E_Chassis_Mz	Transcriptomics_up	NA	NA
GO:0046219	indolalkylamine biosynthetic process	GO:BP	E_Chassis_Mz	Transcriptomics_up	0.000439511	0.666667
GO:0006979	response to oxidative stress	GO:BP	E_Chassis_Mz	Transcriptomics_up	NA	NA
GO:0006820	anion transport	GO:BP	E_Chassis_Mz	Transcriptomics_up	NA	NA
GO:0042883	cysteine transport	GO:BP	E_Chassis_Mz	Transcriptomics_up	NA	NA
GO:0006811	ion transport	GO:BP	E_Chassis_Mz	Transcriptomics_up	NA	NA
GO:0009070	serine family amino acid biosynthetic process	GO:BP	E_Chassis_Mz	Proteomics_up	NA	NA
GO:0000097	sulfur amino acid biosynthetic process	GO:BP	E_Chassis_Mz	Proteomics_up	0.0147737	0.128205
GO:0006566	threonine metabolic process	GO:BP	E_Chassis_Mz	Proteomics_up	0.0355532	0.333333
GO:0000162	tryptophan biosynthetic process	GO:BP	E_Chassis_Mz	Proteomics_up	NA	NA
GO:0000050	urea cycle	GO:BP	E_Chassis_Mz	Proteomics_up	0.00863253	0.5
GO:0019627	urea metabolic process	GO:BP	E_Chassis_Mz	Proteomics_up	0.0355532	0.333333
GO:0006573	valine metabolic process	GO:BP	E_Chassis_Mz	Proteomics_up	NA	NA
GO:1901607	alpha-amino acid biosynthetic process	GO:BP	E_Chassis_Mz	Proteomics_up	2.75e-21	0.177419
GO:1901605	alpha-amino acid metabolic process	GO:BP	E_Chassis_Mz	Proteomics_up	2.83e-20	0.130435
GO:0009309	amine biosynthetic process	GO:BP	E_Chassis_Mz	Proteomics_up	NA	NA
GO:0043102	amino acid salvage	GO:BP	E_Chassis_Mz	Proteomics_up	0.000770979	0.4
GO:0006865	amino acid transport	GO:BP	E_Chassis_Mz	Proteomics_up	NA	NA
GO:0006526	arginine biosynthetic process	GO:BP	E_Chassis_Mz	Proteomics_up	3.95e-05	0.384615
GO:0006525	arginine metabolic process	GO:BP	E_Chassis_Mz	Proteomics_up	4.6e-06	0.333333
GO:0009072	aromatic amino acid family metabolic process	GO:BP	E_Chassis_Mz	Proteomics_up	6.93e-10	0.25
GO:0015801	aromatic amino acid transport	GO:BP	E_Chassis_Mz	Proteomics_up	NA	NA
GO:0009067	aspartate family amino acid biosynthetic process	GO:BP	E_Chassis_Mz	Proteomics_up	9.59e-06	0.153846
GO:0009082	branched-chain amino acid biosynthetic process	GO:BP	E_Chassis_Mz	Proteomics_up	0.00641428	0.25
GO:0009423	chorismate biosynthetic process	GO:BP	E_Chassis_Mz	Proteomics_up	NA	NA
GO:0006534	cysteine metabolic process	GO:BP	E_Chassis_Mz	Proteomics_up	NA	NA
GO:0006538	glutamate catabolic process	GO:BP	E_Chassis_Mz	Proteomics_up	NA	NA
GO:0009084	glutamine family amino acid biosynthetic process	GO:BP	E_Chassis_Mz	Proteomics_up	0.00389202	0.166667
GO:0009065	glutamine family amino acid catabolic process	GO:BP	E_Chassis_Mz	Proteomics_up	NA	NA
GO:0000105	histidine biosynthetic process	GO:BP	E_Chassis_Mz	Proteomics_up	0.000770979	0.4
GO:0009097	isoleucine biosynthetic process	GO:BP	E_Chassis_Mz	Proteomics_up	NA	NA
GO:0070981	L-asparagine biosynthetic process	GO:BP	E_Chassis_Mz	Proteomics_up	0.049544	1
GO:0071267	L-methionine salvage	GO:BP	E_Chassis_Mz	Proteomics_up	0.000770979	0.4
GO:0006551	leucine metabolic process	GO:BP	E_Chassis_Mz	Proteomics_up	NA	NA
GO:0009085	lysine biosynthetic process	GO:BP	E_Chassis_Mz	Proteomics_up	NA	NA
GO:0006555	methionine metabolic process	GO:BP	E_Chassis_Mz	Proteomics_up	0.0213788	0.119048
GO:0006591	ornithine metabolic process	GO:BP	E_Chassis_Mz	Proteomics_up	0.00046575	0.444444
GO:0005975	carbohydrate metabolic process	GO:BP	E_Chassis_Mz	Proteomics_up	NA	NA
GO:0005984	disaccharide metabolic process	GO:BP	E_Chassis_Mz	Proteomics_up	NA	NA
GO:0009250	glucan biosynthetic process	GO:BP	E_Chassis_Mz	Proteomics_up	NA	NA
GO:0051156	glucose 6-phosphate metabolic process	GO:BP	E_Chassis_Mz	Proteomics_up	NA	NA
GO:0006006	glucose metabolic process	GO:BP	E_Chassis_Mz	Proteomics_up	NA	NA
GO:0006749	glutathione metabolic process	GO:BP	E_Chassis_Mz	Proteomics_up	NA	NA
GO:0005977	glycogen metabolic process	GO:BP	E_Chassis_Mz	Proteomics_up	NA	NA
GO:0006096	glycolytic process	GO:BP	E_Chassis_Mz	Proteomics_up	NA	NA
GO:0019318	hexose metabolic process	GO:BP	E_Chassis_Mz	Proteomics_up	NA	NA
GO:0005996	monosaccharide metabolic process	GO:BP	E_Chassis_Mz	Proteomics_up	NA	NA
GO:0009311	oligosaccharide metabolic process	GO:BP	E_Chassis_Mz	Proteomics_up	NA	NA
GO:0000271	polysaccharide biosynthetic process	GO:BP	E_Chassis_Mz	Proteomics_up	NA	NA
GO:0006090	pyruvate metabolic process	GO:BP	E_Chassis_Mz	Proteomics_up	NA	NA
GO:0070413	trehalose metabolism in response to stress	GO:BP	E_Chassis_Mz	Proteomics_up	NA	NA
GO:0046394	carboxylic acid biosynthetic process	GO:BP	E_Chassis_Mz	Proteomics_up	3.53e-26	0.147368
GO:0046395	carboxylic acid catabolic process	GO:BP	E_Chassis_Mz	Proteomics_up	NA	NA
GO:0046942	carboxylic acid transport	GO:BP	E_Chassis_Mz	Proteomics_up	NA	NA
GO:0043648	dicarboxylic acid metabolic process	GO:BP	E_Chassis_Mz	Proteomics_up	NA	NA
GO:0032787	monocarboxylic acid metabolic process	GO:BP	E_Chassis_Mz	Proteomics_up	NA	NA
GO:0016054	organic acid catabolic process	GO:BP	E_Chassis_Mz	Proteomics_up	NA	NA
GO:0006082	organic acid metabolic process	GO:BP	E_Chassis_Mz	Proteomics_up	1.51e-21	0.0754717
GO:0015849	organic acid transport	GO:BP	E_Chassis_Mz	Proteomics_up	NA	NA
GO:0043436	oxoacid metabolic process	GO:BP	E_Chassis_Mz	Proteomics_up	1.3e-21	0.0758294
GO:0030437	ascospore formation	GO:BP	E_Chassis_Mz	Proteomics_up	NA	NA
GO:0048468	cell development	GO:BP	E_Chassis_Mz	Proteomics_up	NA	NA
GO:0070726	cell wall assembly	GO:BP	E_Chassis_Mz	Proteomics_up	NA	NA
GO:1903046	meiotic cell cycle process	GO:BP	E_Chassis_Mz	Proteomics_up	NA	NA
GO:0044091	membrane biogenesis	GO:BP	E_Chassis_Mz	Proteomics_up	NA	NA
GO:0042273	ribosomal large subunit biogenesis	GO:BP	E_Chassis_Mz	Proteomics_up	NA	NA
GO:0006165	nucleoside diphosphate phosphorylation	GO:BP	E_Chassis_Mz	Proteomics_up	NA	NA
GO:0006753	nucleoside phosphate metabolic process	GO:BP	E_Chassis_Mz	Proteomics_up	NA	NA
GO:0046939	nucleotide phosphorylation	GO:BP	E_Chassis_Mz	Proteomics_up	NA	NA
GO:0009135	purine nucleoside diphosphate metabolic process	GO:BP	E_Chassis_Mz	Proteomics_up	NA	NA
GO:0009179	purine ribonucleoside diphosphate metabolic process	GO:BP	E_Chassis_Mz	Proteomics_up	NA	NA
GO:0008614	pyridoxine metabolic process	GO:BP	E_Chassis_Mz	Proteomics_up	NA	NA
GO:0009185	ribonucleoside diphosphate metabolic process	GO:BP	E_Chassis_Mz	Proteomics_up	NA	NA
GO:0009259	ribonucleotide metabolic process	GO:BP	E_Chassis_Mz	Proteomics_up	NA	NA
GO:0019693	ribose phosphate metabolic process	GO:BP	E_Chassis_Mz	Proteomics_up	NA	NA
GO:0046031	ADP metabolic process	GO:BP	E_Chassis_Mz	Proteomics_up	NA	NA
GO:0006757	ATP generation from ADP	GO:BP	E_Chassis_Mz	Proteomics_up	NA	NA
GO:0046034	ATP metabolic process	GO:BP	E_Chassis_Mz	Proteomics_up	NA	NA
GO:0045454	cell redox homeostasis	GO:BP	E_Chassis_Mz	Proteomics_up	NA	NA
GO:0051186	cofactor metabolic process	GO:BP	E_Chassis_Mz	Proteomics_up	NA	NA
GO:0015980	energy derivation by oxidation of organic compounds	GO:BP	E_Chassis_Mz	Proteomics_up	NA	NA
GO:0006112	energy reserve metabolic process	GO:BP	E_Chassis_Mz	Proteomics_up	NA	NA
GO:0006091	generation of precursor metabolites and energy	GO:BP	E_Chassis_Mz	Proteomics_up	NA	NA
GO:0032780	negative regulation of ATPase activity	GO:BP	E_Chassis_Mz	Proteomics_up	NA	NA
GO:0051346	negative regulation of hydrolase activity	GO:BP	E_Chassis_Mz	Proteomics_up	NA	NA
GO:0055114	oxidation-reduction process	GO:BP	E_Chassis_Mz	Proteomics_up	NA	NA
GO:0070814	hydrogen sulfide biosynthetic process	GO:BP	E_Chassis_Mz	Proteomics_up	NA	NA
GO:0052803	imidazole-containing compound metabolic process	GO:BP	E_Chassis_Mz	Proteomics_up	0.000770979	0.4
GO:0046219	indolalkylamine biosynthetic process	GO:BP	E_Chassis_Mz	Proteomics_up	NA	NA
GO:0006979	response to oxidative stress	GO:BP	E_Chassis_Mz	Proteomics_up	NA	NA
GO:0006820	anion transport	GO:BP	E_Chassis_Mz	Proteomics_up	NA	NA
GO:0042883	cysteine transport	GO:BP	E_Chassis_Mz	Proteomics_up	NA	NA
GO:0006811	ion transport	GO:BP	E_Chassis_Mz	Proteomics_up	NA	NA
GO:0009070	serine family amino acid biosynthetic process	GO:BP	E_Chassis_F	Transcriptomics_up	NA	NA
GO:0000097	sulfur amino acid biosynthetic process	GO:BP	E_Chassis_F	Transcriptomics_up	NA	NA
GO:0006566	threonine metabolic process	GO:BP	E_Chassis_F	Transcriptomics_up	NA	NA
GO:0000162	tryptophan biosynthetic process	GO:BP	E_Chassis_F	Transcriptomics_up	NA	NA
GO:0000050	urea cycle	GO:BP	E_Chassis_F	Transcriptomics_up	NA	NA
GO:0019627	urea metabolic process	GO:BP	E_Chassis_F	Transcriptomics_up	NA	NA
GO:0006573	valine metabolic process	GO:BP	E_Chassis_F	Transcriptomics_up	NA	NA
GO:1901607	alpha-amino acid biosynthetic process	GO:BP	E_Chassis_F	Transcriptomics_up	NA	NA
GO:1901605	alpha-amino acid metabolic process	GO:BP	E_Chassis_F	Transcriptomics_up	NA	NA
GO:0009309	amine biosynthetic process	GO:BP	E_Chassis_F	Transcriptomics_up	NA	NA
GO:0043102	amino acid salvage	GO:BP	E_Chassis_F	Transcriptomics_up	NA	NA
GO:0006865	amino acid transport	GO:BP	E_Chassis_F	Transcriptomics_up	NA	NA
GO:0006526	arginine biosynthetic process	GO:BP	E_Chassis_F	Transcriptomics_up	NA	NA
GO:0006525	arginine metabolic process	GO:BP	E_Chassis_F	Transcriptomics_up	NA	NA
GO:0009072	aromatic amino acid family metabolic process	GO:BP	E_Chassis_F	Transcriptomics_up	NA	NA
GO:0015801	aromatic amino acid transport	GO:BP	E_Chassis_F	Transcriptomics_up	NA	NA
GO:0009067	aspartate family amino acid biosynthetic process	GO:BP	E_Chassis_F	Transcriptomics_up	NA	NA
GO:0009082	branched-chain amino acid biosynthetic process	GO:BP	E_Chassis_F	Transcriptomics_up	NA	NA
GO:0009423	chorismate biosynthetic process	GO:BP	E_Chassis_F	Transcriptomics_up	NA	NA
GO:0006534	cysteine metabolic process	GO:BP	E_Chassis_F	Transcriptomics_up	NA	NA
GO:0006538	glutamate catabolic process	GO:BP	E_Chassis_F	Transcriptomics_up	NA	NA
GO:0009084	glutamine family amino acid biosynthetic process	GO:BP	E_Chassis_F	Transcriptomics_up	NA	NA
GO:0009065	glutamine family amino acid catabolic process	GO:BP	E_Chassis_F	Transcriptomics_up	NA	NA
GO:0000105	histidine biosynthetic process	GO:BP	E_Chassis_F	Transcriptomics_up	NA	NA
GO:0009097	isoleucine biosynthetic process	GO:BP	E_Chassis_F	Transcriptomics_up	NA	NA
GO:0070981	L-asparagine biosynthetic process	GO:BP	E_Chassis_F	Transcriptomics_up	NA	NA
GO:0071267	L-methionine salvage	GO:BP	E_Chassis_F	Transcriptomics_up	NA	NA
GO:0006551	leucine metabolic process	GO:BP	E_Chassis_F	Transcriptomics_up	NA	NA
GO:0009085	lysine biosynthetic process	GO:BP	E_Chassis_F	Transcriptomics_up	NA	NA
GO:0006555	methionine metabolic process	GO:BP	E_Chassis_F	Transcriptomics_up	NA	NA
GO:0006591	ornithine metabolic process	GO:BP	E_Chassis_F	Transcriptomics_up	NA	NA
GO:0005975	carbohydrate metabolic process	GO:BP	E_Chassis_F	Transcriptomics_up	0.000138897	0.124528
GO:0005984	disaccharide metabolic process	GO:BP	E_Chassis_F	Transcriptomics_up	0.00806111	0.28125
GO:0009250	glucan biosynthetic process	GO:BP	E_Chassis_F	Transcriptomics_up	NA	NA
GO:0051156	glucose 6-phosphate metabolic process	GO:BP	E_Chassis_F	Transcriptomics_up	NA	NA
GO:0006006	glucose metabolic process	GO:BP	E_Chassis_F	Transcriptomics_up	NA	NA
GO:0006749	glutathione metabolic process	GO:BP	E_Chassis_F	Transcriptomics_up	NA	NA
GO:0005977	glycogen metabolic process	GO:BP	E_Chassis_F	Transcriptomics_up	0.022903	0.25
GO:0006096	glycolytic process	GO:BP	E_Chassis_F	Transcriptomics_up	0.000308977	0.344828
GO:0019318	hexose metabolic process	GO:BP	E_Chassis_F	Transcriptomics_up	NA	NA
GO:0005996	monosaccharide metabolic process	GO:BP	E_Chassis_F	Transcriptomics_up	NA	NA
GO:0009311	oligosaccharide metabolic process	GO:BP	E_Chassis_F	Transcriptomics_up	0.022903	0.25
GO:0000271	polysaccharide biosynthetic process	GO:BP	E_Chassis_F	Transcriptomics_up	NA	NA
GO:0006090	pyruvate metabolic process	GO:BP	E_Chassis_F	Transcriptomics_up	0.0164293	0.232558
GO:0070413	trehalose metabolism in response to stress	GO:BP	E_Chassis_F	Transcriptomics_up	NA	NA
GO:0046394	carboxylic acid biosynthetic process	GO:BP	E_Chassis_F	Transcriptomics_up	NA	NA
GO:0046395	carboxylic acid catabolic process	GO:BP	E_Chassis_F	Transcriptomics_up	NA	NA
GO:0046942	carboxylic acid transport	GO:BP	E_Chassis_F	Transcriptomics_up	NA	NA
GO:0043648	dicarboxylic acid metabolic process	GO:BP	E_Chassis_F	Transcriptomics_up	NA	NA
GO:0032787	monocarboxylic acid metabolic process	GO:BP	E_Chassis_F	Transcriptomics_up	NA	NA
GO:0016054	organic acid catabolic process	GO:BP	E_Chassis_F	Transcriptomics_up	NA	NA
GO:0006082	organic acid metabolic process	GO:BP	E_Chassis_F	Transcriptomics_up	NA	NA
GO:0015849	organic acid transport	GO:BP	E_Chassis_F	Transcriptomics_up	NA	NA
GO:0043436	oxoacid metabolic process	GO:BP	E_Chassis_F	Transcriptomics_up	NA	NA
GO:0030437	ascospore formation	GO:BP	E_Chassis_F	Transcriptomics_up	NA	NA
GO:0048468	cell development	GO:BP	E_Chassis_F	Transcriptomics_up	NA	NA
GO:0070726	cell wall assembly	GO:BP	E_Chassis_F	Transcriptomics_up	NA	NA
GO:1903046	meiotic cell cycle process	GO:BP	E_Chassis_F	Transcriptomics_up	NA	NA
GO:0044091	membrane biogenesis	GO:BP	E_Chassis_F	Transcriptomics_up	NA	NA
GO:0042273	ribosomal large subunit biogenesis	GO:BP	E_Chassis_F	Transcriptomics_up	NA	NA
GO:0006165	nucleoside diphosphate phosphorylation	GO:BP	E_Chassis_F	Transcriptomics_up	0.000628971	0.322581
GO:0006753	nucleoside phosphate metabolic process	GO:BP	E_Chassis_F	Transcriptomics_up	NA	NA
GO:0046939	nucleotide phosphorylation	GO:BP	E_Chassis_F	Transcriptomics_up	0.000877203	0.3125
GO:0009135	purine nucleoside diphosphate metabolic process	GO:BP	E_Chassis_F	Transcriptomics_up	0.000628971	0.322581
GO:0009179	purine ribonucleoside diphosphate metabolic process	GO:BP	E_Chassis_F	Transcriptomics_up	0.000628971	0.322581
GO:0008614	pyridoxine metabolic process	GO:BP	E_Chassis_F	Transcriptomics_up	NA	NA
GO:0009185	ribonucleoside diphosphate metabolic process	GO:BP	E_Chassis_F	Transcriptomics_up	0.000628971	0.322581
GO:0009259	ribonucleotide metabolic process	GO:BP	E_Chassis_F	Transcriptomics_up	NA	NA
GO:0019693	ribose phosphate metabolic process	GO:BP	E_Chassis_F	Transcriptomics_up	NA	NA
GO:0046031	ADP metabolic process	GO:BP	E_Chassis_F	Transcriptomics_up	0.000444376	0.333333
GO:0006757	ATP generation from ADP	GO:BP	E_Chassis_F	Transcriptomics_up	0.000308977	0.344828
GO:0046034	ATP metabolic process	GO:BP	E_Chassis_F	Transcriptomics_up	NA	NA
GO:0045454	cell redox homeostasis	GO:BP	E_Chassis_F	Transcriptomics_up	NA	NA
GO:0051186	cofactor metabolic process	GO:BP	E_Chassis_F	Transcriptomics_up	NA	NA
GO:0015980	energy derivation by oxidation of organic compounds	GO:BP	E_Chassis_F	Transcriptomics_up	NA	NA
GO:0006112	energy reserve metabolic process	GO:BP	E_Chassis_F	Transcriptomics_up	0.00499598	0.263158
GO:0006091	generation of precursor metabolites and energy	GO:BP	E_Chassis_F	Transcriptomics_up	0.0279869	0.112613
GO:0032780	negative regulation of ATPase activity	GO:BP	E_Chassis_F	Transcriptomics_up	NA	NA
GO:0051346	negative regulation of hydrolase activity	GO:BP	E_Chassis_F	Transcriptomics_up	NA	NA
GO:0055114	oxidation-reduction process	GO:BP	E_Chassis_F	Transcriptomics_up	NA	NA
GO:0070814	hydrogen sulfide biosynthetic process	GO:BP	E_Chassis_F	Transcriptomics_up	NA	NA
GO:0052803	imidazole-containing compound metabolic process	GO:BP	E_Chassis_F	Transcriptomics_up	NA	NA
GO:0046219	indolalkylamine biosynthetic process	GO:BP	E_Chassis_F	Transcriptomics_up	NA	NA
GO:0006979	response to oxidative stress	GO:BP	E_Chassis_F	Transcriptomics_up	NA	NA
GO:0006820	anion transport	GO:BP	E_Chassis_F	Transcriptomics_up	NA	NA
GO:0042883	cysteine transport	GO:BP	E_Chassis_F	Transcriptomics_up	NA	NA
GO:0006811	ion transport	GO:BP	E_Chassis_F	Transcriptomics_up	NA	NA
GO:0009070	serine family amino acid biosynthetic process	GO:BP	E_Chassis_F	Proteomics_up	NA	NA
GO:0000097	sulfur amino acid biosynthetic process	GO:BP	E_Chassis_F	Proteomics_up	NA	NA
GO:0006566	threonine metabolic process	GO:BP	E_Chassis_F	Proteomics_up	NA	NA
GO:0000162	tryptophan biosynthetic process	GO:BP	E_Chassis_F	Proteomics_up	NA	NA
GO:0000050	urea cycle	GO:BP	E_Chassis_F	Proteomics_up	NA	NA
GO:0019627	urea metabolic process	GO:BP	E_Chassis_F	Proteomics_up	NA	NA
GO:0006573	valine metabolic process	GO:BP	E_Chassis_F	Proteomics_up	NA	NA
GO:1901607	alpha-amino acid biosynthetic process	GO:BP	E_Chassis_F	Proteomics_up	NA	NA
GO:1901605	alpha-amino acid metabolic process	GO:BP	E_Chassis_F	Proteomics_up	NA	NA
GO:0009309	amine biosynthetic process	GO:BP	E_Chassis_F	Proteomics_up	NA	NA
GO:0043102	amino acid salvage	GO:BP	E_Chassis_F	Proteomics_up	NA	NA
GO:0006865	amino acid transport	GO:BP	E_Chassis_F	Proteomics_up	NA	NA
GO:0006526	arginine biosynthetic process	GO:BP	E_Chassis_F	Proteomics_up	NA	NA
GO:0006525	arginine metabolic process	GO:BP	E_Chassis_F	Proteomics_up	NA	NA
GO:0009072	aromatic amino acid family metabolic process	GO:BP	E_Chassis_F	Proteomics_up	NA	NA
GO:0015801	aromatic amino acid transport	GO:BP	E_Chassis_F	Proteomics_up	NA	NA
GO:0009067	aspartate family amino acid biosynthetic process	GO:BP	E_Chassis_F	Proteomics_up	NA	NA
GO:0009082	branched-chain amino acid biosynthetic process	GO:BP	E_Chassis_F	Proteomics_up	NA	NA
GO:0009423	chorismate biosynthetic process	GO:BP	E_Chassis_F	Proteomics_up	NA	NA
GO:0006534	cysteine metabolic process	GO:BP	E_Chassis_F	Proteomics_up	NA	NA
GO:0006538	glutamate catabolic process	GO:BP	E_Chassis_F	Proteomics_up	0.00611783	1
GO:0009084	glutamine family amino acid biosynthetic process	GO:BP	E_Chassis_F	Proteomics_up	NA	NA
GO:0009065	glutamine family amino acid catabolic process	GO:BP	E_Chassis_F	Proteomics_up	0.0131373	0.294118
GO:0000105	histidine biosynthetic process	GO:BP	E_Chassis_F	Proteomics_up	NA	NA
GO:0009097	isoleucine biosynthetic process	GO:BP	E_Chassis_F	Proteomics_up	NA	NA
GO:0070981	L-asparagine biosynthetic process	GO:BP	E_Chassis_F	Proteomics_up	NA	NA
GO:0071267	L-methionine salvage	GO:BP	E_Chassis_F	Proteomics_up	NA	NA
GO:0006551	leucine metabolic process	GO:BP	E_Chassis_F	Proteomics_up	NA	NA
GO:0009085	lysine biosynthetic process	GO:BP	E_Chassis_F	Proteomics_up	NA	NA
GO:0006555	methionine metabolic process	GO:BP	E_Chassis_F	Proteomics_up	NA	NA
GO:0006591	ornithine metabolic process	GO:BP	E_Chassis_F	Proteomics_up	NA	NA
GO:0005975	carbohydrate metabolic process	GO:BP	E_Chassis_F	Proteomics_up	3.03e-10	0.10566
GO:0005984	disaccharide metabolic process	GO:BP	E_Chassis_F	Proteomics_up	NA	NA
GO:0009250	glucan biosynthetic process	GO:BP	E_Chassis_F	Proteomics_up	NA	NA
GO:0051156	glucose 6-phosphate metabolic process	GO:BP	E_Chassis_F	Proteomics_up	0.0178829	0.277778
GO:0006006	glucose metabolic process	GO:BP	E_Chassis_F	Proteomics_up	NA	NA
GO:0006749	glutathione metabolic process	GO:BP	E_Chassis_F	Proteomics_up	NA	NA
GO:0005977	glycogen metabolic process	GO:BP	E_Chassis_F	Proteomics_up	NA	NA
GO:0006096	glycolytic process	GO:BP	E_Chassis_F	Proteomics_up	NA	NA
GO:0019318	hexose metabolic process	GO:BP	E_Chassis_F	Proteomics_up	NA	NA
GO:0005996	monosaccharide metabolic process	GO:BP	E_Chassis_F	Proteomics_up	0.0113763	0.111111
GO:0009311	oligosaccharide metabolic process	GO:BP	E_Chassis_F	Proteomics_up	NA	NA
GO:0000271	polysaccharide biosynthetic process	GO:BP	E_Chassis_F	Proteomics_up	NA	NA
GO:0006090	pyruvate metabolic process	GO:BP	E_Chassis_F	Proteomics_up	NA	NA
GO:0070413	trehalose metabolism in response to stress	GO:BP	E_Chassis_F	Proteomics_up	NA	NA
GO:0046394	carboxylic acid biosynthetic process	GO:BP	E_Chassis_F	Proteomics_up	NA	NA
GO:0046395	carboxylic acid catabolic process	GO:BP	E_Chassis_F	Proteomics_up	0.0167448	0.106383
GO:0046942	carboxylic acid transport	GO:BP	E_Chassis_F	Proteomics_up	NA	NA
GO:0043648	dicarboxylic acid metabolic process	GO:BP	E_Chassis_F	Proteomics_up	NA	NA
GO:0032787	monocarboxylic acid metabolic process	GO:BP	E_Chassis_F	Proteomics_up	0.00590291	0.0843373
GO:0016054	organic acid catabolic process	GO:BP	E_Chassis_F	Proteomics_up	0.0183847	0.105263
GO:0006082	organic acid metabolic process	GO:BP	E_Chassis_F	Proteomics_up	0.0412834	0.0518868
GO:0015849	organic acid transport	GO:BP	E_Chassis_F	Proteomics_up	NA	NA
GO:0043436	oxoacid metabolic process	GO:BP	E_Chassis_F	Proteomics_up	0.0384235	0.0521327
GO:0030437	ascospore formation	GO:BP	E_Chassis_F	Proteomics_up	NA	NA
GO:0048468	cell development	GO:BP	E_Chassis_F	Proteomics_up	NA	NA
GO:0070726	cell wall assembly	GO:BP	E_Chassis_F	Proteomics_up	NA	NA
GO:1903046	meiotic cell cycle process	GO:BP	E_Chassis_F	Proteomics_up	NA	NA
GO:0044091	membrane biogenesis	GO:BP	E_Chassis_F	Proteomics_up	NA	NA
GO:0042273	ribosomal large subunit biogenesis	GO:BP	E_Chassis_F	Proteomics_up	NA	NA
GO:0006165	nucleoside diphosphate phosphorylation	GO:BP	E_Chassis_F	Proteomics_up	NA	NA
GO:0006753	nucleoside phosphate metabolic process	GO:BP	E_Chassis_F	Proteomics_up	NA	NA
GO:0046939	nucleotide phosphorylation	GO:BP	E_Chassis_F	Proteomics_up	NA	NA
GO:0009135	purine nucleoside diphosphate metabolic process	GO:BP	E_Chassis_F	Proteomics_up	NA	NA
GO:0009179	purine ribonucleoside diphosphate metabolic process	GO:BP	E_Chassis_F	Proteomics_up	NA	NA
GO:0008614	pyridoxine metabolic process	GO:BP	E_Chassis_F	Proteomics_up	NA	NA
GO:0009185	ribonucleoside diphosphate metabolic process	GO:BP	E_Chassis_F	Proteomics_up	NA	NA
GO:0009259	ribonucleotide metabolic process	GO:BP	E_Chassis_F	Proteomics_up	NA	NA
GO:0019693	ribose phosphate metabolic process	GO:BP	E_Chassis_F	Proteomics_up	NA	NA
GO:0046031	ADP metabolic process	GO:BP	E_Chassis_F	Proteomics_up	NA	NA
GO:0006757	ATP generation from ADP	GO:BP	E_Chassis_F	Proteomics_up	NA	NA
GO:0046034	ATP metabolic process	GO:BP	E_Chassis_F	Proteomics_up	NA	NA
GO:0045454	cell redox homeostasis	GO:BP	E_Chassis_F	Proteomics_up	NA	NA
GO:0051186	cofactor metabolic process	GO:BP	E_Chassis_F	Proteomics_up	NA	NA
GO:0015980	energy derivation by oxidation of organic compounds	GO:BP	E_Chassis_F	Proteomics_up	0.0336984	0.0769231
GO:0006112	energy reserve metabolic process	GO:BP	E_Chassis_F	Proteomics_up	0.00781754	0.184211
GO:0006091	generation of precursor metabolites and energy	GO:BP	E_Chassis_F	Proteomics_up	3.16e-06	0.0945946
GO:0032780	negative regulation of ATPase activity	GO:BP	E_Chassis_F	Proteomics_up	NA	NA
GO:0051346	negative regulation of hydrolase activity	GO:BP	E_Chassis_F	Proteomics_up	NA	NA
GO:0055114	oxidation-reduction process	GO:BP	E_Chassis_F	Proteomics_up	5.1e-09	0.0820513
GO:0070814	hydrogen sulfide biosynthetic process	GO:BP	E_Chassis_F	Proteomics_up	NA	NA
GO:0052803	imidazole-containing compound metabolic process	GO:BP	E_Chassis_F	Proteomics_up	NA	NA
GO:0046219	indolalkylamine biosynthetic process	GO:BP	E_Chassis_F	Proteomics_up	NA	NA
GO:0006979	response to oxidative stress	GO:BP	E_Chassis_F	Proteomics_up	0.0100553	0.0930233
GO:0006820	anion transport	GO:BP	E_Chassis_F	Proteomics_up	NA	NA
GO:0042883	cysteine transport	GO:BP	E_Chassis_F	Proteomics_up	NA	NA
GO:0006811	ion transport	GO:BP	E_Chassis_F	Proteomics_up	NA	NA
