# Supplementary material for: Model‐guided development of an evolutionarily stable yeast chassis
Source: Mol Syst Biol. 2021 Jul 22;17(7):e10253. doi: 10.15252/msb.202110253 (PMC8297383; doi:10.15252/msb.202110253)
Supplement: Supplementary file 3 — Source Data for Expanded View and Appendix [file MSB-17-e10253-s004.zip › MSB-2021-10253_SourceDataForExpandedView/MSB-2021-10253_SourceDataForFigureEV3.xlsx]

## Sheet: Sheet 1
Table 1
Figure Panel	A									B						C						D
	WT			Parental			Evolved			Parental			Evolved			Parental			Evolved			Parental			Evolved
Time (h)	WT	s.d.	n	Chassis_z	s.d.	n	E_Chassis_z	s.d.	n	Chassis_Sz (+gly)	s.d.	n	E_Chassis_Sz	s.d.	n	Chassis_F (+gly)	s.d.	n	E_Chassis_F	s.d.	n	Chassis_Mz (+gly)	s.d.	n	E_Chassis_Mz	s.d.	n
0	0.119333	0.0011547	3	0.122333	0.00776745	3	0.1175	0.0106066	3	0.114667	0.00057735	3	0.108667	0.00251661	3	0.115333	0.0023094	3	0.105	0.00173205	3	0.1225	0.00777817	3	0.116333	0.00288675	3
3.25	0.326667	0.00945163	3	0.199333	0.0170098	3	0.269	0.0240416	3
4										0.125333	0.00152753	3	0.154333	0.00208167	3	0.160333	0.00251661	3	0.155667	0.00208167	3
6.5	1.24	0.052	3	0.338667	0.0488808	3	0.804	0.0848528	3
8.5	2.624	0.317289	3	0.485333	0.0877572	3	1.764	0.186676	3
10	3.968	0.235695	3	0.610667	0.105401	3	2.84	0.21496	3
12	4.77333	0.0789261	3	0.782667	0.157599	3	4.264	0.169706	3	0.291333	0.00503322	3	0.738667	0.018037	3	0.349333	0.0128582	3	0.322	0.00848528	3
12.5																						0.594	0.132936	3	0.721333	0.0965263	3
14										0.34	0.0174356	3	1.116	0.0144222	3
15	5.312	0.126996	3	1.14133	0.226321	3	5.744	0.0226274	3							0.368	0.016	3	0.552	0.00565685	3
16										0.348	0.0144222	3	1.43067	0.0310698	3							0.858	0.200818	3	1.23867	0.144296	3
17.5																0.376	0.0243311	3	0.92	0.00565685	3
19										0.402667	0.0140475	3	2.224	0.0138564	3
19.5																0.410667	0.0289367	3	1.388	0.0282843	3
20.5																						1.364	0.311127	3	2.35467	0.14518	3
22	5.33333	0.0789261	3	2.55467	0.217231	3	5.56267	0.0092376	3	0.454667	0.0140475	3	2.864	0.0288444	3	0.414667	0.0220303	3	2.008	0.0565685	3
23																0.424	0.0243311	3	2.44	0.0565685	3
24	5.344	0.0576888	3	2.864	0.16857	3	5.49333	0.0402658	3	0.485333	0.0166533	3	3.32267	0.0369504	3	0.428	0.0230651	3	2.728	0.0113137	3	1.744	0.339411	3	3.04	0.146642	3
26				3.344	0.180311	3																1.912	0.350725	3	3.232	0.0973242	3
27										0.509333	0.00832666	3	3.536	0.016	3
29										0.528	0.008	3	3.632	0.042332	3	0.449667	0.0221435	3	3.608	0.0339411	3
31.5	5.44533	0.0937514		4.26667	0.0739008	3	5.57867	0.0937514	3
34				4.51733	0.113514	3
34.5										0.539333	0.0051316	3	3.82333	0.0305505	3
36										0.564	0.004	3	3.93067	0.0964434	3	0.504	0.031749	3	4.184	0.0113137	3
36.5																						2.424	0.260215	3	3.70133	0.175514	3
39										0.657333	0.042395	3	4.02133	0.0789261	3	0.532	0.034176	3	4.904	0.0113137	3
39.5										0.708	0.0243311	3	4.026	0.0902663	3
42																						2.64	0.113137	3	3.792	0.032	3
42.5																0.538667	0.0400666	3	4.976	0.0226274	3
43										0.842667	0.0340196	3	4.15467	0.102866	3
46																0.62	0.0628649	3	4.936	0.079196	3
47	5.70133	0.120089	3	5.344	0.115378	3	5.616	0.15263	3
48										0.949333	0.0440606	3	4.20267	0.0244404	3							2.632	0.21496	3	3.65333	0.106533	3
57	5.712	0.136704	3	5.344	0.224	3	5.792	0.0576888	3
60										1.24933	0.113443	3	4.28267	0.0561902	3
63																1.13467	0.0777003	3	4.904	0.101823	3
64																						2.896	0.158392	3	3.62133	0.046188	3
66										1.47467	0.148665	3	4.22933	0.0514328	3
70																1.53333	0.105628	3	5.136	0.203647	3
71										1.67467	0.13979	3	4.21867	0.0646632	3
72	5.71733	0.168063	3	5.42933	0.176242	3	5.872	0.0554256	3													2.856	0.169706	3	3.648	0.064	3
84										1.63333	0.130496	3	4.18133	0.0092376	3	1.88267	0.124279	3	5.176	0.079196	3
90										1.50133	0.0950228	3	3.80267	0.0488808	3
92
