# Supplementary material for: Model‐guided development of an evolutionarily stable yeast chassis
Source: Mol Syst Biol. 2021 Jul 22;17(7):e10253. doi: 10.15252/msb.202110253 (PMC8297383; doi:10.15252/msb.202110253)
Supplement: Supplementary file 3 — Source Data for Expanded View and Appendix [file MSB-17-e10253-s004.zip › MSB-2021-10253_SourceDataForExpandedView/MSB-2021-10253_SourceDataForFigureEV2.xlsx]

## Sheet: FigEV2_A
Time (h)	Wild-type (WT)			Chassis_z
0	0.118	0.12	0.12	0.12	0.116	0.131
3.25	0.334	0.316	0.33	0.216	0.182	0.2
6.5	1.272	1.18	1.268	0.392	0.296	0.328
8.5	2.976	2.36	2.536	0.584	0.416	0.456
10	4.176	3.712	4.016	0.728	0.524	0.58
12	4.864	4.736	4.72	0.956	0.648	0.744
15	5.456	5.264	5.216	1.392	0.952	1.08
22	5.424	5.28	5.296	2.784	2.352	2.528
24	5.296	5.408	5.328	3.024	2.688	2.88
26				3.552	3.248	3.232
31.5	5.552	5.408	5.376	4.352	4.224	4.224
34				4.64	4.496	4.416
47	5.696	5.824	5.584	5.44	5.216	5.376
57	5.84	5.728	5.568	5.6	5.184	5.248
72	5.888	5.712	5.552	5.44	5.6	5.248

## Sheet: FigEV2_B
Time (h)	S1(Δsdh3)			S1(Δsdh3) + glycine			Chassis_Sz + glycine
0	0.102	0.102	0.103	0.106	0.099	0.102	0.114	0.115	0.115
2	0.143	0.139	0.145	0.123	0.111	0.12
4	0.299	0.278	0.289				0.124	0.125	0.127
5				0.415	0.375	0.394
6	0.682	0.64	0.644
7.5				1.16	1.126	1.096
8	1.466	1.39	1.352
9	2.368	2.16	2.276	2.012	1.836	1.932
10	3.56	3.38	3.52	2.85	2.61	2.74
11	4.23	4.07	4.01	3.89	3.59	3.82
11.5							0.292	0.286	0.296
12	4.75	4.6	4.64	4.7	4.56	4.64
13	4.9	4.94	4.81	5.15	5.3	5.31
14	5.52	5.33	5.36				0.332	0.328	0.36
14.5				5.64	5.46	5.56
15	5.47	5.32	5.37	5.61	5.43	5.51
16	5.47	5.4	5.44	5.63	5.46	5.58	0.344	0.336	0.364
17	5.45	5.42	5.4	5.7	5.59	5.6
17.5	5.5	5.45	5.42
19							0.404	0.388	0.416
22							0.456	0.44	0.468
24							0.48	0.472	0.504
26				5.5	5.56	5.46
27	5.27	5.08	4.87				0.516	0.5	0.512
29							0.536	0.52	0.528
34.5							0.545	0.535	0.538
36							0.564	0.56	0.568
39							0.612	0.664	0.696
39.5							0.72	0.68	0.724
43							0.868	0.804	0.856
48							0.92	0.928	1
60							1.176	1.192	1.38
66							1.352	1.432	1.64
71							1.52	1.792	1.712
84							1.52	1.604	1.776

## Sheet: FigEV2_C
Time (h)	F1(Δfum1)			F1(Δfum1) + glycine			Chassis_Fz + glycine
0	0.098	0.106	0.091	0.096	0.101	0.093	0.1	0.094	0.104
2	0.111	0.124	0.112	0.124	0.135	0.121
4				0.22	0.231	0.211
5	0.273	0.325	0.271
6				0.414	0.456	0.4
7.5	0.654	0.738	0.622
8				0.77	0.814	0.728
9	1.072	1.224	1.024	1.076	1.12	1.032
10	1.448	1.612	1.408	1.495	1.595	1.435
11	2	2.28	1.93	1.89	1.94	1.83
12	2.74	3.1	2.37	2.44	2.54	2.36
13	3.6	3.87	3.47	3.04	3.2	2.98
14				3.66	3.94	3.65
14.5	4.43	4.81	4.61
15	5.01	5.07	4.85	4.2016	4.3733	4.2622
16	5.46	5.29	5.35	4.53	4.84	4.56
17	5.57	5.66	5.54	4.69	4.99	4.79
17.5				4.7	4.94	4.79
24							0.135	0.1	0.125
26	5.54	5.68	5.46
27				4.93	5.28	5.27
44							0.297	0.234	0.288
48							0.307	0.25	0.305
68							0.518	0.496	0.553
73.5							0.748	0.733	0.739
76.5							1.044	1.032	0.988
78.5							1.26	1.16	1.074
80							1.64	1.432	1.348
92							3.49	3.08	3.37
94							3.52	3.295	3.405
99							3.91	3.42	3.64
100.5							3.99	3.83	3.91

## Sheet: FigEV2_D
Time (h)	M1 (Δmae1Δmdh1,2)			M1 (Δmae1Δmdh1,2) + glycine			Chassis_Mz + glycine
0	0.11	0.092	0.097	0.098	0.102	0.097	0.128	0.117
2	0.167	0.121	0.133	0.116	0.124	0.118
4	0.33	0.239	0.264
5				0.336	0.344	0.327
6	0.684	0.514	0.61
7.5				0.882	0.908	0.832
8	1.496	1.078	1.274
9	2.392	1.744	2.004	1.508	1.556	1.416
10	3.6	2.76	2.98	2.17	2.23	2.01
11	4.3	3.51	4.04	3.07	3.14	2.75
12	4.73	4.29	4.45	3.74	3.84	3.68
12.5							0.688	0.5
13	4.7	4.55	4.76	5.65	5.1	4.9
14	5.5	5.16	5.24
14.5				5.76	5.53	5.59
15	5.3	5.12	5.29	5.68	5.54	5.52
16	5.29	5.12	5.22	5.6	5.54	5.49	1	0.716
17	5.3	5.11	5.2	5.7	5.51	5.49
20.5							1.584	1.144
24							1.984	1.504
26	5.34	5.11	5.36	5.65	5.38	5.36	2.16	1.664
36.5							2.608	2.24
42							2.72	2.56
48							2.784	2.48
64							3.008	2.784
72							2.976	2.736

## Sheet: FigEV2_E
Strains	Succinate titer (g/L)			Yield (g succinate / g glucose)
	Succinate	s.d.	N	Yield	s.d.	N
WT	0.018 §	0.005	3	0.001	0.0003	3
WT +gly	0.021 §	0.009	3	0.001	0.0003	3
Chassis (Δser3,33)	0.05 §	0.005	3	0.003	0	3
Chassis (Δser3,33) +gly	0.05 §	0.005	3	0.003	0	3
Chassis_z (Δser3,33Δzwf1)	0.033 §	0.008	3	0.002	0.0004	3
S1 (Δsdh3)	0.16	0.01	3	0.008	0.0005	3
S1(Δsdh3) +gly	0.16	0.008	3	0.008	0.0008	3
Chassis_S (Δser3,33Δsdh3)	0.08	0.005	3	0.0025	0.0008	3
Chassis_S (Δser3,33Δsdh3) +gly	0.28	0.02	3	0.014	0.002	3
Chassis_Sz (Δser3,33Δzwf1Δsdh3) +gly	0.472	0.06	3	0.045	0.0084	3
ND - Not detected
§ - Detected but bellow quantification limit
(+ gly) - Culture supplemented with glycine

## Sheet: FigEV2_F
	Fumarate titer (g/L)			Yield (g fumarate / g glucose)
	Fumarate	s.d.	N	Yield	s.d.	N
WT	ND	-	3	ND	-	3
Chassis (Δser3,33)	0.0009 §	6.53889e-05	3	0 §	0	3
Chassis_z (Δser3,33Δzwf1)	0.003 §	0.002	3	0 §	0	3
F1 (Δfum1)	0.09	0.01	3	0.005	0.001	3
F1 (Δfum1) +gly	0.1	0.01	3	0.006	0.001	3
Chassis_F (Δser3,33Δfum1)	0.08	0.005	3	0.005	0.001	3
Chassis_F (Δser3,33Δfum1) +gly	0.21	0.01	3	0.014	0.002	3
Chassis_Fz (Δser3,33Δzwf1Δfum1) +gly	0.131	0.009	3	0.019	0.002	3
ND - Not detected
§ - Detected but bellow quantification limit
(+ gly) - culture supplemented with glycine

## Sheet: FigEV2_G
Strains	Malate titer (g/L)			Yield (g malate / g glucose)
	Malate	s.d.	N	Yield	s.d.	N
WT	0.008 §	0.002	3	0.0004 §	0	3
Chassis (Δser3,ser33)	0.0003 §	0.0002	3	0 §	0
Chassis_z (Δser3,33Δzwf1)	0.02	0.004	3	0.0016	0.0005	3
M1 (Δmae1Δmdh1,2 )	0.081	0.003	3	0.008	0.0005	3
M1 (Δmae1Δmdh1,2 ) +gly	0.1	0.012	3	0.011	0.0005	3
Chassis_M (Δser3,33Δmae1Δmdh1,2)	0.19	0.029	3	0.01	0.001	3
Chassis_Mz (Δser3,33Δzwf1Δmae1Δmdh1,2) +gly	0.468	0.03	3	0.0234	0.004	3
