# Supplementary material for: Model‐guided development of an evolutionarily stable yeast chassis
Source: Mol Syst Biol. 2021 Jul 22;17(7):e10253. doi: 10.15252/msb.202110253 (PMC8297383; doi:10.15252/msb.202110253)
Supplement: Supplementary file 3 — Source Data for Expanded View and Appendix [file MSB-17-e10253-s004.zip › MSB-2021-10253_SourceDataForExpandedView/MSB-2021-10253_SourceDataForFigureEV4.xlsx]

## Sheet: Summary
Raw data for FigEV4 C and D
Normalized data for FigEV4_E

## Sheet: FigEV4_C
Gene_name	E_Chassis_F rep1	E_Chassis_F rep2	E_Chassis_F rep3	E_Chassis_Mz rep1	E_Chassis_Mz rep2	E_Chassis_Mz rep3	E_Chassis_Sz rep1	E_Chassis_Sz rep2	E_Chassis_Sz rep3	Chassis_F rep1	Chassis_F rep2	Chassis_F rep3	Chassis_Mz rep1	Chassis_Mz rep2	Chassis_Mz rep3	Chassis_Sz rep1	Chassis_Sz rep2	WT rep1	WT rep2	WT rep3
CENPK1137D_1	14185.1	22718.7	20269.9	10827.1	12105.5	11326	18545.2	42250	43007.5	17429.3	12316.9	12178	42809.2	46231.7	41464.8	38463.2	34479.9	11048.5	11580.8	9342.83
CENPK1137D_10	2133.86	1995.05	1989.82	2127.58	1940.2	1950.4	1906.86	1539.9	1721.74	1550.49	1794.08	1669.76	1967.05	1668.78	1952.41	2011.05	1996.15	2035.57	2190.49	2317.66
CENPK1137D_100	2903.97	2446.41	2708.3	2728.1	2840.29	2813.92	2227.91	2784.21	2451.42	3337.02	3009.95	3141.95	2839.68	3642.78	2984.25	3153.24	2848.22	3657.19	3069.82	3102.68
CENPK1137D_1000	4823.91	5289.42	5370.13	4662.03	4652.43	4887.43	4808.43	5119.6	4861.85	3879.46	3690.64	3844.21	4561.7	4902.73	4418.57	4154.83	4262.16	4154.18	3923.56	3627.31
CENPK1137D_1001	1468.56	1292.64	1299.94	1624.78	1589.2	1477.31	1576.52	1694.22	1616.18	1539.38	1597.97	1750.3	1597.08	1900.69	1618.61	1694.07	1528.54	2555.76	2388.65	2202.94
CENPK1137D_1002	709.146	619.614	583.839	564.098	525.126	642.805	746.04	822.657	975.65	796.072	766.722	682.939	954.954	758.68	863.199	948.329	974.049	580.022	589.524	586.505
CENPK1137D_1003	4422.81	4564.31	4578.97	4006.43	3885.93	3636.99	4549.54	4917.47	4944.87	3462.91	3402.17	3466.24	4618.84	4102.61	4663.71	4714.58	5066.16	3481.35	3912.82	3815.5
CENPK1137D_1004	10661.8	5919.72	8459.71	17710.9	17546.6	16044.6	13947.4	5620.58	5935.89	9836.11	11173.1	12705.2	9721.93	10172.8	9870.72	10221.2	9812.58	26536.9	29106.3	32096.6
CENPK1137D_1005	2954.24	3632.22	2958.52	2067.18	1998.24	1910.83	3039.83	3731.84	3942.57	2434.5	2410.24	2333.37	2489.08	2131.8	2222.76	2428.46	2393.54	1374.96	1453.17	1385.7
CENPK1137D_1006	2795.94	2280.82	2948.98	4018.87	4423.95	4508.43	3217.99	3425.38	2807.04	3831.33	3780.47	3857.1	3295.85	3951.99	3464.97	3568.9	3468.32	5687.88	4793.81	5482.21
CENPK1137D_1007	1673.93	1426.18	1452.45	1184.16	1180.15	1177.45	1362.17	2268.01	2209.56	1506.06	1535.97	1736.34	1320.08	1633.71	1333.48	1439.96	1411.17	1659.47	1608.39	1549.4
CENPK1137D_1008	5775.85	7571.58	6502.06	3220.25	3101.93	2829.75	4858.54	7309.37	7079.61	3770.23	3624.85	3864.62	5007.21	5506.81	4950.57	5068.23	4854.54	3786.63	4134.1	4131.32
CENPK1137D_1009	48936.5	34239	44826.9	46394.7	46187.1	46692.6	30033.7	18952.6	19439.2	44193.1	46821.9	46655.7	78318.8	87867.4	79130.9	78059.9	75001.8	18444.7	19035.7	21097.4
CENPK1137D_101	1482.47	1715.96	1677.64	1840.65	1879.4	1675.16	1339.9	1635.53	1470.65	1410.71	1492.96	1406.68	1890.54	1962.85	1897.65	2133.3	2111.67	1341.99	1378.03	1456.59
CENPK1137D_1010	7403.79	7850.67	7825.83	6961.95	6458.13	6661.96	7633.92	9354.6	8683.49	5929.81	6079.37	6092.76	8481.27	8649.11	8497.25	8550.68	8831.13	6148.23	6746.5	6390.97
CENPK1137D_1011	2994.89	3232.94	3282.61	3216.69	3106.53	2944.06	3189.23	3975.27	3555.18	2946.39	3041.58	3167.72	3937.97	4108.19	4012.61	4241.28	3965.51	2228.5	2491.85	2500.7
CENPK1137D_1012	2674.01	2438.4	2686.85	2057.4	1988.11	2073.51	2577.73	2088.7	2163.44	2340.08	2220.46	2168.01	1850.83	1974	1797.68	1685.34	1757.72	2107.62	2148.38	1860.06
CENPK1137D_1013	188.25	213.66	253.791	257.62	236.767	317.445	219.915	232.561	207.018	351.753	413.726	357.576	192.734	198.436	205.151	217.435	200.54	553.157	402.924	404.753
CENPK1137D_1014	2449.39	2493.15	2633.23	2048.52	1897.82	2077.03	1962.53	2186.51	2089.65	1829.11	2020.55	1976.87	1803.37	2017.04	1991.53	2029.39	2155.11	2196.76	1993.98	2095.95
CENPK1137D_1015	634.274	642.316	620.776	313.585	269.933	270.84	295.075	575.969	488.85	601.682	520.004	551.935	832.921	885.393	802.349	799.007	828.958	359.003	393.016	366.082
CENPK1137D_1016	1991.6	1820.12	1741.99	1558.16	1562.48	1718.25	1755.61	2620.11	2929	1974.44	2179.97	2441.83	1860.51	1818.6	1832.45	1916.74	1845.52	2762.12	2675.15	2990.53
CENPK1137D_1017	1926.35	2479.79	1962.42	1252.57	1186.6	1129.96	2262.24	2254.97	2241.33	1524.57	1597.97	1669.76	2026.13	2186.78	2116.71	2107.11	2139.4	1653.37	1746.28	1804.63
CENPK1137D_1018	1066.39	1078.98	1081.89	1365.38	1414.15	1568.76	1523.63	1175.85	1125.28	1316.3	1475.24	1321.85	1304.59	1295.02	1290.89	1568.32	1511.9	1983.06	1726.46	1847.17
CENPK1137D_1019	1640.77	3214.25	2338.93	1015.38	1067.76	1049.94	1195.15	4440.39	3839.06	1920.75	1640.99	1417.42	2287.63	2032.98	2163.65	2072.18	2176.36	725.332	666.311	590.372
CENPK1137D_102	5776.92	5154.55	5382.05	6065.61	5904.44	6062.24	6490.73	7122.45	6402.19	5074.49	5340.48	5523.64	5360.72	6429.66	5406.95	5214.06	5469.09	4612.09	4419.78	4657.24
CENPK1137D_1020	1448.24	1175.13	1400.02	1923.26	1955.86	2071.75	1860.46	1325.81	1380.46	1317.22	1447.41	1357.29	1234.85	1014.5	1205.7	1258.33	1288.26	1637.49	1697.57	1617.72
CENPK1137D_1021	1991.6	2226.07	1855.18	2195.99	2382.41	2361.06	2105.43	2730.96	2700.46	2522.44	2478.56	2430.02	2380.6	2621.91	2181.03	2201.42	2138.47	1553.24	1655.46	1571.32
CENPK1137D_1022	8197.43	4607.05	5719.24	13897.3	14004.3	11986.4	10555.9	331.454	405.838	4594.07	4871.09	5671.83	1872.14	1755.64	2752.15	3892.87	4450.68	7546.39	7570.51	7453.12
CENPK1137D_1023	4535.11	5561.84	4913.78	4052.63	4015.83	4103.05	4476.24	6718.18	6436.01	4576.49	4401.69	4212.53	4877.43	5523.54	4805.4	5246.37	4985.76	2880.57	2967.44	2641.21
CENPK1137D_1024	151.884	89.4702	117.959	45.3055	46.0637	43.9675	63.0979	89.1121	97.3601	321.206	280.878	264.156	187.891	164.965	171.249	127.492	119.215	96.4668	111.465	91.5206
CENPK1137D_1025	7854.09	7471.43	7830.6	6592.4	6583.42	7104.27	7707.22	6110.7	7020.17	7683.94	7073.83	6224.84	9244.46	9159.15	9454.33	12123.1	11256.1	11391.6	9677.61	9863.6
CENPK1137D_1026	5128.74	2781.59	3802.1	4304.92	4131.91	4322.01	4221.99	5699.92	5668.41	4339.52	3888.01	4492.79	3485.68	3746.38	3727.49	3140.14	3264.08	5228.74	5261.96	5085.19
CENPK1137D_1027	1485.68	1956.33	1845.65	1226.8	1221.61	1268.02	1569.1	2812.47	2521.11	1518.09	1482.83	1304.67	1927.34	2018.63	1744.65	2070.43	1900.04	666.72	684.476	610.996
CENPK1137D_1028	9793.28	13473.9	11249	8908.31	8652.6	8328.33	8872.68	17404	16236.6	9895.36	9777.6	9077.93	12314.6	11808.2	11877.9	11339.8	11524.1	5807.54	6202.39	5939.81
CENPK1137D_1029	1314.54	1371.43	1438.15	1227.69	1276.88	1135.24	1437.33	1651.83	1468.6	1236.69	1379.09	1342.25	1569.96	1491.06	1613.39	1664.38	1665.31	987.868	999.054	1109.85
CENPK1137D_103	1579.8	2001.73	1690.75	2146.24	2184.34	2353.14	1562.6	2677.71	2576.46	2036.46	2145.81	1898.48	2104.58	2267.27	2100.19	2207.53	2113.52	739.985	712.548	797.905
CENPK1137D_1030	1096.34	1249.91	1017.55	1308.53	1181.07	1156.35	1023.48	1212.79	1126.3	1231.13	1227.26	1175.81	1401.44	1462.37	1347.39	1284.52	1276.24	697.247	743.098	707.673
CENPK1137D_1031	4119.04	4377.36	4631.4	2822.27	2863.32	2951.98	2785.59	3235.2	3241.58	3522.15	3670.4	3483.42	4219.81	3820.5	4081.29	4413.31	4303.74	2273.68	2544.7	2529.06
CENPK1137D_1032	1583.01	1916.26	1896.88	1654.99	1666.58	1517.76	2015.42	2268.01	2173.69	1569.93	1382.88	1456.08	1911.84	2061.67	1882	1889.67	1868.62	1352.98	1373.08	1389.57
CENPK1137D_1033	1392.62	1430.19	1358.32	1524.4	1613.15	1622.4	1466.1	1321.47	1436.83	1314.44	1295.58	1204.81	1732.67	1672.76	1609.91	1857.36	1745.71	1554.46	1428.4	1425.66
CENPK1137D_1034	1090.99	945.446	1040.19	1564.37	1867.42	1697.15	1560.74	1300.82	1338.44	1220.03	1293.05	1286.42	1391.75	1215.32	1410.85	1334.3	1336.31	1816.99	1940.31	2114
CENPK1137D_1035	1180.84	1419.5	1319	2076.95	2168.68	1948.64	1475.38	1472.52	1411.21	1527.35	1680.21	1686.94	1960.27	2004.29	2033.26	2252.94	1997.08	1621.62	1753.71	1803.34
CENPK1137D_1036	3264.43	4597.7	3743.72	2431.4	2585.09	2468.34	2860.75	3338.44	3444.5	3482.35	3259.2	3806.63	4280.83	3950.4	4097.8	4818.49	4806.48	3296.97	3444.67	3119.43
CENPK1137D_1037	1544.51	1091	1457.22	1742.04	1736.6	1709.46	1918.92	957.412	1064.81	1381.09	1551.16	1704.13	1300.71	1384.27	1383.03	1133.45	1217.1	2360.38	2518.28	2554.84
CENPK1137D_1038	1193.68	896.037	942.484	1450.67	1455.61	1619.76	1326.91	786.795	813.725	1213.55	1204.49	1209.1	1086.67	1093.39	1141.37	1095.03	1157.03	1434.79	1357.39	1322.54
CENPK1137D_1039	4246.32	3509.37	4105.94	4784.62	4550.17	4746.73	4075.38	2786.38	2966.92	4861.59	5345.54	5309.96	3584.47	3504.91	3784.86	3936.53	4070.86	5039.47	5135.63	5718.1
CENPK1137D_104	2524.26	2935.16	2462.85	2344.34	2191.71	2203.65	2254.82	2193.03	2292.57	2994.53	2859.39	2975.51	2737.02	3065	2687.83	2323.67	2285.41	2283.45	2455.53	2471.05
CENPK1137D_1040	1671.79	1826.79	1767.01	1609.68	1743.05	1931.93	1576.52	1855.05	1916.46	1547.71	1692.86	1401.31	1807.24	1765.21	1695.1	1903.64	1895.42	1464.1	1335.92	1286.44
CENPK1137D_1041	1086.72	1020.23	1098.57	1111.32	1185.68	1214.38	1438.26	1224.75	1181.64	1154.3	1143.76	1219.84	1332.67	1170.69	1254.38	1438.21	1414.87	1214.99	1019.7	1046.69
CENPK1137D_1042	2080.38	2089.86	2161.4	2034.31	1942.04	2087.58	2341.12	2748.35	2688.16	2027.21	2195.15	1934.99	2685.69	2677.69	2613.94	3300.81	2922.15	1610.63	1425.92	1679.6
CENPK1137D_1043	3046.23	1289.97	1770.58	13.3252	16.5829	18.4664	139.186	179.311	137.329	220.308	291	287.779	742.849	728.397	759.754	561.488	542.473	195.376	192.38	300.342
CENPK1137D_1044	3835.59	4501.55	4165.52	3391.7	3410.55	3190.28	3694.94	4098.07	4266.42	2893.63	2911.27	2918.6	3487.61	3854.76	3379.78	3747.04	3524.69	3240.79	3303.48	3196.77
CENPK1137D_1045	2048.29	1856.17	2082.76	2820.49	2634.84	2524.61	2297.51	1881.14	1880.59	2895.48	2928.98	3024.9	1786.91	1730.14	1874.18	1747.34	1684.72	1718.09	1912.24	2083.06
CENPK1137D_1046	1246.09	1229.88	1190.32	1511.07	1522.86	1572.28	1350.11	1205.19	1125.28	1128.39	1180.45	1186.55	1128.32	1229.67	1208.3	1202.44	1229.11	1028.16	988.32	940.986
CENPK1137D_1047	1332.72	1416.83	1436.96	1411.58	1410.47	1301.44	1335.26	1693.13	1639.75	1407.01	1384.15	1240.24	1573.83	1401.01	1680.33	1797.98	1678.25	1152.72	1245.93	1268.4
CENPK1137D_1048	4332.96	4334.63	4296.58	5531.72	5470.52	4905.89	5693.66	4334.98	4480.61	4343.22	4510.5	4787.01	5012.05	4613.45	4874.94	4824.6	4946.95	3804.94	4153.09	4204.79
CENPK1137D_1049	97418.3	42844.2	72486.6	16483.2	17357.7	17250.2	28714.2	15381.6	17292.2	6539.82	8738.86	7861.31	7486.6	6589.04	9820.3	7059.2	8032.67	12457.6	12652.5	17555.2
CENPK1137D_105	1120.94	1227.21	1131.93	753.316	804.272	859.125	1501.36	1639.88	1640.77	1045.08	1041.27	940.651	1191.27	1172.29	1113.55	1222.52	1200.46	1448.22	1388.77	1283.87
CENPK1137D_1050	248.148	184.282	200.173	161.679	197.152	186.422	582.727	255.382	399.689	413.772	275.817	294.222	519.123	294.068	506.793	351.039	410.321	208.808	295.588	309.365
CENPK1137D_1051	23158	22585.2	25492.3	29873.2	29946.9	28039.8	32807.2	13316.8	16403.6	28505.8	29026.6	32381.6	41982.1	40067.4	48142.7	52786.8	55810.1	31641.1	35706.7	37679.4
CENPK1137D_1052	6897.87	6618.12	7439.78	9093.98	9026.63	7786.65	6388.66	4718.6	4772.69	5972.39	6157.81	6442.82	5235.78	5375.31	5436.5	5366.88	5016.26	6924.85	8244.26	8515.28
CENPK1137D_1053	1319.89	1482.27	1634.75	1685.19	1910.72	1743.75	1209.07	1167.15	1134.5	1185.78	1324.68	1176.89	756.409	792.948	748.453	805.992	825.262	2862.25	2613.23	2690.19
CENPK1137D_1054	683.476	766.506	681.543	628.059	656.868	579.492	652.321	495.55	540.092	523.001	492.17	521.868	729.29	569.01	737.153	703.824	663.536	489.66	472.28	511.742
CENPK1137D_1055	52605.2	64493.3	62744.9	32703.5	34453.8	30216.2	35376.6	64908.4	59799.6	46141.6	43642.4	41646.4	65821.1	66898.5	65351.9	68778.3	71547.3	24705.3	23739.5	23897.2
CENPK1137D_1056	11502.5	15506.4	13568.9	14458.7	13564.8	11348	12129.6	13114.7	14099.8	10666.4	9797.84	11102	13069.1	13467.4	13454.8	13998.8	14127.4	9684.53	12615.3	11866.7
CENPK1137D_1057	3987.48	12115.9	7387.36	1872.63	1684.09	1509.84	2515.56	8703.65	9030.92	3337.02	3008.69	3075.37	2782.54	2981.33	2630.45	2002.32	2036.82	685.036	819.059	585.216
CENPK1137D_1058	3987.48	4402.73	4248.92	5543.27	5613.32	5317.43	3574.31	4930.51	4713.25	4382.1	4300.47	4213.6	6351.51	6848.84	6186.69	6337.91	6425.58	4552.25	4982.88	4829.96
CENPK1137D_1059	1756.29	2701.46	2628.47	1570.59	1438.11	1371.79	1735.19	2510.35	2670.74	1738.4	1685.27	1643.99	1922.5	1685.51	2025.43	2067.81	2091.34	1265.06	1251.71	1255.51
CENPK1137D_106	1176.56	905.385	941.292	1731.38	1552.35	1824.65	1963.46	866.126	710.216	1015.45	1293.05	1229.5	1717.17	1976.39	1742.05	2899.13	2645.83	1593.53	1482.07	1612.57
CENPK1137D_1060	1540.23	1706.61	1832.54	1327.19	1359.8	1294.4	1543.11	1617.06	1521.89	1222.8	1329.74	1206.95	1017.91	1020.87	935.35	1046.13	1029.5	1543.47	1340.88	1432.1
CENPK1137D_1061	895.257	1285.97	823.333	789.738	847.571	809.881	717.274	1120.42	1168.32	753.491	699.665	729.112	1862.45	1789.11	1746.39	2298.34	1928.69	621.539	594.478	518.187
CENPK1137D_1062	357.247	359.216	359.836	294.93	264.405	298.979	218.059	312.979	221.366	233.267	270.757	309.255	220.821	295.662	216.452	358.025	272.623	288.179	224.581	221.712
CENPK1137D_1063	2080.38	1738.66	2045.82	1965.91	1836.1	1820.25	2068.31	2039.8	1783.23	1962.41	2049.65	2011.23	1506.04	1913.44	1733.35	2075.67	1974.9	2206.52	1902.33	2050.83
CENPK1137D_1064	1112.39	1161.78	1016.36	1624.78	1581.83	1583.71	1328.77	1820.28	1619.25	1411.64	1560.01	1349.77	2039.69	1847.29	1927.2	2083.53	2080.25	698.468	801.72	827.552
CENPK1137D_1065	1544.51	1546.36	1775.35	2347.01	2409.13	2444.59	2864.46	2854.85	2830.62	2495.59	2712.63	2553.5	3413.04	3697.77	3346.74	3726.08	3639.28	2920.87	3376.97	3495.83
CENPK1137D_1066	6297.82	3570.79	4912.59	10305.7	8995.31	9265.71	9167.75	3631.86	3788.84	6384.31	6848.62	8724.65	6102.6	6962.01	6529.19	6460.17	6196.39	17323.7	20866.2	21396.5
CENPK1137D_1067	3979.99	5958.45	4963.83	1854.86	1884.92	1940.73	3420.28	5020.71	4976.64	3310.18	3510.98	3115.1	1895.38	1963.64	1936.76	1579.68	1700.43	1129.52	1092.35	942.275
CENPK1137D_1068	3310.42	1861.51	2882.26	5349.61	5407.87	5678.84	4219.21	2677.71	2427.85	3734.13	3838.67	4040.72	2997.55	3239.53	3217.22	2938.42	3041.36	7806.48	8357.37	8628.71
CENPK1137D_1069	10885.3	11802	10044.4	9113.52	8894.89	7771.7	7684.02	16203.2	16910.9	10393.4	9296.82	11174	8899.66	9040.41	8666.76	8066.04	8104.75	9246.16	10563.5	11309.9
CENPK1137D_107	912.371	989.513	905.547	722.224	713.987	729.861	914.919	1010.66	1006.4	963.617	881.857	836.492	950.111	1190.62	923.18	1095.03	904.738	936.582	818.233	754.078
CENPK1137D_1070	649.249	516.79	657.713	1163.73	1254.77	1166.9	656.96	465.122	499.099	793.295	613.63	780.655	1026.62	1184.24	1064	1177.99	1018.41	990.311	994.1	1154.96
CENPK1137D_1071	2201.24	2937.83	2956.13	1374.27	1376.38	1376.18	1056.89	1170.41	1392.76	2044.79	1851.01	1906	1473.11	1569.16	1465.61	1489.73	1507.28	2607.04	2569.47	1997.98
CENPK1137D_1072	2027.97	2547.9	2424.72	2427.84	2265.41	2306.54	1891.08	2705.97	2647.17	2373.4	2322.94	2194.85	2929.75	2899.24	2836.47	3237.07	3075.56	1406.71	1517.57	1591.94
CENPK1137D_1073	1248.23	1312.67	1257.04	1596.35	1647.24	1586.35	1409.5	1268.22	1382.51	1236.69	1255.1	1227.36	1653.25	1553.22	1549.06	1795.36	1640.36	1262.62	1411.06	1347.03
CENPK1137D_1074	1294.22	1322.02	1375	1376.04	1310.97	1585.47	1262.89	1142.16	1298.48	1389.42	1490.43	1307.89	1213.55	1075.06	1158.76	1438.21	1277.17	1288.26	1295.47	1231.02
CENPK1137D_1075	2933.92	2625.35	2929.92	2473.15	2576.8	2571.22	2503.5	3610.13	3484.47	2420.61	2446.93	2668.4	2200.46	2462.52	2246.23	2224.12	2122.76	2633.91	2773.41	2847.45
CENPK1137D_1076	11231.9	18807.4	16508.4	7319.07	6901.26	6238.11	8596.16	12110.6	11797	8405.96	7401.52	9091.89	16757.2	20410.3	21406.1	30495	24952.8	2588.73	3017.8	3189.04
CENPK1137D_1077	6294.61	7578.26	6990.58	4094.38	4191.79	4207.69	5869.96	9924.05	9923.55	5530.85	5158.29	5031.84	5104.06	5079.65	5233.09	5226.29	5041.21	3133.34	2775.06	2868.07
CENPK1137D_1078	3157.47	3500.02	3433.93	3437.89	3449.25	3381.1	3751.54	3785.09	3378.91	3129.67	3131.41	3187.05	5243.53	6022.42	4994.04	6177.24	6062.39	2716.94	2761.02	2518.75
CENPK1137D_1079	24587	16497.2	22862.7	25843.7	27618.8	25395.6	14211.9	8951.42	11016	24787.4	26931.4	25288.1	41466.9	36609.5	40661.6	43572.5	40878.6	6629.34	7802.53	8252.32
CENPK1137D_108	1226.83	801.225	944.867	1984.56	1916.25	1973.26	1877.16	344.494	388.415	988.61	1057.72	1160.78	1022.75	985.806	1091.82	1205.93	1339.09	1626.5	1605.92	1693.77
CENPK1137D_1080	1430.06	925.415	1204.62	1585.69	1441.79	1472.91	1391.86	1401.89	1527.02	1396.83	1182.98	1682.65	1217.42	1096.58	1138.76	1103.76	1181.06	1635.05	1689.31	1722.13
CENPK1137D_1081	2454.74	2398.33	2565.32	2100.05	2032.33	1843.12	2589.8	2573.38	2606.18	2057.75	1606.83	2023.04	1800.47	1860.04	2003.7	1618.1	1684.72	1926.89	2057.56	2129.46
CENPK1137D_1082	4787.54	4980.95	5079.4	7971.11	7813.32	7455.13	3856.39	4538.2	4373	7286.83	7434.42	7069.92	12086.1	12975.7	11698.8	13347.3	12427	6029.78	6701.09	7174.7
CENPK1137D_1083	4802.52	7174.97	5821.71	4844.14	4783.25	4463.58	5521.99	6242.19	6199.27	4869.92	5324.04	5152.11	4984.94	5101.17	4938.4	5162.54	4983.92	4074.8	4554.36	4479.35
CENPK1137D_1084	1839.72	1483.6	1759.86	1591.02	1464.82	1676.04	1925.41	2011.54	1867.26	2028.13	1714.37	1739.56	1294.9	1641.68	1337.83	1095.91	1029.5	1736.4	1670.32	1470.77
CENPK1137D_1085	1793.72	5274.73	2079.18	1158.4	1219.77	1158.98	1809.42	11435.7	9762.65	2247.51	1969.94	1773.92	2399.97	2507.15	2241.01	1646.04	1742.01	845	769.519	555.568
CENPK1137D_1086	929.485	2411.69	1459.6	262.95	290.201	224.234	521.485	1973.51	2281.3	921.962	695.87	719.448	1045.99	836.78	987.507	694.219	699.578	199.039	253.479	148.238
CENPK1137D_1087	4122.25	10525.4	7706.68	1430.23	1288.86	1256.59	2515.56	12071.4	11563.3	4532.98	3813.37	3831.33	4812.54	5460.58	4624.59	3246.67	3198.47	914.603	1030.43	690.916
CENPK1137D_1088	3424.87	3329.09	3227.8	3518.73	3529.4	3263.27	2804.14	862.866	911.085	1946.67	1653.64	1904.93	1984.48	2013.85	2173.21	2094.01	2243.82	1654.59	1823.89	1884.55
CENPK1137D_1089	1020.4	1038.92	1081.89	1055.35	1078.81	1162.5	886.154	1181.28	1227.76	939.55	880.591	767.769	999.505	984.212	1021.41	971.906	915.828	697.247	723.282	734.742
CENPK1137D_109	2778.83	2117.91	2659.45	3622.67	3570.85	3710.86	3567.81	2400.59	2385.83	2377.11	2476.03	2812.29	2677.94	2841.07	2828.65	2844.99	2836.2	5750.15	6042.21	5907.59
CENPK1137D_1090	895.257	560.858	755.417	1482.65	1557.87	1649.66	1053.18	971.539	961.303	1065.44	1053.93	1053.4	835.827	835.186	883.192	798.133	820.641	2150.35	2098.84	2289.3
CENPK1137D_1091	8092.61	8415.54	8047.45	7453.21	6985.09	6276.8	7020.57	9604.55	10121.3	7506.21	8153.06	8762.23	6415.43	7111.03	6804.75	6359.74	6498.59	7456.03	8269.03	8281.97
CENPK1137D_1092	23380.4	15796.2	18835.4	12810.8	12823.2	14698.3	5978.52	3538.4	3069.4	30656.2	34052.1	38032	8720.49	9742.51	8342.52	8514.01	8074.26	6955.38	7265.02	8133.73
CENPK1137D_1093	1360.53	1125.72	1335.68	2950.19	2984	2825.35	2331.84	1606.19	1652.05	1588.44	1777.63	1987.61	2005.79	2032.98	2066.29	2020.66	1978.6	3257.89	3880.62	4195.77
CENPK1137D_1094	1986.25	1687.91	1726.5	2331.9	2367.67	2746.21	2237.19	2227.8	2159.34	1987.4	2028.14	1821.17	2124.92	2020.23	2113.23	2168.23	2205.93	2426.32	2557.91	2589.64
CENPK1137D_1095	433.189	315.149	415.837	405.973	409.967	364.93	501.071	308.632	281.832	404.515	401.074	403.75	461.981	519.6	437.25	539.657	509.204	627.644	687.778	632.91
CENPK1137D_1096	3127.52	3162.17	3337.42	3197.15	3235.51	3034.64	3635.55	4083.94	3981.51	3378.68	3274.38	3292.28	4343.78	4276.34	4291.65	4304.16	4361.97	2780.44	3196.15	3069.16
CENPK1137D_1097	1790.51	1456.89	1640.71	1958.8	1870.18	1610.09	1334.33	2337.56	2229.03	1880.95	1907.95	2253.91	1564.15	1769.99	1612.52	1667.87	1626.5	2272.46	2306.08	2500.7
CENPK1137D_1098	1614.03	1468.91	1440.53	1684.3	1854.52	1855.43	1539.4	1580.11	1782.2	1515.31	1661.23	1442.12	1641.63	1324.5	1524.72	1620.72	1544.25	1608.19	1610.87	1568.74
CENPK1137D_1099	1608.68	1557.05	1551.34	1320.08	1370.85	1297.04	1442.9	1828.97	1666.39	1559.74	1398.07	1477.55	2148.16	2288.79	1991.53	2393.53	2274.32	1194.23	1285.56	1365.07
CENPK1137D_11	5214.31	4882.13	4782.72	4760.64	4970.27	5053.63	3704.22	3752.49	4382.23	4755.14	4494.05	4337.09	4446.44	4077.91	4313.39	4585.34	4472.86	6861.35	5861.39	5752.9
CENPK1137D_110	4128.67	3769.77	4252.5	4880.56	4897.49	4780.15	5076.6	4434.96	5088.35	4608.88	4712.94	4721.51	4894.86	4299.45	5043.59	5032.43	5061.54	4470.44	5286.73	5226.98
CENPK1137D_1100	1615.1	1458.23	1659.77	1926.82	1919.93	2180.79	1670.24	1404.06	1302.58	1881.88	1818.12	1769.63	1740.42	2021.02	1662.07	1779.65	1743.86	2331.08	1938.66	2021.19
CENPK1137D_1101	5912.76	6497.94	6344.78	4371.54	4330.91	4039.73	5193.51	6609.51	6465.73	4799.57	4752.16	4406.89	5076.94	4823.84	4934.92	5177.39	5095.74	2631.47	2708.18	2740.46
CENPK1137D_1102	2840.86	2724.17	2804.81	4494.13	4563.07	3984.34	3694.94	3792.7	3938.47	3536.04	3591.95	3773.34	4336.03	3835.64	4512.45	4505.87	4555.11	3453.27	4429.69	4556.69
CENPK1137D_1103	1787.31	1376.77	1668.11	1360.05	1392.04	1368.27	1875.31	937.851	1036.12	1129.31	1218.4	1278.9	1015.97	887.783	1050.96	1115.12	1194.92	2632.69	2709.83	2697.92
CENPK1137D_1104	2368.1	4368.01	3385.08	981.62	977.471	928.594	1182.16	2264.75	2202.39	2263.25	2092.67	2043.45	1880.85	1875.18	1774.21	2020.66	1943.48	2941.63	3213.49	2281.57
CENPK1137D_1105	1501.72	794.548	1316.62	3405.91	3803.02	3468.16	3496.36	1075.87	1408.13	2733.49	2822.7	3295.5	3571.88	3040.3	3464.97	4329.48	3956.27	4902.71	6687.05	6611.39
CENPK1137D_1106	296.28	166.922	208.514	36.4221	19.3467	35.174	65.8816	167.357	138.354	589.648	592.122	528.311	5626.09	6177.82	4957.53	9752.25	8114	150.195	132.106	95.3876
CENPK1137D_1107	13164.7	8414.2	10588.9	21558.3	20648.5	21123.7	16121.5	7960.32	7773.43	14418.2	16215	17543.8	16556.7	18117.5	16135.6	17234.1	16940.5	28814.3	32191	35696.9
CENPK1137D_1108	3494.39	3524.06	3464.91	3812.77	3438.19	3494.54	4166.32	5577.11	5108.84	3390.71	3364.21	3664.89	3421.76	4057.19	3504.95	3726.08	3595.85	4172.49	4125.84	4337.56
CENPK1137D_1109	941.25	894.702	747.076	1033.14	1081.57	831.865	1030.91	887.861	962.328	819.213	940.057	975.013	1093.45	1127.66	1067.48	1062.72	1076.63	1521.49	1401.98	1396.01
CENPK1137D_111	417.145	2120.58	775.672	31.092	22.1106	27.2599	86.2956	2980.91	2945.4	363.786	242.922	273.82	344.791	332.321	396.393	217.435	268.926	52.5072	54.4938	43.8267
CENPK1137D_1110	3591.73	4044.85	4171.47	2800.95	2760.13	2968.69	2959.1	3955.71	3789.87	3106.53	3331.32	2906.78	3408.2	3334.37	3345	3581.99	3454.46	2683.97	2400.21	2483.95
CENPK1137D_1111	872.796	3219.59	1291.6	339.347	278.225	304.255	617.988	2041.97	1874.44	3349.98	3233.9	2474.04	1713.3	1617.77	1899.39	917.766	1010.09	269.863	307.147	301.631
CENPK1137D_1112	1430.06	1695.93	1701.47	1051.8	929.565	1000.7	2121.2	2102.83	2157.29	1492.17	1485.37	1373.39	1262.94	1371.52	1150.93	1127.34	1153.33	838.894	779.427	684.471
CENPK1137D_1113	90.9162	104.159	95.3207	21.3203	25.7956	23.7425	58.4583	266.25	243.913	160.14	122.726	128.856	159.805	173.731	159.079	148.449	159.877	51.2861	74.3098	69.6072
CENPK1137D_1114	3774.63	4432.11	4365.69	3277.1	3148.91	3075.97	4465.1	4387.14	4269.5	3471.24	3194.67	3455.5	3604.8	4276.34	3672.72	3788.95	3569.97	3752.43	3558.61	3588.64
CENPK1137D_1115	1327.38	1474.25	1433.39	2658.81	2913.07	2774.35	1753.75	1554.03	1719.69	2689.06	3232.63	2838.06	2174.31	1909.45	2039.34	2184.82	2124.61	1398.16	1406.93	1647.37
CENPK1137D_1116	4494.47	4301.24	4446.71	4314.69	4612.81	4591.97	5108.14	4912.03	4768.59	4334.89	4507.97	4383.26	4774.77	4934.61	4795.84	4986.15	4985.76	4763.5	4271.16	4288.58
CENPK1137D_1117	1288.87	1476.93	1330.92	1257.9	1314.66	1369.15	1400.22	1701.82	1587.48	1514.39	1625.8	1391.65	1514.75	1586.69	1414.32	1517.68	1575.67	891.402	897.497	848.176
CENPK1137D_1118	1428.99	1622.48	1610.92	964.742	1029.06	867.919	1154.32	2080.01	1957.45	1340.36	1276.6	1195.14	1149.62	1080.64	1095.3	1106.38	1153.33	700.91	614.294	649.667
CENPK1137D_1119	584.003	495.424	518.306	399.755	387.856	410.657	485.297	593.356	632.328	531.332	435.235	464.957	389.342	409.624	498.969	509.094	528.611	450.585	418.612	430.533
CENPK1137D_112	3177.79	4068.89	3959.38	3040.8	3231.83	3419.79	2536.91	3247.16	2986.39	5463.27	5692.21	4938.42	3452.75	3507.3	3431.93	2897.38	2838.05	7017.65	5923.31	5979.77
CENPK1137D_1120	362.595	300.46	371.751	224.751	226.633	218.079	244.968	365.142	293.105	295.287	293.53	275.967	215.01	313.195	243.4	225.294	246.747	218.577	207.242	204.954
CENPK1137D_1121	1509.21	1800.09	1683.6	876.796	824.54	999.821	1396.5	1388.84	1397.89	1103.39	1065.31	1059.84	1036.31	1069.48	1009.24	943.963	914.904	893.844	799.243	701.228
CENPK1137D_1122	1399.04	2048.47	1772.97	986.95	996.818	1007.74	1333.41	2149.56	2182.92	2073.49	1663.76	1521.58	1697.8	1726.95	1571.67	1745.59	1705.97	1098.99	982.54	938.408
CENPK1137D_1123	333.716	269.746	293.111	311.809	351.005	354.378	1330.62	956.325	1128.35	1165.41	1098.21	1049.11	714.762	588.933	738.891	503.854	602.543	741.207	729.061	724.43
CENPK1137D_1124	2032.24	2035.11	1757.48	2091.16	2148.41	2056.8	2385.66	2132.17	2115.28	2799.21	2879.64	2816.59	2377.7	2543.01	2475.72	2341.13	2342.71	3365.35	2872.49	2882.25
CENPK1137D_1125	3840.94	5011.66	4748.16	2236.85	2418.34	2675.86	3982.59	2021.32	2172.67	3096.35	3174.43	3492.01	1641.63	1589.08	1941.11	1739.48	1837.2	6669.64	5694.61	6001.69
CENPK1137D_1126	1679.28	1261.93	1537.05	2180	1955.86	2152.65	1292.58	2074.57	2120.4	2816.8	2875.84	2572.83	2030	2382.03	2174.08	2290.49	2281.71	1798.68	1744.63	1988.96
CENPK1137D_1127	1072.81	1252.58	1199.85	1419.57	1338.61	1336.61	1499.5	1233.44	1442.98	1317.22	1337.33	1617.15	1623.23	1626.54	1610.78	1578.8	1741.09	1902.47	2024.53	1906.46
CENPK1137D_1128	26355	32627.2	30565.8	20371.5	18334.3	19509.3	15788.4	12737.6	11736.5	17037.8	19174.4	19496	11053.6	12048.8	13054	12681.9	13962.9	29860.7	29864.3	33733.7
CENPK1137D_1129	6514.95	5840.93	6733.22	9631.43	9860.39	9572.61	8419.86	7732.11	7654.55	6966.55	7169.99	7465.08	8811.53	8727.21	8927.55	8534.09	8383.85	9353.61	10722.9	10781.4
CENPK1137D_113	1688.9	1605.12	1755.09	1524.4	1625.13	1746.39	1637.76	1168.24	1509.59	1539.38	1595.44	1442.12	1761.72	1354.79	1688.15	1818.07	1703.2	2000.16	1999.76	1907.75
CENPK1137D_1130	577.585	393.936	392.006	334.017	372.194	355.257	406.425	569.448	473.477	579.466	476.987	513.278	500.721	561.041	528.525	621.741	592.377	424.942	397.144	341.591
CENPK1137D_1131	19958.8	12891.7	16913.5	29626.3	29121.4	27780.4	24573.8	11825.8	12073.7	19483.4	20377.6	23869.6	20782.3	22000.1	21041.9	21952.2	21070.5	41330.5	45501.5	48181.1
CENPK1137D_1132	2358.47	2375.63	2412.81	2558.43	2455.19	2503.51	2761.46	2588.6	2406.33	2087.37	2055.98	2091.77	2580.12	2227.43	2281	2573.41	2422.18	2218.74	2566.16	2543.24
CENPK1137D_1133	51.3409	56.0858	60.767	4.44172	3.68509	7.91415	55.6746	65.204	56.3664	350.827	306.183	319.993	360.287	384.122	359.884	245.378	294.802	266.199	275.772	216.556
CENPK1137D_1134	4200.33	4313.26	4463.39	4077.5	3939.36	4085.46	3983.52	4717.51	4720.43	3886.87	4066.41	3845.29	4576.22	4360.82	4600.25	4737.28	4578.22	3390.99	3447.97	3636.33
CENPK1137D_1135	6487.14	6882.53	7122.84	6294.81	6796.23	6233.71	6584.45	7795.14	7200.55	7083.19	6966.29	6718.78	8383.45	8415.61	8509.42	9302.53	9276.57	7594.01	6632.56	7227.55
CENPK1137D_1136	2122.09	1996.39	2242.42	2236.85	2483.75	2312.69	2048.83	2297.35	2224.93	1899.46	1876.32	1831.91	1776.25	1899.09	1788.12	1859.98	1883.41	2116.16	2076.55	2213.25
CENPK1137D_1137	2192.69	2131.26	2229.31	2291.93	2286.6	2254.65	1951.39	2027.84	2086.58	1963.33	1900.36	1793.25	1904.1	1773.97	1848.97	1827.67	1707.82	1815.77	1935.36	1936.11
CENPK1137D_1138	2834.45	2151.29	2702.34	4928.53	5137.94	4933.15	4173.74	2621.2	3042.76	3488.83	3942.42	4178.17	4079.38	4177.52	4101.28	4039.57	4180.83	5509.59	6525.22	7370.63
CENPK1137D_1139	2085.72	3346.45	2019.61	1409.8	1529.31	1551.17	2327.2	5528.21	5084.25	1905.02	1873.79	1604.26	2536.54	2230.62	2444.43	2355.1	2287.26	1039.15	986.669	1054.42
CENPK1137D_114	20493.6	20214.9	20078.1	19818.1	19043.6	17649.4	13133.6	15424	15779.5	27822.7	29779.4	33011.9	17980.4	18294.4	18655.7	15726	16293.6	17883	20180.9	22262.7
CENPK1137D_1140	2047.22	1806.76	1828.97	1329.85	1330.32	1357.72	1769.52	3004.82	2872.63	1645.83	1759.92	1852.31	1446.96	1730.14	1545.59	1653.03	1616.33	2117.38	2131.86	2037.94
CENPK1137D_1141	1974.49	1591.77	1788.45	1800.67	1910.72	2001.4	1766.74	1670.31	1715.59	2283.61	2273.6	1981.17	1357.86	1506.2	1420.41	1263.57	1282.71	1429.91	1178.22	1300.62
CENPK1137D_1142	1694.25	1805.43	1849.22	1417.8	1474.04	1385.86	1588.58	1924.6	1955.4	1561.6	1482.83	1400.24	1495.38	1248.79	1463.87	1230.38	1328.92	1385.95	1323.54	1292.89
CENPK1137D_1143	1478.19	1264.6	1347.6	1209.04	1177.39	1328.7	1114.42	1991.98	1911.33	1554.19	1495.49	1493.66	1219.36	1411.37	1146.59	1171	1085.87	1589.87	1456.47	1410.19
CENPK1137D_1144	1421.5	1619.81	1589.47	2091.16	1989.95	2056.8	1393.72	1171.5	1266.71	1536.6	1510.67	1611.78	1540.9	1491.86	1535.16	1491.48	1449.06	2042.9	2234.25	2108.84
CENPK1137D_1145	797.923	480.735	667.245	1427.57	1502.6	1781.56	1250.82	392.311	316.676	1337.59	1522.06	1496.88	849.386	766.65	944.042	896.809	1012.86	3966.13	3023.58	3176.15
CENPK1137D_1146	51507.8	219338	147611	1196.6	1289.78	1203.83	36092.9	163034	179932	7033.2	6558.89	6499.73	3692.94	3763.91	2733.9	3933.03	4765.82	2901.33	3218.44	1656.39
CENPK1137D_1147	957.294	1301.99	1191.51	509.909	526.047	549.594	999.359	1567.07	1451.18	739.606	654.117	604.551	950.111	976.243	872.761	784.162	802.158	490.881	440.905	372.527
CENPK1137D_1148	1159.45	1504.97	1482.24	795.956	867.839	984.872	1061.53	1463.83	1604.9	1443.11	1328.48	1247.76	1201.92	1255.17	1117.9	1294.13	1335.39	5410.69	5748.27	3937.96
CENPK1137D_1149	2976.7	3629.55	3215.88	2847.14	2818.17	2710.16	2970.24	3276.5	3189.31	3379.6	3814.63	3937.64	3477.93	3911.35	3405.85	3678.05	3672.55	4073.58	4172.08	4033.35
CENPK1137D_115	868.517	1215.19	893.632	642.273	656.868	614.666	805.426	1397.54	1416.33	1225.58	1024.83	993.268	928.804	830.404	965.774	971.906	1031.35	289.4	279.9	337.724
CENPK1137D_1150	558.333	635.639	639.84	512.575	493.802	504.747	360.957	652.04	584.16	594.277	541.513	579.854	599.509	667.83	581.551	569.347	572.97	423.721	369.072	387.996
CENPK1137D_1151	12307.9	13580.8	13261.5	8552.09	8378.06	8321.29	11184.1	15081.7	15243.5	8958.58	8855.26	9186.38	10197.5	10141.8	9969.82	9788.05	9909.61	8064.13	7913.99	8100.21
CENPK1137D_1152	3420.59	1822.79	2256.72	7773.01	7253.18	7287.17	2434.84	1825.71	1926.7	8474.46	12375.1	10670.4	3030.48	2948.65	3151.15	3783.71	3725.23	2079.53	2439.01	2570.31
CENPK1137D_1153	1985.18	1374.1	1746.75	1925.04	1954.02	2033.94	1583.94	1875.7	2027.14	2263.25	2301.43	2570.68	1543.81	1497.44	1624.69	1448.69	1484.18	2585.06	2791.57	2928.66
CENPK1137D_1154	849.264	662.346	823.333	1657.65	1782.66	2033.94	1118.13	672.688	568.788	1236.69	1170.33	1212.32	883.284	1094.99	929.265	918.639	879.786	2740.14	2052.6	2236.45
CENPK1137D_1155	342323	422713	440680	156180	150030	141258	416375	343270	367465	148620	143750	166100	206641	213796	211511	196664	213285	214739	247562	257755
CENPK1137D_1156	13210.7	31397.4	21123.1	6468.03	5955.11	5392.18	7529.06	26721.7	28385.1	11981.8	10612.6	10794.9	7330.67	7342.14	6604.82	5283.05	5738.94	2044.12	1922.15	1595.81
CENPK1137D_1157	41795.8	60981.3	52057	23131.6	22614.5	21365.6	40893	108067	109400	34606.9	27085.8	30067.6	20733.9	21949.9	20810.7	17247.2	18506	12102.3	12697.1	11547.1
CENPK1137D_1158	882.422	926.751	906.738	895.451	1030.9	1037.63	1026.27	925.897	932.607	1033.97	923.609	890.183	953.985	983.415	884.062	864.499	846.517	837.673	838.875	871.379
CENPK1137D_1159	24418	30462.6	26625.5	11389.5	10918	10058.9	23022.4	69148.8	72206.3	23708.1	21367	22788.2	19628.9	16799.3	20257.8	15322.6	17281.5	9095.96	9377.07	8940.66
CENPK1137D_116	5425.02	5540.47	5476.17	4029.53	3792.88	3558.73	3930.63	4388.23	4866.98	5292.02	5435.37	4982.45	5565.07	4579.97	5774.65	5958.93	5879.41	4820.9	4882.15	5749.04
CENPK1137D_1160	5134.09	6465.89	5639.41	5056.45	5277.05	5027.24	4745.33	8314.6	8515.42	6263.05	6213.48	5729.81	6939.39	6465.52	6869.08	7825.9	7587.23	3615.67	3556.96	3636.33
CENPK1137D_1161	16767.1	20256.3	17802.3	19645.7	19493.2	17698.7	17807.5	23188.7	25634.4	22294.6	21833.9	20939.2	29646.2	26238.2	28502.1	28166.9	28434.1	13297.8	16082.3	15602.3
CENPK1137D_1162	734.817	488.747	583.839	1031.37	1034.59	1011.25	955.747	470.555	475.527	869.199	912.222	911.659	1073.11	1025.65	1047.49	1104.64	1093.26	1111.2	1245.93	1229.73
CENPK1137D_1163	1434.34	1850.83	1700.28	201.654	206.365	215.441	1812.21	3003.73	2885.96	1624.54	1538.5	1459.3	1058.58	1002.54	1038.79	1258.33	1340.93	315.043	247.699	195.931
CENPK1137D_1164	1043.93	830.604	900.781	2601.96	2484.67	2370.73	1915.21	1711.6	1795.52	1460.7	1709.31	1706.27	1961.24	1922.2	1980.23	1886.18	1826.11	1810.89	2251.59	2240.32
CENPK1137D_1165	12307.9	15782.8	14225.4	8124.79	7448.49	7410.28	6421.14	12775.6	12058.3	9650.98	8671.8	8641.97	8665.28	9838.14	8047.83	7597.11	7868.17	3434.95	3419.08	3125.88
CENPK1137D_1166	14963.7	13805.1	15207.2	9475.97	9183.25	8850.66	195.789	209.739	185.497	12070.7	11035.2	11867.7	10704	11934.9	11205.9	97.8019	97.9594	7176.39	7248.51	7468.59
CENPK1137D_1167	2696.47	2678.76	2850.09	2281.27	2360.3	2426.13	1914.28	1753.99	1652.05	2224.37	2248.29	2299.01	1781.1	1981.97	1884.61	1501.08	1585.83	2760.9	2235.9	2396.29
CENPK1137D_1168	1347.7	1537.02	1359.51	1437.34	1430.74	1509.84	1528.27	1556.2	1650	1361.65	1401.86	1281.05	1691.02	1671.17	1615.13	1733.36	1618.18	1609.41	1525	1460.46
CENPK1137D_1169	853.543	1006.87	849.546	1136.19	1072.36	954.095	875.947	1059.56	1045.34	1053.41	1081.76	1098.5	1278.44	1181.05	1194.4	1269.68	1297.5	909.718	1067.58	916.495
CENPK1137D_117	1652.54	2043.12	1813.48	1201.93	1087.1	1100.07	1543.11	2215.85	1815	1328.33	1244.97	1319.7	1096.36	1400.21	1123.11	1160.52	1086.79	636.192	501.178	491.117
CENPK1137D_1170	1834.37	1723.97	1583.52	1350.28	1273.2	1306.71	1069.88	1753.99	1904.16	1512.54	1634.66	1839.42	1405.31	1491.86	1341.31	1377.96	1372.36	1591.09	1809.03	1952.87
CENPK1137D_1171	1169.08	1128.39	1097.38	779.078	673.451	765.035	920.487	1527.95	1844.72	1130.24	1076.7	1108.16	866.819	957.117	866.676	924.752	907.511	849.884	874.378	808.217
CENPK1137D_1172	3341.44	3135.46	3350.52	3324.18	3440.96	4058.2	3348.83	4658.82	4099.37	3569.36	3411.03	2996.98	4164.61	4847.74	4144.75	4247.4	4169.74	3260.33	2945.14	2754.64
CENPK1137D_1173	1245.02	921.409	1142.66	1449.78	1499.83	1457.96	1221.13	1337.77	1382.51	1464.4	1565.07	1602.11	1304.59	1162.73	1237.86	1237.37	1311.36	1617.96	1563.81	1716.98
CENPK1137D_1174	1943.47	1431.52	1805.14	3117.2	3144.31	3264.15	2453.39	2218.02	2107.08	2702.94	2741.73	2812.29	2040.66	2206.71	2187.99	2237.22	2285.41	3488.68	3983.83	4051.4
CENPK1137D_1175	1040.72	1060.29	1066.4	638.719	613.568	692.049	940.901	1767.03	1669.47	973.799	824.922	809.647	846.48	1004.14	826.689	832.189	781.827	1217.43	948.688	741.188
CENPK1137D_1176	2041.87	3094.07	3168.22	921.213	909.297	827.468	1436.4	1750.73	1823.2	909.928	850.226	893.404	583.045	635.156	576.335	531.798	463.921	780.282	794.289	768.257
CENPK1137D_1177	938.041	749.146	782.821	1210.81	1173.7	1285.61	959.459	863.953	833.197	1114.5	1093.15	1052.33	823.236	1030.43	903.186	714.303	792.917	1282.15	1164.19	1051.84
CENPK1137D_1178	5420.75	7739.84	7073.99	3587.13	3492.55	3392.53	4182.09	5421.71	5516.73	3331.47	3617.26	3449.05	3899.23	3640.39	3770.08	4229.93	4270.48	2559.42	2651.21	2440.12
CENPK1137D_1179	1640.77	909.391	1338.06	2731.66	2643.13	2457.78	1855.82	531.412	585.185	2370.63	2822.7	3000.21	1361.73	1415.35	1516.03	1492.35	1325.22	2801.2	3067.34	3132.32
CENPK1137D_118	5469.95	3060.68	4135.73	2150.68	2186.18	2362.81	2917.35	3619.91	3143.19	2958.42	3035.26	2857.39	2553.97	2823.53	2770.41	2997.8	2935.09	11004.5	9926.96	11911.9
CENPK1137D_1180	2235.47	1467.58	1727.69	4996.05	5009.88	4617.47	4013.21	1183.45	1256.46	3045.44	3488.2	3594.02	2191.74	2126.22	2384.45	2347.25	2509.05	4353.21	5218.2	4748.76
CENPK1137D_1181	7428.39	8364.79	8253.58	5701.39	5797.57	5932.1	6504.65	7487.59	7371.7	5890.93	5911.1	5721.22	6457.08	6669.53	6425.75	6497.71	6534.63	7573.25	7038.79	6793.15
CENPK1137D_1182	2349.92	2593.3	2172.12	2675.69	2808.96	2937.91	1963.46	2575.56	2494.47	2083.67	2005.37	1866.27	3607.71	3590.18	3257.21	4787.93	4121.69	1658.25	1585.28	1631.9
CENPK1137D_1183	5237.84	6400.46	5834.82	3913.16	3951.34	3870.9	4336.12	5954.21	6066.05	5115.22	5045.69	4548.63	4382.52	4307.42	4274.27	3836.11	3826.89	1851.18	1671.97	1567.45
CENPK1137D_1184	1954.16	1810.77	1832.54	1696.74	1658.29	1764.86	2421.85	1325.81	1350.74	1505.13	1733.35	1753.52	1687.15	1780.35	1579.49	1757.81	1669.93	2925.75	2767.63	2655.39
CENPK1137D_1185	2924.29	2908.45	2953.75	2813.39	2708.54	2838.54	2861.67	2895.06	3096.05	2564.09	2465.91	2283.98	2759.29	2331.03	2933.83	3070.28	3013.64	2305.43	2572.77	2603.82
CENPK1137D_1186	3040.88	3604.18	3223.03	1624.78	1754.1	1741.11	2221.42	3047.2	3108.35	2182.72	2153.4	1987.61	2121.04	1885.54	2064.55	1815.45	1924.99	1487.3	1334.27	1236.17
CENPK1137D_1187	4391.79	2017.75	3785.42	4386.64	4617.42	4782.79	2806.93	1447.53	1293.35	5216.12	5487.25	6528.72	1822.74	1993.93	2177.56	2198.8	2189.3	10594.2	10690.7	11192.6
CENPK1137D_1188	886.7	669.023	758.991	1105.1	1193.97	1301.44	872.235	757.453	683.57	980.279	860.348	792.467	829.047	1042.39	783.225	847.034	818.793	907.276	879.332	857.2
CENPK1137D_1189	11289.7	11932.9	10816.5	14610.6	14344.2	13265.9	10954	11698.7	12305.3	12375.2	11976.5	12385.2	13662.8	14384.6	13486.1	13272.2	13664.4	10757.9	12115.8	11719.8
CENPK1137D_119	6521.37	6769.02	6654.58	5276.76	5176.63	4861.05	5167.53	8198.31	8755.23	6462.99	6022.44	6585.63	6299.21	5779.36	6274.49	5895.18	6079.95	6398.55	6537.61	7049.66
CENPK1137D_1190	1692.11	1693.26	1706.24	1998.77	2052.6	2142.1	1483.73	1247.57	1310.77	1510.68	1587.85	1407.76	1624.2	1440.06	1583.84	1671.36	1665.31	1957.42	2097.19	2128.18
CENPK1137D_1191	2111.4	1856.17	2049.4	3140.3	3169.18	3044.31	2136.98	1646.4	1490.12	2436.35	2367.22	2699.54	2207.24	2409.93	2317.51	2220.63	2110.75	2420.22	2694.14	2683.74
CENPK1137D_1192	1953.09	1963	1747.94	3801.22	3599.41	3571.92	3241.19	1304.08	1212.39	2104.04	2303.96	2533.1	2412.57	2477.66	2436.6	2969.86	3082.02	3588.81	3704.76	3818.08
CENPK1137D_1193	3577.82	3179.53	3315.97	4526.11	4292.21	4266.61	5455.18	3678.59	3576.7	3419.41	3510.98	3522.07	4070.66	4048.42	4440.3	4339.09	4917.38	4148.07	4227.4	4760.36
CENPK1137D_1194	2015.13	2068.5	1863.52	2396.75	2317.92	2095.49	2895.08	4959.85	5105.77	3164.85	2951.75	3052.82	2923.94	2838.68	2893.85	2363.84	2259.54	2417.77	2599.19	2579.33
CENPK1137D_1195	6714.96	6029.22	3815.21	4019.76	3737.61	3854.19	7166.25	20199.1	19833.8	7426.61	8036.66	7009.79	4927.79	4642.93	4979.26	4581.84	5280.57	4181.04	4000.34	3618.28
CENPK1137D_1196	916.649	750.481	825.716	1020.71	1064.07	1159.86	1144.11	958.499	1041.24	1094.14	1136.17	1130.71	2351.55	2409.13	2041.08	3742.67	3159.65	1493.4	1194.74	1289.02
CENPK1137D_1197	1518.84	1475.59	1321.38	1886.84	1715.41	1733.2	1621.06	2204.98	2078.38	1668.97	1900.36	2085.33	1657.13	1887.93	1692.5	1862.6	1799.31	2143.03	2250.76	2316.37
CENPK1137D_1198	1525.25	1964.34	1578.75	1021.6	954.439	1048.19	1597.86	3411.26	3578.75	1544.93	1484.1	1361.58	2146.22	1757.24	1989.79	2004.07	1888.03	716.785	664.66	644.511
CENPK1137D_1199	1650.4	1474.25	1388.11	2023.65	2026.8	2014.59	1561.67	3022.2	3164.71	2279.91	2159.73	2152.97	2564.62	2405.94	2425.3	2519.27	2484.1	2186.99	2011.32	2116.57
CENPK1137D_12	1533.81	1463.57	1631.18	1869.08	1895.98	1838.72	1737.98	1487.74	1451.18	1282.05	1355.05	1437.82	1614.51	1491.86	1653.38	1620.72	1698.58	2171.11	2161.59	2102.39
CENPK1137D_120	12415.9	19814.3	16476.2	3187.38	3296.32	2992.43	5270.53	16048.9	15908.6	7386.8	5398.68	5696.52	6951.02	8094.45	6225.81	5878.59	5775.91	1250.4	1259.96	875.246
CENPK1137D_1200	13460.9	16096.6	16032.9	11406.3	11562.9	11248.6	8432.85	11377	12265.3	12889	12953.3	11966.5	31098	26172.1	29200.1	32275.5	29059.8	5160.36	5342.87	5232.14
CENPK1137D_1201	4889.15	6250.89	5646.56	4436.39	4516.08	4181.31	4678.52	6508.44	6565.14	5130.96	4935.61	4963.12	6660.46	6229.63	6458.78	7259.17	7118.69	1868.28	2063.33	2151.38
CENPK1137D_1202	1500.65	1756.02	1664.54	1607.01	1686.85	1796.51	1298.15	1525.77	1589.53	1552.34	1520.79	1328.29	1776.25	1701.45	1622.08	1778.77	1880.64	1544.69	1532.43	1426.95
CENPK1137D_1203	1390.48	1267.27	1210.57	2312.36	2387.02	2507.03	2033.98	1782.24	1855.99	1994.81	2248.29	2029.49	2998.52	3002.05	3026.85	3237.94	3161.5	3287.2	3509.07	3650.51
CENPK1137D_1204	1680.35	1052.28	1322.57	2374.54	2700.25	3046.95	1722.2	1114.99	886.489	2159.58	2209.07	2201.3	1467.3	1769.99	1661.2	1539.51	1636.66	3858.67	2611.58	2937.68
CENPK1137D_1205	1710.29	1403.48	1588.28	1296.09	1252.93	1300.56	1287.94	2270.19	2232.11	1661.57	1557.48	1821.17	1210.64	1473.53	1306.53	1221.65	1253.14	2193.09	2154.16	2120.44
CENPK1137D_1206	520.896	536.821	641.032	707.122	630.151	586.527	566.953	677.035	534.968	459.13	561.757	528.311	490.068	696.519	560.688	588.558	559.108	605.665	544.938	609.707
CENPK1137D_1207	962.642	627.627	773.289	1369.83	1469.43	1452.69	1444.76	1040	1150.9	1336.66	1334.8	1618.22	1115.73	1205.76	1203.96	1279.28	1248.52	2334.74	2526.53	2659.25
CENPK1137D_1208	2863.33	2826.99	2801.24	2290.15	2493.89	2580.89	2084.09	2949.39	2881.86	2814.95	2842.94	2574.98	2733.14	2561.34	2789.53	3306.05	3146.71	2566.75	2037.74	2196.49
CENPK1137D_1209	2834.45	3309.06	3062.18	2086.72	2274.62	2315.33	3145.61	3397.13	3580.8	2839.01	3044.11	2729.61	2457.12	2264.88	2424.43	2452.91	2552.49	2878.13	2628.91	2638.63
CENPK1137D_121	2175.57	1866.86	2074.42	2474.04	2498.49	2437.56	2795.79	1625.75	1780.15	2037.39	2078.75	2181.97	2525.88	2449.77	2615.68	2792.59	2723.46	3344.59	3572.65	3548.68
CENPK1137D_1210	1632.21	1729.31	1469.13	2267.05	2158.54	2121.87	2351.32	2265.84	1847.79	1520.87	1800.4	1690.17	1165.12	1169.9	1230.04	1467.9	1596.92	2456.85	2366.35	2522.62
CENPK1137D_1211	980.826	711.755	803.077	1146.85	1193.97	1329.58	1446.61	652.04	603.632	938.624	1072.9	985.751	699.266	668.627	744.107	773.683	794.765	1835.31	1547.29	1635.77
CENPK1137D_1212	794.715	872	832.865	955.858	1030.9	1109.74	901.929	741.152	799.377	934.921	957.77	900.921	998.537	971.461	989.245	1043.51	1084.95	1191.79	987.494	1072.47
CENPK1137D_1213	89.8466	201.642	123.917	58.6307	66.3317	71.2274	244.04	905.249	791.179	817.362	903.365	619.584	263.435	285.302	288.602	231.406	252.292	136.763	113.116	88.9425
CENPK1137D_1214	2247.23	745.14	962.739	8343.33	8153.27	10124	10287.7	2724.44	3330.74	10792.3	14040.1	12385.2	2058.09	2351.75	2429.65	2203.16	2152.33	6981.02	7139.52	8031.9
CENPK1137D_1215	766.905	515.455	728.012	950.528	1019.85	1088.64	854.605	577.055	598.508	863.645	836.309	832.197	1002.41	905.316	958.82	1262.69	1151.49	1276.05	1169.14	1246.48
CENPK1137D_1216	1499.58	1304.66	1396.45	1225.91	1292.55	1454.45	1406.71	1262.78	1456.3	1311.67	1296.85	1143.6	1401.44	1357.97	1438.66	1342.16	1361.27	1162.49	1024.65	1071.18
CENPK1137D_1217	3124.31	4422.76	4045.17	1863.75	1799.25	2036.57	2241.83	3738.36	3359.44	2139.21	2278.66	1992.98	2471.64	2572.5	2447.9	2334.15	2508.13	1503.17	1520.87	1420.5
CENPK1137D_1218	1273.9	974.824	1173.64	1304.09	1298.07	1553.81	1253.61	1208.45	1184.72	1327.4	1362.64	1239.17	1193.21	1314.94	1181.36	1308.97	1191.22	1847.52	1480.42	1579.05
CENPK1137D_1219	858.891	1012.21	844.78	904.334	839.28	785.26	1217.42	1174.76	1301.55	969.171	969.157	949.242	1088.61	923.645	1122.25	1119.48	1196.77	879.191	924.744	928.096
CENPK1137D_122	6946	7303.17	7162.16	6040.74	5781.91	5598.82	7178.31	7781.01	8053.22	6350.99	6270.42	6379.46	6034.8	5957.87	6160.62	5483.02	5842.45	4675.58	5332.14	4894.42
CENPK1137D_1220	10781.6	18312	15070.2	4796.17	4696.65	4546.24	7188.52	14159	14419.5	5681.73	5187.39	4720.44	7080.8	6643.23	6696.09	5838.42	6180.68	6823.5	7241.07	5810.91
CENPK1137D_1221	3568.19	3180.86	3321.93	3822.54	3808.54	3556.97	4299.93	3942.67	4094.25	3225.02	3169.37	3118.32	3412.07	3360.67	3430.19	3271.12	3422.11	3163.87	3600.72	3663.4
CENPK1137D_1222	5776.92	3864.58	5030.55	9125.07	8870.02	8779.43	7529.06	3088.5	3307.17	5302.21	5914.89	6394.5	4531.67	4313	4999.25	4869.14	5344.33	12197.5	14127.1	14211.5
CENPK1137D_1223	71491.2	54571.5	65152.9	30866.4	30555.9	27571.1	114180	14797	17487.9	30187.8	29482.1	34734.3	20228.4	21369	24399.9	13747.3	14394.5	6766.1	6951.27	6271.09
CENPK1137D_1224	11040.4	5899.69	8694.44	7609.56	7016.42	6083.34	12926.7	3014.6	3408.63	9321.44	8258.07	11104.2	3083.74	2529.47	4128.23	2999.55	3280.72	9354.83	9761	10786.5
CENPK1137D_1225	5138.37	4695.18	4990.04	6242.39	6111.73	5984.86	6130.7	4777.28	5394.77	5469.75	5919.95	5716.93	5905.99	4940.19	5805.08	6172	6211.18	6261.79	7317.86	7415.74
CENPK1137D_1226	1025.75	699.737	711.331	1614.12	1534.84	1653.18	1547.75	979.147	865.992	1062.66	1148.82	1133.94	1295.87	1306.97	1456.05	1601.51	1717.99	1760.82	1708.3	1891
CENPK1137D_1227	988.313	1073.64	1018.74	1401.81	1462.06	1588.11	1222.99	1007.4	955.154	1220.03	1275.34	1270.31	1252.29	1239.23	1320.44	1297.62	1420.41	2786.55	2160.76	2262.23
CENPK1137D_1228	1109.18	916.068	1034.23	1749.15	1734.76	1736.72	1167.31	711.81	725.589	1209.84	1495.49	1282.12	1179.65	1136.43	1120.51	1220.78	1216.18	1157.6	1186.48	1194.92
CENPK1137D_1229	67.385	53.415	67.916	75.5092	78.3082	85.297	107.638	105.413	100.435	102.749	96.1565	65.502	122.033	59.77	115.615	104.788	105.353	168.512	148.62	130.191
CENPK1137D_123	1323.1	765.17	1212.96	2494.47	2836.6	2740.93	2005.21	943.284	1081.21	1530.12	1553.69	1722.38	1456.64	1379.49	1598.61	1456.55	1431.5	3144.33	3343.94	3617
CENPK1137D_1230	2479.34	2037.78	2237.65	4461.26	4419.35	4691.33	2705.79	2084.35	2213.66	3995.17	3971.52	4168.5	2287.63	2354.94	2284.48	2412.74	2229.96	2863.48	2831.2	3024.05
CENPK1137D_1231	2629.08	2821.65	2881.07	1676.31	1542.21	1761.34	1748.18	2074.57	2014.84	2149.39	2147.07	2001.57	1429.52	1340.44	1310.88	1174.5	1177.36	989.09	999.879	899.737
CENPK1137D_1232	1308.12	1062.96	1240.36	2651.71	2941.63	2814.8	2534.12	1351.9	1561.86	1757.84	1909.21	2002.64	2070.68	2029.79	2135.83	2231.98	2142.17	3243.24	3496.69	3731.72
CENPK1137D_1233	6105.29	8271.32	7263.44	6246.84	6025.13	5387.78	5852.33	8893.82	9091.38	5414.21	5216.49	5417.34	6028.02	6250.35	6051.95	5438.48	5557.81	2970.93	3259.72	3021.47
CENPK1137D_1234	9121.57	14510.2	12809.9	3454.77	3449.25	2927.36	6142.76	21941.1	21149.7	5815.03	5350.6	5535.45	6713.73	6444.8	6490.07	5317.11	5510.68	2009.93	2252.41	2014.74
CENPK1137D_1235	1803.35	1881.54	1764.62	2342.56	2332.66	2080.54	2188.94	1811.58	1945.15	1906.87	1781.43	1933.92	1651.31	1720.58	1626.43	1655.65	1571.05	1396.94	1468.03	1609.99
CENPK1137D_1236	2936.06	2786.93	2822.68	2449.16	2339.11	2275.76	2711.35	3762.27	4122.94	2997.3	2875.84	3828.11	2592.71	2591.63	2600.9	2696.54	2712.37	3564.39	4100.25	4247.33
CENPK1137D_1237	2263.28	2790.94	2256.72	1779.35	1777.14	1630.32	1978.3	3284.11	3574.65	2310.46	2605.08	2922.89	2310.87	2388.41	2341.85	2159.5	2262.31	2743.81	2559.56	2413.05
CENPK1137D_1238	2514.64	1881.54	2281.74	2881.79	3157.2	3059.26	2600.93	1643.14	1788.35	2536.32	2605.08	2622.23	1848.89	1636.9	1920.25	1750.83	1967.51	4104.11	3362.93	3659.53
CENPK1137D_1239	1361.6	928.086	1116.44	1708.29	1854.52	2174.63	1270.31	835.698	780.93	1436.63	1347.46	1310.04	1241.63	1197.79	1186.57	1126.47	1204.16	1884.15	1708.3	1751.78
CENPK1137D_124	13586.1	13017.2	13766.7	8237.61	7992.97	7507.01	9753.26	12945.2	14704.4	9578.78	8270.73	9416.18	6396.06	5825.58	6256.24	4970.43	5387.77	6895.54	7832.25	7790.85
CENPK1137D_1240	828.942	980.166	932.951	803.063	795.98	932.111	790.579	1288.87	1297.45	1047.85	964.096	836.492	1091.51	1048.76	1034.45	1192.83	1276.24	589.79	670.439	543.967
CENPK1137D_1241	27989.4	22063.1	28099.4	22665.2	23352.4	22862.2	16435.1	15804.4	15673.9	24686.6	26114.1	24391.4	35950.2	37191.3	35673.7	37828.4	36665.5	8092.22	8703.33	8686.72
CENPK1137D_1242	1012.91	878.677	1046.14	1048.25	1208.71	1258.35	1129.27	1050.87	971.551	1122.83	1139.96	1029.78	744.786	892.565	840.598	738.754	727.302	1296.81	986.669	1018.33
CENPK1137D_1243	449.233	308.472	445.624	763.976	795.98	806.364	540.044	348.841	399.689	579.466	564.287	539.049	648.904	569.807	631.1	746.613	688.488	500.65	456.592	516.898
CENPK1137D_1244	4797.17	6194.81	5329.62	2644.6	2522.45	2567.7	4363.03	8248.3	7729.37	3955.37	3470.49	3230	3902.14	4179.91	3718.8	3252.79	3225.27	1991.61	1920.49	1495.27
CENPK1137D_1245	1387.27	1810.77	1638.32	1760.7	1731.07	1896.76	1336.19	1430.14	1453.23	1697.67	1748.53	1620.37	1660.03	1613.79	1544.72	1661.76	1695.81	1462.88	1439.13	1470.77
CENPK1137D_1246	7908.64	10250.3	9465.35	7708.16	7345.31	6415.74	7215.43	7701.68	7910.76	7231.29	6417.18	7254.61	6545.21	7012.21	6858.65	6178.98	6289.73	4813.57	5794.51	5308.19
CENPK1137D_1247	3572.47	3795.14	3729.42	4441.72	4260.89	3979.06	3213.35	3761.18	3830.86	3621.2	3297.16	3788.38	3694.88	3644.37	3865.71	3569.77	3520.99	3632.77	4325.65	4787.43
CENPK1137D_1248	2623.73	2698.79	2775.02	2237.74	2123.53	2268.72	2605.57	3322.14	3189.31	2526.14	2811.31	2650.15	2121.04	2374.86	2144.52	1882.69	1837.2	1768.15	1850.31	1655.1
CENPK1137D_1249	133437	259686	240532	13389.1	13608.1	12967.8	203117	285977	315464	49874.8	45935	55947.3	29167.7	32179.4	30264.1	13676.5	14921.3	41715.2	40342.8	22145.4
CENPK1137D_125	198.946	188.288	183.492	292.265	360.218	393.949	271.878	93.459	114.782	245.301	236.596	219.056	238.254	174.528	263.393	247.998	300.347	332.139	300.542	329.99
CENPK1137D_1250	1025.75	745.14	817.375	1172.61	1158.04	1129.09	872.235	832.438	723.539	1245.02	1393	1399.17	1186.43	1140.41	1294.36	1446.94	1414.87	2975.82	2851.02	2830.69
CENPK1137D_1251	1172.28	1470.25	1237.98	868.801	833.752	785.26	953.891	1443.18	1437.85	1371.84	1260.16	1276.75	1397.56	1752.46	1389.12	1373.59	1304.89	602.001	642.367	559.435
CENPK1137D_1252	2038.66	1674.56	1970.76	3893.61	3919.1	3897.28	3526.06	2476.66	2727.11	2821.43	2880.9	3218.19	3493.43	3424.42	3689.24	3536.59	3542.25	4127.31	4584.91	5078.75
CENPK1137D_1253	1266.41	1161.78	1124.78	1134.42	1110.13	1303.2	1235.05	1112.81	1127.33	1246.87	1115.92	1021.19	1200.96	1373.91	1173.53	1276.66	1108.97	1265.06	1188.96	1069.89
CENPK1137D_1254	19803.7	31731.2	28122	9638.53	9260.64	8518.26	10105.9	16945.4	16044.9	13602.6	12214.4	11844	16843.4	17249.6	15302	14335.8	15044.2	4157.84	4424.73	3916.05
CENPK1137D_1255	1299.57	1459.57	1425.04	1257.01	1152.51	1226.69	1253.61	1771.37	1474.75	1451.44	1611.89	1333.66	1569.96	1875.18	1582.1	1571.82	1579.36	997.637	972.632	940.986
CENPK1137D_1256	977.617	981.501	975.846	950.528	966.416	1132.6	1029.98	1416.01	1418.38	1176.52	1069.11	1162.93	1003.38	1063.11	935.35	995.484	999.925	1140.51	1214.55	1153.67
CENPK1137D_1257	600.047	2219.39	1114.06	116.373	84.7571	88.8144	269.094	2182.16	1942.08	1430.15	1390.47	1326.15	948.174	824.029	908.402	490.756	640.433	200.26	208.067	184.33
CENPK1137D_1258	2307.13	2128.59	2358	1973.9	2127.22	2183.43	2437.62	1977.85	2105.03	2390.07	2303.96	2224.92	1540.9	1468.75	1512.55	1232.13	1298.42	1836.53	1845.36	2055.99
CENPK1137D_1259	34.2273	36.0551	35.7453	19.5436	14.7404	19.3457	75.1607	80.4183	102.484	92.5665	102.483	78.3876	47.4571	57.3792	65.1963	50.6474	42.5107	28.0853	25.5956	47.6938
CENPK1137D_126	1237.53	638.31	581.456	3030.14	2633	2904.49	283.94	184.745	205.993	6662.93	8352.97	7361.99	1425.65	1565.18	1319.57	1652.15	1547.02	112.341	127.152	86.3645
CENPK1137D_1260	9027.45	9742.9	8892.23	6463.59	6344.81	5982.22	8445.84	8683	10038.3	8039.4	8002.5	7886.01	8225.58	7085.53	8232.12	7108.98	7133.48	6552.41	6122.3	6433.51
CENPK1137D_1261	1011.84	1085.66	1084.27	1381.38	1372.7	1232.85	1222.06	1422.53	1189.84	991.387	1172.86	1199.44	1175.77	1446.43	1238.73	1348.27	1285.49	1111.2	1119.6	1184.61
CENPK1137D_1262	656.736	655.669	637.457	682.248	650.419	761.517	666.239	533.586	575.962	629.452	598.448	629.249	565.612	688.55	605.891	707.317	660.764	588.569	658.054	659.979
CENPK1137D_1263	2060.05	1527.67	1886.16	2284.82	2233.17	2672.35	2044.19	1699.65	1607.98	1890.21	1904.15	1962.91	1742.35	1700.66	1865.48	1855.62	1953.64	3130.9	2850.19	2874.52
CENPK1137D_1264	6.41762	4.00613	10.7236	3.55338	2.76382	0	7.42328	4.34693	4.09937	26.8443	35.4261	46.1735	17.4332	18.3295	16.5164	8.73231	19.4071	28.0853	21.4673	15.4683
CENPK1137D_1265	45.9929	70.7749	60.767	21.3203	15.6616	8.7935	65.8816	89.1121	81.9874	283.253	298.591	322.141	206.293	204.812	215.582	121.379	126.608	106.236	138.712	113.434
CENPK1137D_1266	3683.71	4335.96	3874.79	3207.81	3183.92	3256.23	3120.56	5268.48	4951.02	3456.43	3455.31	2827.32	4348.62	4431.74	4111.71	3921.68	3965.51	2038.01	2053.43	1927.09
CENPK1137D_1267	590.421	663.682	650.564	543.667	572.111	500.35	464.883	454.254	420.186	590.574	583.265	601.33	478.445	477.363	458.113	460.193	450.059	384.646	379.806	354.481
CENPK1137D_1268	33650.8	38157	41972.1	24523.6	24595.2	23177.9	27005	38394.3	38173.3	29717.5	29909.7	28777.9	22054	20093.9	23384.6	16869.1	18921.9	58838.6	48909.9	52287.9
CENPK1137D_1269	1631.14	1188.48	1483.43	2412.74	2644.05	2553.63	2631.55	2006.11	2219.81	1886.5	2074.96	2057.41	2324.43	2297.56	2455.73	2250.32	2444.36	3228.58	3621.36	3843.86
CENPK1137D_127	9677.76	6675.54	5806.22	31267	27453.9	28579.8	1924.49	1686.61	1736.08	58764	74277.1	66652	10676.9	10973	9833.34	13264.4	13439.8	1787.69	1860.22	1622.88
CENPK1137D_1270	1480.33	1347.39	1372.62	1743.82	1804.77	1844.88	1287.01	1302.99	1389.69	1651.39	1589.11	1482.92	1997.07	2223.44	1816.8	2250.32	1976.75	2483.71	2269.75	1951.58
CENPK1137D_1271	1546.65	1508.97	1503.68	1871.74	1878.48	1928.41	1601.57	1870.27	1759.66	1390.35	1501.81	1517.28	1933.15	2154.11	1898.52	2030.26	1976.75	1398.16	1260.79	1270.98
CENPK1137D_1272	2540.31	2494.48	2634.43	2064.51	2041.54	2053.28	2482.16	2860.28	2603.1	1987.4	1948.43	1913.52	1637.76	1832.15	1762.91	1585.79	1574.74	2139.36	2133.52	2031.5
CENPK1137D_1273	962.642	1013.55	999.676	1174.39	1217	1042.03	1041.12	1066.09	1069.94	1038.6	1033.68	1053.4	1246.48	1316.53	1199.61	1291.51	1292.88	985.426	1127.86	1139.5
CENPK1137D_1274	9219.97	13182.8	11606.5	10459.4	9637.44	9008.06	11854.1	19463.4	17897.9	12218.8	11179.5	11669	12973.2	13704.9	13655.6	13002.4	12919.6	8077.56	9921.18	9288.69
CENPK1137D_1275	671.71	504.772	681.543	1067.79	1195.81	1202.95	783.156	495.55	628.229	783.112	746.478	797.836	768.031	670.221	760.623	640.952	731.923	888.959	879.332	1009.3
CENPK1137D_1276	930.554	1091	975.846	1173.5	1240.95	1243.4	1070.81	1261.7	1229.81	1234.84	1263.95	1143.6	1359.79	1447.23	1277.85	1285.4	1289.18	1046.48	928.872	977.079
CENPK1137D_1277	1104.9	1208.51	1212.96	948.751	939.699	1002.46	933.477	1585.54	1349.72	1242.24	1002.05	1012.6	1193.21	1458.39	1163.97	1205.93	1218.02	682.594	568.883	622.598
CENPK1137D_1278	14725.2	19407	18516	7845.85	7735.01	6731.43	12003.4	15933.7	16772.6	9858.33	9381.59	8897.53	10674.9	9183.06	10410.5	10208.9	11095.3	8844.41	9524.86	8940.66
CENPK1137D_1279	1083.51	1004.2	971.08	1605.24	1648.16	1631.19	1380.73	662.907	640.527	1213.55	1362.64	1271.38	1199.02	843.952	1256.12	1256.58	1396.38	1707.1	1650.5	1795.61
CENPK1137D_128	2058.98	2103.22	2041.05	1811.33	1731.99	1776.29	2187.08	2867.89	2709.68	1802.27	1603.03	1597.82	2215.96	2301.54	1999.35	2171.73	2116.29	1522.71	1572.06	1524.91
CENPK1137D_1280	9955.86	13073.3	11275.2	4344	4421.19	4478.53	4189.51	12857.1	11888.2	6722.18	6208.42	5555.86	4418.36	5078.06	4030	2896.51	3085.72	3513.1	3002.94	2645.07
CENPK1137D_1281	6532.06	6429.83	6854.75	12420.8	12522.9	11433.3	8508.01	9179.63	8826.97	8582.76	8754.04	8932.97	12202.3	12142.1	12182.1	12854.8	12606.3	9252.26	10540.4	10660.2
CENPK1137D_1282	1683.55	1985.7	1641.9	1354.72	1428.89	1384.1	1843.76	2185.42	2254.65	1331.11	1276.6	1221.99	1541.87	1537.28	1492.56	1514.18	1627.42	1367.63	1424.27	1377.96
CENPK1137D_1283	4491.26	3560.11	3748.49	5998.1	6021.44	6035.86	3934.34	3888.33	3655.61	4699.6	5416.4	5306.73	6241.1	6302.15	6377.07	6656.64	6486.58	5336.2	5740.84	5924.34
CENPK1137D_1284	1165.87	904.049	985.378	1464.88	1443.64	1672.52	1472.59	1948.51	1383.54	1216.32	1236.12	1310.04	1139.94	1294.22	1050.1	1422.49	1388.07	1543.47	1452.34	1392.14
CENPK1137D_1285	288.793	232.355	302.643	585.419	578.56	622.58	405.497	237.995	235.714	378.597	404.87	437.038	572.391	671.018	526.786	656.67	553.563	683.815	606.038	604.551
CENPK1137D_1286	1097.41	1065.63	1087.85	1699.4	1809.38	1861.58	1467.03	1142.16	1121.18	1325.55	1479.04	1442.12	1452.77	1568.36	1506.47	1432.97	1411.17	1631.39	1772.7	1964.47
CENPK1137D_1287	6186.58	5815.56	6096.95	11425	11356.5	11180.9	7381.52	8372.19	8275.61	8044.95	8584.5	8085.74	10254.6	10022.2	10390.6	10126	10361.5	8450	8992.31	9221.66
CENPK1137D_1288	633.205	616.944	630.308	707.122	721.357	764.155	681.086	725.938	596.459	699.802	694.604	641.06	786.432	871.048	783.225	821.711	758.723	637.413	535.03	534.944
CENPK1137D_1289	6000.47	7081.5	6873.81	2827.6	2700.25	2753.25	4049.4	5727.08	5574.12	3931.3	3895.6	3900.05	3260.01	3363.85	3294.59	3097.35	3102.36	4386.18	3579.25	3860.62
CENPK1137D_129	1825.81	1687.91	1755.09	1384.93	1283.33	1482.58	1287.94	2265.84	2067.11	1851.33	1656.17	1899.56	1602.89	1833.74	1617.74	1611.11	1535.93	1770.59	1695.09	1924.51
CENPK1137D_1290	1139.13	1199.17	1229.64	1666.53	1652.76	1753.42	1356.6	1727.91	1555.71	1592.14	1433.49	1444.26	1670.68	1797.88	1540.37	1889.67	1715.21	1388.39	1231.89	1144.65
CENPK1137D_1291	1220.42	1506.3	1367.85	684.913	658.71	726.343	1008.64	1599.67	1469.62	884.01	807.209	870.854	945.269	1133.24	972.729	960.554	918.6	621.539	537.507	531.077
CENPK1137D_1292	6997.34	5447	6952.45	10293.2	11010.1	11546.7	8160.97	6449.76	6076.29	9087.25	9101.97	9048.94	7066.27	7497.55	7535.82	7683.56	7477.26	16450.6	13545	14107.1
CENPK1137D_1293	9364.37	10146.2	8972.06	11178	11105	11133.5	9280.03	12330.1	11935.3	11087.6	11265.5	11431.7	13324.8	14573.5	13480.9	12608.6	12529.6	8910.35	8965.06	8693.16
CENPK1137D_1294	9961.21	7977.53	9100.74	10311.9	11052.5	10224.2	8013.43	5733.6	5993.28	8008.85	8254.28	8423.98	7323.89	6526.08	7287.21	7607.59	7931.02	8705.21	8311.96	9289.98
CENPK1137D_1295	13534.8	7810.61	10585.4	32980.7	33397.1	32518.4	17610.8	7828.83	8905.89	26491.6	28057.5	28868.1	18780.4	18019.5	20037	16580.9	16423.9	22269.2	24778.2	28956.6
CENPK1137D_1296	1959.51	2015.08	2057.74	3002.6	3194.98	3023.21	3516.78	3242.81	3528.53	2817.72	2934.04	2944.37	3846.93	3114.41	3775.3	3736.56	3640.21	3776.86	4683.17	4728.13
CENPK1137D_1297	530.523	432.662	483.753	1008.27	984.841	1192.4	841.614	930.244	898.787	865.496	792.026	711.931	923.961	996.166	871.023	963.174	971.277	1395.72	1354.09	1258.09
CENPK1137D_1298	1667.51	1714.62	1707.43	1585.69	1778.98	1868.62	1614.56	2529.91	2275.15	2120.7	1954.76	1736.34	2143.32	2150.92	1977.62	2267.78	2211.48	1377.4	1130.33	1228.44
CENPK1137D_1299	2751.02	3167.51	3013.33	2262.61	2282.91	2506.15	2651.97	3242.81	3028.41	2029.06	2205.27	1910.3	2364.14	2308.71	2170.6	2405.75	2290.96	2293.22	2168.19	2282.86
CENPK1137D_13	31330.8	30697.6	28390.1	13549	12922.7	11814.1	24299.2	55882	60238.2	26520.3	22520.9	24531	18759.1	16334.7	19052.1	14332.3	16084.7	9831.06	10779	10169.1
CENPK1137D_130	6613.35	7271.12	7407.61	5688.96	5361.81	5279.62	5939.55	6463.89	6900.27	5850.2	5916.16	5868.33	4830.94	4885.2	4855.82	4574.86	4706.67	3977.12	4412.35	4403.3
CENPK1137D_1300	8.55682	29.3783	14.2981	1.77669	12.8978	4.39675	19.4861	127.148	96.3352	40.7292	60.7304	33.2879	32.9294	39.0497	31.2942	44.5348	22.1795	17.0954	7.43098	3.86707
CENPK1137D_1301	1985.18	1964.34	1886.16	2690.79	2738.02	2618.7	2507.21	2132.17	2067.11	2282.69	2264.74	2424.65	2218.86	2233.01	2305.34	2551.58	2499.81	2329.86	2323.42	2334.42
CENPK1137D_1302	3267.64	2397	3215.88	4954.29	4744.56	5336.78	3510.28	3336.27	2968.97	3387.93	3538.81	3681	3753.96	4470	3925.69	3884.13	3988.61	5455.87	5451.86	5330.11
CENPK1137D_1303	10475.7	22830.9	17068.4	3028.36	2865.16	2636.29	4108.79	13711.3	13569.9	6479.65	5497.37	5210.09	4642.08	4425.37	4145.62	3079.01	3364.81	1542.25	1553.07	1231.02
CENPK1137D_1304	116811	90189.9	118573	61953.1	63307.1	59155.6	181763	61571	54474.5	57054.3	59711.9	77552.2	39261.6	39633.1	46197.2	35352.8	40893.4	178065	203214	227960
CENPK1137D_1305	66825.6	42702.6	59301.4	62386.6	64525.1	65858.9	55876	30276.4	34589.5	68819.5	76014.3	74301.8	155943	149356	156696	171522	168092	23461	27465.7	28674.3
CENPK1137D_1306	11.7656	9.34763	9.53207	17.7669	25.7956	23.7425	97.4305	72.8111	73.7887	76.8302	103.748	96.6423	57.1423	49.4098	40.8563	37.5489	48.9797	124.552	110.639	110.856
CENPK1137D_1307	525.175	681.042	554.052	536.56	498.409	450.227	587.367	865.04	917.234	885.861	812.27	758.105	751.566	694.129	749.323	615.628	634.888	233.23	222.104	202.376
CENPK1137D_1308	754.07	661.011	725.629	668.035	713.987	755.362	677.374	800.922	723.539	869.199	913.487	765.621	412.586	515.616	456.374	361.518	381.672	870.643	717.502	665.135
CENPK1137D_1309	266.331	279.094	274.047	290.489	304.02	466.935	240.329	279.29	242.888	347.124	313.774	266.303	309.924	430.344	319.027	408.672	354.872	333.36	262.561	262.96
CENPK1137D_131	1489.96	1744	1681.22	1676.31	1767.92	2002.28	1552.39	2264.75	2169.59	1719.88	1687.8	1645.07	1929.28	2183.6	1936.76	2207.53	2089.49	2489.82	2016.27	1939.98
CENPK1137D_1310	785.088	969.483	874.568	687.578	770.184	761.517	762.742	1007.4	958.228	829.396	871.735	826.828	904.591	1000.95	792.787	900.301	794.765	831.568	738.969	750.211
CENPK1137D_1311	1574.45	1443.54	1475.09	1925.04	1954.94	2012.83	1405.78	1524.69	1430.68	1840.22	1986.39	1684.8	1402.41	1547.64	1449.1	1410.27	1305.82	2256.59	1760.32	1974.78
CENPK1137D_1312	3081.52	3019.28	2991.88	4415.96	4316.16	3603.58	3287.59	3581.87	3490.62	3683.22	3607.14	3737.91	3977.68	4398.27	4066.51	3592.47	3664.24	3890.42	4769.86	4670.13
CENPK1137D_1313	3204.53	2165.98	2380.63	4741.98	5015.41	4735.3	2624.13	2401.68	2185.99	4144.2	4425.73	4243.67	3021.76	2952.64	3320.66	2886.9	3059.85	5105.41	4323.18	5355.89
CENPK1137D_1314	26551.8	18647.2	24733.3	41308	40270.7	37041.7	30592.3	12914.7	15140	31747.5	37329	40675.7	8743.73	7811.54	10527.9	9719.06	10532.5	36239.8	41933.8	47898.8
CENPK1137D_1315	3886.94	5261.38	4223.9	4439.94	4282.08	4293.87	4532.84	3417.78	3866.73	3986.84	3971.52	4459.5	4525.86	4694.73	4499.41	4628.13	4501.51	3673.06	3958.23	3664.69
CENPK1137D_1316	3384.22	4514.9	4078.53	2721	2639.45	2304.78	3087.16	4968.54	4636.39	2660.36	2439.34	2658.74	3731.68	3734.43	3631	3644.87	3865.7	1439.67	1675.27	1548.12
CENPK1137D_1317	1919.94	2574.6	1936.2	2045.86	2160.39	1935.45	1997.79	2432.11	2425.8	2020.73	1661.23	1754.59	1855.67	1985.16	1929.81	2100.99	2071.93	2199.2	1905.63	1731.16
CENPK1137D_1318	912.371	483.406	593.371	2828.49	2816.33	2853.49	1214.63	768.32	745.061	2244.74	2637.98	2558.87	1434.37	1402.6	1654.25	1516.8	1631.12	2716.94	2521.58	3039.51
CENPK1137D_1319	336.925	221.672	237.11	479.706	473.534	535.524	329.408	205.393	191.646	408.218	394.748	396.233	504.595	490.114	444.204	443.601	437.121	570.253	416.135	381.55
CENPK1137D_132	27.8097	118.848	53.6179	9.77178	12.8978	5.2761	44.5397	267.336	215.217	60.1682	58.2	54.7639	87.1662	86.0688	63.4577	39.2954	55.4487	29.3064	32.2009	30.9365
CENPK1137D_1320	2145.62	2077.84	2167.35	2802.73	2688.28	2484.16	2398.65	2434.28	2402.23	2424.32	2316.61	2420.35	3216.43	3113.62	3208.53	3207.38	3266.85	2114.94	2326.72	2428.52
CENPK1137D_1321	7831.63	7076.16	8881.51	4749.98	4202.85	4026.54	7441.84	2611.42	3200.58	11534.7	13797.2	14125.9	2023.22	2341.39	2194.94	1769.17	1733.7	5756.26	6944.66	5761.93
CENPK1137D_1322	1163.73	755.823	873.376	1521.73	1429.82	1466.76	1570.95	1038.92	980.775	885.861	976.748	1142.53	987.883	978.634	1056.18	1205.06	1359.42	1582.54	1497.75	1658.97
CENPK1137D_1323	1243.95	920.074	1040.19	1556.38	1567.09	1610.97	1371.45	1012.84	938.756	1104.32	1241.18	1239.17	1048.9	1165.12	1184.83	1261.82	1351.1	1539.8	1483.72	1559.72
CENPK1137D_1324	1005.43	850.634	1006.83	1459.55	1427.97	1399.93	1254.53	879.167	1029.97	1288.53	1265.22	1220.91	1398.53	1273.5	1430.84	1466.16	1425.03	1333.44	1569.59	1544.25
CENPK1137D_1325	3016.28	3119.44	3184.9	2444.72	2410.97	2447.23	2496.08	3675.33	3705.83	2304.91	2255.88	2009.09	2352.52	2189.97	2337.5	2057.33	2270.63	2024.58	2017.92	1790.45
CENPK1137D_1326	1179.77	1471.58	1196.27	782.631	752.68	654.237	991.936	1800.72	1872.39	1263.53	1253.83	1381.98	972.387	1219.31	1026.62	943.963	922.297	917.045	961.899	917.784
CENPK1137D_1327	1903.89	2163.31	1935.01	1827.32	1919.01	1856.31	1533.84	2276.71	2446.3	1933.71	2002.84	1677.28	2001.92	1734.13	1864.61	2031.14	1932.39	1273.61	1326.02	1224.57
CENPK1137D_1328	644.97	861.317	780.438	333.129	329.816	404.501	575.304	681.382	644.626	534.109	625.017	501.466	408.712	392.091	387.701	405.179	401.079	496.987	422.74	363.504
CENPK1137D_1329	1749.87	1471.58	1635.94	2047.63	2014.82	2033.06	2212.14	2120.22	2136.8	1762.47	1720.7	1755.67	1851.8	1774.77	1917.64	1868.71	1827.96	2804.86	2581.85	2741.75
CENPK1137D_133	1274.97	1326.03	1221.3	1540.39	1507.2	1421.03	1248.97	1187.8	1215.46	1989.25	1925.66	1814.73	1482.79	1469.54	1645.55	1457.42	1602.47	1368.85	1297.94	1301.91
CENPK1137D_1330	1592.64	2061.82	1861.14	1105.99	1042.88	1294.4	1588.58	2607.07	2333.57	1397.75	1310.77	1115.68	1169.96	1251.98	1150.06	1280.16	1316.91	995.195	819.059	772.124
CENPK1137D_1331	2146.69	1508.97	1975.52	2482.92	2737.1	2757.64	2622.27	1519.25	1539.31	2184.57	2321.67	2279.68	1932.18	1820.19	1984.58	1928.97	1945.33	3792.73	3346.42	3560.28
CENPK1137D_1332	474.904	335.179	415.837	777.301	836.516	1046.43	692.221	410.785	466.304	596.128	613.63	627.101	549.147	558.65	582.42	653.177	600.694	1221.1	1081.62	1133.05
CENPK1137D_1333	3337.16	2686.78	3094.35	3451.22	3684.17	3916.63	3358.11	2803.77	2809.09	3109.31	2988.44	2901.42	3089.56	2702.4	3055.53	3038.84	2980.37	3789.07	3735.3	3758.79
CENPK1137D_1334	946.598	793.213	924.611	1680.75	1660.13	1606.57	1368.67	552.06	565.713	897.895	950.178	978.234	1182.55	1072.67	1103.99	1333.42	1231.89	1296.81	1486.2	1633.19
CENPK1137D_1335	2615.18	2477.12	2720.21	2330.13	2619.18	2749.73	1930.05	2313.65	2071.21	2795.51	2741.73	2507.33	2029.03	2656.97	2097.58	1937.7	1909.28	3596.13	2628.09	2605.11
CENPK1137D_1336	72808.9	93417.5	86834.8	38417.3	37765.8	34718.5	51493.4	134275	140989	59872	55311.5	58934.6	47866.8	41866.9	49186.7	37205.8	40813	41016.7	47248.6	50427.8
CENPK1137D_1337	4186.42	6365.74	5707.33	3934.48	3888.69	3539.38	3882.38	5903.13	5839.56	4887.51	4907.78	4526.08	5008.18	4462.03	4848.87	4611.53	4614.26	2123.49	2181.4	2428.52
CENPK1137D_1338	10.696	20.0306	16.6811	6.21841	5.52764	1.7587	34.3327	27.1683	23.5714	19.439	27.8348	28.9927	5.81108	3.98467	4.34642	12.2252	7.39316	53.7283	46.2372	41.2487
CENPK1137D_1339	11811.6	5075.76	6708.2	15520.3	14295.4	13144.5	24592.4	30795.8	29890.6	18862.3	16711	18123.6	17608.5	20256.4	18256.7	19659.9	21123.2	14521.3	15114.6	16502.1
CENPK1137D_134	5677.45	14946.9	11353.9	1558.16	1529.31	1367.39	4417.78	7634.3	10414.5	3889.64	3419.88	3224.63	3415.94	2672.12	3119.86	3059.8	3191.07	2735.26	2843.59	2101.11
CENPK1137D_1340	3989.62	3036.64	3765.17	4233.85	4625.71	4882.15	4188.59	3268.89	2790.65	4684.79	4888.8	4761.24	3347.18	3990.24	3435.41	3529.6	3698.43	8914.02	6270.09	7379.65
CENPK1137D_1341	3466.58	5133.18	4331.13	3129.64	3055.86	2876.35	3140.98	5536.91	5398.87	3359.24	3214.92	3059.26	3462.43	3070.58	3253.73	2983.83	2933.24	2072.2	2138.47	2086.93
CENPK1137D_1342	1078.16	1366.09	1148.61	1207.26	1154.36	1157.22	1210.92	1369.28	1341.52	1189.48	1247.5	1128.57	1042.12	1046.37	998.807	947.456	916.752	797.377	803.371	815.951
CENPK1137D_1343	2828.03	3266.33	3089.58	3144.74	3209.72	3090.04	2715.99	3574.27	3263.1	2951.02	2878.37	2833.77	2933.63	3171.79	2931.23	2767.27	2746.56	3829.36	3482.65	3736.87
CENPK1137D_1344	2026.9	2465.1	2437.83	1694.96	1717.25	1671.64	1866.95	2747.26	2553.91	2300.28	2121.77	2027.34	2334.12	2365.3	2180.16	1914.12	1839.97	1873.16	1724.81	1580.34
CENPK1137D_1345	315.533	249.715	245.451	375.77	350.084	411.536	298.787	131.495	191.646	309.172	308.713	272.746	306.05	176.122	283.387	303.884	335.465	445.701	511.086	492.406
CENPK1137D_1346	463.138	281.764	361.027	513.463	517.756	569.819	581.8	208.653	202.919	450.799	531.391	498.245	424.209	484.535	434.642	447.094	445.438	1218.66	1122.9	1162.7
CENPK1137D_1347	321.95	381.917	331.239	362.444	374.958	422.967	286.724	409.698	405.838	455.427	449.152	406.971	663.431	645.516	508.531	664.529	568.349	379.762	288.157	275.851
CENPK1137D_1348	651.388	579.553	699.416	792.403	860.469	794.933	685.725	620.525	690.744	664.627	678.157	706.562	633.407	778.604	651.094	601.656	591.453	714.342	701.815	696.072
CENPK1137D_1349	1171.21	1139.08	1100.95	1824.66	1947.57	1727.92	1193.29	1405.15	1155	1451.44	1442.35	1477.55	1236.79	1515.77	1277.85	1212.05	1246.67	1374.96	1307.85	1435.97
CENPK1137D_135	2035.45	2296.85	2060.12	2800.06	2734.34	2704	2760.53	2307.13	2245.43	1969.81	2059.77	1963.99	2378.67	2189.97	2394.01	2714.88	2835.28	2233.39	2391.12	2442.7
CENPK1137D_1350	1410.81	1976.36	1602.58	1571.48	1463.9	1385.86	1779.73	2301.7	2086.58	1736.55	1546.1	1595.67	1829.52	2143.75	1848.1	1763.05	1640.36	1158.82	1134.46	1090.51
CENPK1137D_1351	436.398	336.515	496.859	678.695	717.672	832.745	459.315	203.219	189.596	460.981	489.639	455.292	409.681	453.455	523.309	571.966	509.204	1365.19	1297.94	1398.59
CENPK1137D_1352	11367.7	15243.3	13076.8	8145.23	7830.82	7442.82	9297.66	11137.9	11610.4	10291.5	9614.39	9343.16	9064.31	7549.35	8793.68	7439.06	7651	5637.81	5678.92	4844.14
CENPK1137D_1353	1387.27	1598.44	1388.11	1352.95	1351.51	1168.66	1823.34	1685.52	1901.08	1326.48	1306.97	1373.39	1729.76	1306.17	1729.01	1633.82	1647.75	1042.82	1257.49	1263.24
CENPK1137D_1354	2993.82	2818.98	2908.47	2609.07	2575.88	2864.92	3009.21	2233.24	2276.18	3710.06	2853.07	2639.41	2888.11	2804.41	2682.61	2306.2	2382.45	8495.18	7213	6528.9
CENPK1137D_1355	1206.51	1223.2	1227.25	1356.5	1430.74	1384.98	1378.87	1388.84	1468.6	1388.5	1164	1132.86	1490.54	1326.89	1472.57	1525.54	1525.76	1434.79	1460.6	1451.44
CENPK1137D_1356	855.682	563.529	828.099	1971.24	2104.19	2011.07	1207.21	672.688	720.465	1170.04	1160.2	1360.51	1050.84	1169.1	1180.49	1050.5	1046.13	1696.11	1704.17	1924.51
CENPK1137D_1357	6122.4	5301.44	5944.44	10664.6	10210.5	9914.67	7400.08	6556.26	6905.39	7125.77	7142.15	7184.82	8251.73	8253.04	8483.34	8161.22	8212.88	7467.02	8915.52	9105.65
CENPK1137D_1358	14697.4	15539.8	16142.6	10897.3	11017.5	10150.3	13326.6	14017.8	14124.4	10764.6	10891	11171.8	10218.8	9693.89	10303.6	9766.22	10227.5	9262.03	10186.2	9710.2
CENPK1137D_1359	1893.2	1723.97	2020.8	1568.82	1663.82	1714.73	2388.44	2337.56	2232.11	1814.3	1907.95	1869.49	1912.81	2064.85	1984.58	2535.86	2343.63	2591.17	2330.85	2458.16
CENPK1137D_136	22625.3	41894.7	30132.1	3668.86	3253.02	2795.45	21839.3	49351.8	52968	15486.4	11247.8	11971.8	5168.95	4973.66	5018.38	2531.5	2996.08	1690	1717.38	1285.15
CENPK1137D_1360	684.546	706.414	618.393	944.31	948.911	872.315	719.13	685.729	677.421	702.579	603.509	677.57	935.583	898.143	903.186	872.358	838.2	885.296	922.267	862.356
CENPK1137D_1361	2153.11	2236.75	2093.48	3238.9	3178.39	3137.52	2139.76	2089.79	2000.49	2376.18	2349.51	2277.54	2724.43	2625.1	2687.83	2891.27	2733.62	2294.44	2621.48	2413.05
CENPK1137D_1362	433.189	268.41	428.943	561.433	668.844	824.83	671.807	328.193	344.347	639.634	632.609	613.141	361.255	389.7	380.746	330.955	332.692	1565.45	1188.13	1263.24
CENPK1137D_1363	1460.01	958.8	1234.4	2555.77	2401.76	2478.89	1807.57	909.596	800.402	1517.16	1541.03	1665.47	1766.57	1789.11	1833.32	2003.19	1985.99	2000.16	2270.58	2496.84
CENPK1137D_1364	2916.81	2095.2	2711.87	7224.01	7268.85	6978.52	4279.52	2035.45	2328.44	4635.73	4545.93	5373.31	4346.69	4197.45	4631.54	4431.65	4225.19	8351.09	10010.4	10884.5
CENPK1137D_1365	3939.35	4748.6	4327.56	9097.53	8928.98	7762.02	5356.82	6041.15	5834.43	4800.5	4835.66	4847.15	6037.71	6279.04	6024.14	6103.89	5955.19	4411.83	5391.59	5219.25
CENPK1137D_1366	17898.7	23807.1	18563.7	16526.8	16625.3	13860.3	10664.5	15149.1	15169.7	14374.6	15027	15690.4	10954.8	11722.1	11132.9	12184.2	13051.7	38260.7	38501.5	39897.8
CENPK1137D_1367	2645.13	3787.13	3289.76	3318.85	3109.3	2762.92	2946.11	3243.9	3283.6	2537.25	2341.92	2544.91	3467.28	3640.39	3437.15	4335.59	4119.84	1953.76	2254.89	2330.55
CENPK1137D_1368	5992.98	5173.25	5770.48	7097.87	7673.28	7856.99	5768.82	4749.02	4641.51	6616.65	6648.72	6625.36	6193.64	5792.91	6334.47	6358.87	6317.46	10959.4	9505.87	10575.1
CENPK1137D_1369	5079.54	4525.59	4615.91	5750.25	5838.11	5846.8	5632.41	3705.76	3790.89	4413.57	4920.43	5169.29	4449.35	4136.88	4466.38	4533.82	4878.56	6586.6	6943.01	6924.63
CENPK1137D_137	839.638	822.591	898.398	698.238	633.836	635.77	871.307	922.636	1081.21	850.686	918.548	842.935	713.794	520.397	706.728	597.29	689.412	786.387	969.33	922.94
CENPK1137D_1370	25777.4	19388.3	21975	23792.5	22905.6	20389.5	23153.2	33323.6	33899.8	26867.4	26911.2	32597.4	30084.9	29273.7	32408.6	32225.7	32863.5	22732	27497.9	28975.9
CENPK1137D_1371	1067.46	1450.22	1624.03	167.897	149.246	149.49	1377.95	1834.41	1990.24	4162.71	5474.6	6235.57	3508.92	3225.19	3487.57	1882.69	1999.85	2975.82	3386.87	2776.55
CENPK1137D_1372	4433.5	4321.28	4399.05	2230.63	2094.05	2130.67	3320.99	5480.4	5485.98	3261.12	3063.09	3413.62	2841.62	2829.11	2805.18	2448.54	2455.45	2771.89	2861.75	2879.67
CENPK1137D_1373	3052.65	2183.34	2682.09	4003.77	4407.37	4600.76	3117.78	2359.3	2200.34	3597.13	3608.4	3478.05	2652.76	3302.49	2878.2	2628.43	2447.14	6473.04	5114.16	5345.57
CENPK1137D_1374	1981.97	2474.45	2309.14	1991.67	1982.58	1874.77	1603.43	3093.93	2735.31	2217.89	2211.6	1979.02	2316.68	2825.92	2421.83	2293.98	2119.07	1555.68	1444.09	1425.66
CENPK1137D_1375	1007.57	1099.01	953.207	1022.48	1067.76	1040.27	1118.13	1073.69	994.098	762.748	857.817	871.928	1041.15	1102.16	986.637	1114.24	1097.88	1114.86	986.669	937.119
CENPK1137D_1376	1800.14	1633.16	1852.8	1641.66	1603.02	1595.14	1559.82	981.32	1106.83	1506.98	1449.94	1563.46	1630.01	1636.1	1594.27	1536.89	1575.67	1930.56	1814.81	1861.35
CENPK1137D_1377	7694.72	11527	9163.89	5915.48	5637.27	4871.6	7753.62	10680.4	10462.6	6097.35	5766.86	6373.02	6838.67	7159.65	6949.06	6882.81	7199.09	3547.29	4098.6	3627.31
CENPK1137D_1378	1360.53	1371.43	1322.57	1178.83	1082.5	1173.05	1433.62	1522.51	1345.62	1155.23	1220.93	1083.47	1155.44	1483.09	1180.49	1026.05	1006.39	1061.13	980.063	925.518
CENPK1137D_1379	1566.97	1383.45	1539.43	2514.9	2390.7	2770.83	1472.59	1682.26	1568.01	1641.2	1687.8	1544.13	1898.29	2338.2	1975.88	2155.13	2046.06	1890.26	2006.36	1858.77
CENPK1137D_138	420.354	5326.81	1665.73	25.762	20.268	36.9327	52.8909	3977.44	3214.93	2083.67	1777.63	1890.97	304.113	319.57	301.642	428.757	520.294	32.9697	23.9443	34.8036
CENPK1137D_1380	1953.09	1920.27	1964.8	2023.65	2107.87	2268.72	2038.62	2884.19	2951.55	2071.64	2085.08	1733.12	2737.02	2500.78	2506.15	2777.75	2748.41	1497.07	1506.84	1531.36
CENPK1137D_1381	2503.94	2705.47	2736.9	2411.85	2449.67	2672.35	2437.62	3327.58	3141.14	2567.79	2529.17	2239.95	3077.93	2990.09	3027.72	3147.13	3007.17	2322.53	2064.16	2172
CENPK1137D_1382	7510.75	8671.93	8653.93	5195.92	5300.08	4996.47	6405.36	7952.71	7910.76	6726.81	7304.1	6197.99	6593.64	5838.33	6270.15	6198.2	6300.82	6385.12	5593.87	5763.22
CENPK1137D_1383	2408.74	1355.41	1807.52	2589.52	2522.45	2430.52	2767.03	1364.94	1246.21	2254.92	2616.47	2507.33	1353.98	1114.91	1655.99	2028.52	2284.49	4835.55	5100.13	5152.22
CENPK1137D_1384	4662.4	3156.83	3946.28	4898.33	4519.77	4483.81	5908.93	3907.89	4156.76	5312.39	4587.68	6138.93	7099.2	7747.78	7333.28	9017.86	8992.86	11812.9	12909.3	12165.8
CENPK1137D_1385	2176.64	2463.77	2306.76	1798.01	1853.6	1718.25	2226.98	2210.42	2231.08	1862.44	1857.34	1814.73	2440.65	2248.15	2341.85	2485.22	2497.96	1672.9	1699.22	1680.88
CENPK1137D_1386	223.547	377.911	324.09	166.12	163.987	197.854	220.843	464.035	413.012	256.409	213.822	229.794	222.758	212.781	215.582	158.928	165.422	130.658	130.455	136.636
CENPK1137D_1387	5822.92	4020.82	4540.84	9955.67	8744.73	8634.34	8056.11	3986.14	3897.48	5480.86	5826.33	7544.54	5355.88	6145.95	5552.99	5262.96	5169.67	16959.8	18863.1	20387.2
CENPK1137D_1388	71.6634	296.453	106.044	23.0969	20.268	13.1903	102.07	240.168	276.708	709.985	652.852	608.846	153.025	173.731	208.628	232.28	259.685	26.8642	23.1186	20.6243
CENPK1137D_1389	12829.9	40297.6	27489.3	2808.06	2632.08	2502.63	3050.04	16192.3	14880.7	9137.24	7342.06	7646.55	4677.92	5321.12	4491.59	3396	3541.32	942.688	1071.71	859.778
CENPK1137D_139	21174.9	13745	17502.1	40155.8	38209.8	36507.1	22206.7	14499.2	15843	34063.5	39563.4	36589.8	17892.3	15995.2	19777.9	20153.3	21111.2	25953.2	29459.7	33497.8
CENPK1137D_1390	452.442	311.143	451.582	868.801	914.824	1056.98	504.783	475.989	396.614	697.951	631.344	672.201	596.604	861.485	599.806	650.557	591.453	705.795	658.88	671.58
CENPK1137D_1391	1113.46	1279.29	1173.64	777.301	755.444	779.104	1256.39	1327.99	1450.15	1046	1061.52	1049.11	1038.25	888.58	960.559	890.696	968.504	847.442	845.48	729.586
CENPK1137D_1392	1035.38	1151.09	1112.87	1111.32	1111.98	1200.31	1440.12	1740.95	1601.83	1166.34	1182.98	1159.71	1398.53	1426.51	1290.02	1328.18	1358.49	1429.91	1169.97	1073.76
CENPK1137D_1393	1854.69	1753.35	2006.5	1560.82	1591.04	1732.32	1484.66	2252.8	1932.85	1844.85	1637.19	1727.75	1460.52	2009.87	1548.19	1324.69	1346.48	1440.9	1287.21	1242.62
CENPK1137D_1394	2133.86	1659.87	1893.31	1370.71	1287.02	1307.59	1421.56	1948.51	2002.54	2046.64	1704.25	2268.95	1152.53	1353.99	1339.57	1177.12	1067.39	2790.21	2893.95	3061.43
CENPK1137D_1395	10487.5	4528.26	8041.49	16283.3	15669	16388.4	11361.3	3772.05	3667.91	10295.2	10562	12902.8	6983.95	8861.89	7585.37	6433.09	6457	33211.4	35425.1	36778.4
CENPK1137D_1396	1053.56	1175.13	1149.81	792.403	804.272	809.881	1014.21	1214.97	1153.97	855.314	819.861	822.533	951.08	1095.78	912.748	889.823	913.056	658.172	744.749	730.875
CENPK1137D_1397	5236.77	8136.44	6546.15	4420.4	4055.44	3665.13	3132.62	5852.06	5533.13	3935	3729.86	3939.78	5066.29	5010.32	5158.33	5338.06	5567.05	2945.29	3399.26	3161.97
CENPK1137D_1398	41132.6	77612	54083.8	31047.6	28751.1	27061.1	49706.3	112012	112613	34557.8	30348.8	35626.6	72438	85812.9	72727.8	66601.4	65521.9	31161.2	34099.9	35388.8
CENPK1137D_1399	11751.7	9800.32	11237.1	18659.7	17857	15849.4	12680.8	7152.88	6997.63	12374.3	13181	15408	17149.5	18001.9	18554.9	18549.2	18201	18406.8	22440.7	23527.2
CENPK1137D_14	1157.31	1080.32	1106.91	2398.53	2241.46	2066.47	1384.44	976.973	946.955	1501.43	1508.14	1640.77	1955.43	2095.93	2004.57	1960.4	1990.61	1240.64	1395.37	1515.89
CENPK1137D_140	4346.86	3512.04	4413.35	4264.05	4131.91	3900.8	5032.98	3449.29	3730.43	3525.86	3599.54	3721.8	3475.99	3594.17	3813.55	3801.18	3835.2	5209.2	5718.55	5425.49
CENPK1137D_1400	1259.99	1411.49	1348.79	1079.34	1093.55	1083.36	1014.21	993.274	1146.8	1203.36	1153.88	1005.08	1457.61	984.212	1468.22	1680.97	1608.01	1403.04	1194.74	1278.71
CENPK1137D_1401	1062.12	886.689	1035.42	1034.03	1017.09	1065.77	687.581	1117.16	782.98	1051.56	1074.17	1004.01	979.166	1443.25	1122.25	1245.23	1162.57	870.643	743.923	813.373
CENPK1137D_1402	193.598	279.094	229.961	81.7277	83.8359	72.9861	148.466	316.239	302.329	186.059	134.113	144.963	295.396	229.517	238.184	212.195	174.663	79.3714	85.0434	68.3182
CENPK1137D_1403	13440.6	7862.69	9686.97	38061.1	37482.9	40955.7	18952.6	8205.92	9415.23	37155.3	47884.7	38531.3	6857.07	6281.43	7238.53	8804.79	9035.37	10577.2	12220.7	12105.2
CENPK1137D_1404	1483.54	1406.15	1457.22	1683.41	1765.16	1838.72	1490.22	1113.9	1279	1540.31	1757.39	1650.44	1184.49	1228.87	1245.68	1282.78	1303.97	1327.33	1344.18	1322.54
CENPK1137D_1405	1590.5	1411.49	1396.45	3537.39	3680.49	3907.83	1589.51	1243.22	1325.12	3150.04	3747.57	3500.6	1160.28	1418.54	1247.42	1357	1329.85	1604.52	1472.98	1546.83
CENPK1137D_1406	17116.8	11623.1	13028	23975.5	21851.7	21701.5	21873.6	9275.27	9871.29	15341	17519.5	19609.8	19099.1	20053.2	18541	18743.9	18687.1	34133.4	43065	43629.5
CENPK1137D_1407	820.385	753.152	795.928	1370.71	1489.7	1298.8	1159.89	647.693	602.608	859.942	848.961	997.563	636.313	536.336	594.59	586.811	624.722	1061.13	1132.81	1153.67
CENPK1137D_1408	1368.02	1613.13	1577.56	1796.23	1619.6	1447.41	1769.52	2350.6	2167.54	1862.44	1432.23	1674.06	1656.16	1818.6	1569.93	1564.83	1519.29	969.552	1134.46	1024.77
CENPK1137D_1409	5221.8	6735.63	5834.82	3984.22	3934.76	3519.16	4005.79	6460.63	7114.46	4610.74	4391.57	5421.63	4304.07	4606.27	4292.52	4415.93	4398.93	3765.87	4153.09	4323.38
CENPK1137D_141	11608.4	17618.9	14874.8	6321.46	5972.61	6455.31	8209.22	19214.5	17069.8	8671.63	7695.05	7468.3	8529.69	9254.78	8208.65	7288.86	7841.37	3752.43	3888.88	3627.31
CENPK1137D_1410	1008.64	3385.18	1501.3	331.352	327.052	246.218	636.546	3225.42	3134.99	788.666	700.93	627.101	246.971	244.658	262.524	175.519	196.843	76.9292	90.8231	88.9425
CENPK1137D_1411	671.71	775.853	704.182	1211.7	1213.32	1031.48	618.916	600.963	595.434	1203.36	1112.13	1191.92	795.149	807.293	815.388	714.303	726.378	1548.35	1349.96	1470.77
CENPK1137D_1412	5337.32	4962.26	5539.32	6647.48	6943.64	7821.82	4332.41	7642.99	6356.08	7385.88	7107.99	6443.89	5741.34	6696.63	5938.95	5289.16	5592.93	7718.56	5972.03	6608.82
CENPK1137D_1413	880.283	612.937	742.31	1273.89	1309.13	1547.66	1305.57	644.433	580.061	1109.87	1064.05	1185.48	824.204	1067.89	911.01	936.977	962.959	2504.47	1809.03	2188.76
CENPK1137D_1414	729.469	855.976	738.736	790.626	752.68	821.313	831.407	1007.4	1021.77	853.463	951.444	841.861	998.537	861.485	889.277	905.541	866.848	484.776	434.299	406.042
CENPK1137D_1415	86728.7	74600.8	77960.4	57172.9	55099.5	51311.8	80811.7	132794	148938	82472.1	73828	85517.7	70213.3	64646.4	74801	64437.5	69932.9	54608.7	63310.3	66895.1
CENPK1137D_1416	1205.44	1033.58	1053.29	1535.95	1587.35	1591.62	1104.21	2203.89	2057.88	2102.18	2173.64	2243.17	1856.64	2055.29	1891.56	2251.19	2046.98	1436.01	1404.45	1589.36
CENPK1137D_1417	1409.74	1395.47	1355.94	1583.92	1316.5	1265.38	1233.19	2208.24	2292.57	2902.88	3147.86	2854.17	973.355	1063.91	1058.79	939.597	1119.14	1710.76	1909.76	1621.59
CENPK1137D_1418	758.348	442.009	446.816	1075.78	1063.15	1160.74	872.235	373.836	321.801	549.845	616.161	701.193	280.869	348.26	418.126	495.995	545.246	1355.42	1170.79	1241.33
CENPK1137D_1419	53179.6	35733.3	46198.4	70244	66000	63778.4	61408.2	30497	31300.8	45171.5	48441.4	55290.1	49129.8	50855.5	49586.6	48622.4	49878.9	93748.6	116996	127488
CENPK1137D_142	1087.79	1403.48	1266.57	1113.98	1152.51	1018.29	1068.95	1425.79	1322.05	1150.6	1147.55	1071.66	1518.63	1396.23	1458.66	1508.94	1537.78	793.714	908.231	863.645
CENPK1137D_1420	775.462	496.76	712.522	1206.37	1448.24	1355.08	1056.89	461.862	520.62	1177.45	1153.88	1227.36	864.882	824.826	918.833	755.345	783.675	2290.78	2097.19	2266.1
CENPK1137D_1421	5522.36	6241.55	5974.23	5064.45	4783.25	4727.39	5838.41	6732.31	6668.65	4373.77	4230.89	4375.75	5577.67	5614.39	5554.72	5617.5	5913.61	4159.06	4606.38	4135.18
CENPK1137D_1422	5419.68	5929.07	6173.21	4275.6	4591.63	4351.9	5236.2	6616.03	6798.81	5088.38	4925.49	4708.63	4739.9	4367.19	4835.83	4576.61	4738.09	5538.9	4893.71	4987.23
CENPK1137D_1423	6579.13	6861.16	6988.2	3571.14	3676.8	3598.3	5967.39	5923.78	6386.82	4413.57	4667.39	4747.28	2811.59	2463.32	3015.55	2379.56	2506.28	4105.33	3841.82	3614.42
CENPK1137D_1424	304.837	482.071	344.346	401.532	395.226	370.206	476.018	558.581	531.893	350.827	374.504	301.739	744.786	521.991	704.12	751.852	674.626	691.142	794.289	732.164
CENPK1137D_1425	3879.45	3600.17	3698.44	7407.01	7191.46	6991.71	4552.33	4196.96	4731.7	8602.2	10064.8	8665.59	3846.93	3822.09	3798.77	4240.41	3956.27	2397.02	2699.92	2517.46
CENPK1137D_1426	1223.63	1037.59	1257.04	1220.58	1250.17	1173.05	1585.8	1223.66	1256.46	1411.64	1257.63	1318.63	1124.44	992.979	1155.28	1164.02	1203.24	2454.41	2368.83	2334.42
CENPK1137D_1427	2362.75	1893.56	2346.08	2704.12	2559.3	2555.39	2746.61	2525.57	2343.82	2099.41	2093.93	2344.11	2240.17	2474.48	2387.92	2321.92	2355.65	2602.16	2617.36	2844.87
CENPK1137D_1428	1862.18	2061.82	1870.67	1739.38	1618.68	1624.16	1892.01	2873.32	2714.81	1745.8	1931.99	1941.44	1907	2112.67	1890.69	1979.62	2088.57	2712.06	3098.72	3013.73
CENPK1137D_1429	3940.42	3707	3637.68	3889.17	3990.03	4149.65	2934.98	3014.6	2942.32	3512.9	3617.26	3519.93	3017.89	2932.71	3077.27	2927.94	3029.35	8297.36	6449.26	6829.24
CENPK1137D_143	697.381	790.542	733.969	921.213	935.092	868.798	671.807	792.228	810.651	795.146	902.1	811.795	972.387	1050.36	917.095	998.977	866.848	720.448	800.894	748.922
CENPK1137D_1430	2044.01	1991.05	1958.84	2128.47	2241.46	2323.24	2008	2022.41	1956.43	1778.2	1888.97	1710.57	1882.79	1885.54	1775.08	1883.56	2012.79	1796.24	1946.92	1990.25
CENPK1137D_1431	470.625	511.449	446.816	525.011	525.126	540.8	453.748	558.581	567.763	523.001	576.939	477.842	683.77	636.749	687.604	680.247	642.281	462.796	417.786	457.603
CENPK1137D_1432	918.789	886.689	843.588	843.927	843.886	962.888	800.786	1056.3	1074.04	1226.51	1293.05	1211.25	1101.2	1299	1036.19	1017.31	983.291	1304.13	1444.09	1314.8
CENPK1137D_1433	924.137	944.111	884.1	823.495	818.091	893.42	913.063	1212.79	1080.18	795.146	797.087	697.972	742.849	804.105	697.166	618.248	645.978	688.699	601.909	580.06
CENPK1137D_1434	67325.1	49263.3	64925.3	59677.2	61673.7	64443.2	65470.5	44510.4	54199.8	77546.6	88564	77775.5	117515	98041.9	118764	113796	110651	31475	34475.6	35226.4
CENPK1137D_1435	1737.03	1626.49	1876.63	1198.38	1272.28	1236.37	1512.49	1960.47	1876.49	1503.28	1606.83	1478.63	1762.69	1923.8	1752.48	2302.71	2095.96	1447	1403.63	1385.7
CENPK1137D_1436	18559.7	16025.8	18794.9	22935.3	22328.9	24337.8	12025.7	14244.9	12164.9	22016	23254.7	21554.4	39381.7	49735	39975.8	46006.2	45376.5	13045	13461.6	13304
CENPK1137D_1437	1237.53	1116.37	1164.1	1610.57	1536.68	1591.62	1005.85	1156.28	991.023	1403.31	1455	1428.16	1325.89	1492.66	1469.96	1674.86	1646.83	1437.23	1423.45	1457.88
CENPK1137D_1438	681.337	654.334	620.776	1038.47	971.943	1106.22	693.149	836.784	705.092	913.631	824.922	745.219	959.796	1106.14	944.912	1064.47	1043.36	711.9	807.5	809.506
CENPK1137D_1439	2707.16	2937.83	3199.2	1913.49	1825.04	1930.17	2681.66	3072.19	2917.73	2157.72	1888.97	1981.17	1891.51	2069.64	1764.65	1715.9	1668.08	1890.26	1820.59	1695.06
CENPK1137D_144	1297.43	1255.25	1301.13	1535.06	1701.59	1644.38	1654.46	1450.79	1472.7	1316.3	1190.57	1390.57	1398.53	1434.48	1483.87	1369.23	1301.2	1753.5	1739.67	1655.1
CENPK1137D_1440	1574.45	2729.51	2132.8	816.388	766.499	793.174	1440.12	4307.81	4151.64	1544.01	1558.75	1449.63	1953.49	1983.57	1816.8	1617.22	1666.23	277.189	275.772	252.648
CENPK1137D_1441	5113.77	3079.38	4354.97	8105.25	8392.8	8512.99	6367.32	2776.6	2468.85	5315.17	5560.63	6135.71	3527.32	3767.1	3996.97	3564.53	3945.18	15556.8	13512.8	14953.9
CENPK1137D_1442	4135.08	3795.14	3899.81	4437.28	4430.4	3950.04	4337.98	3493.85	3418.88	3514.75	3470.49	3825.96	3506.99	3775.87	3787.47	3778.47	3869.4	3812.27	4163	4497.4
CENPK1137D_1443	429.98	339.185	445.624	1913.49	1965.08	1773.65	842.542	368.403	376.117	1294.08	1486.63	1785.73	2563.65	2324.65	2907.75	3411.71	2817.72	2327.41	2362.23	2752.06
CENPK1137D_1444	2605.55	3419.9	2947.79	1925.93	1685.93	1616.25	2342.97	4012.22	4151.64	6039.96	6763.85	5592.37	3618.36	3442.75	3442.36	3617.8	3622.65	1260.17	1272.35	1331.56
CENPK1137D_1445	1532.74	1896.23	1478.66	342.901	378.643	422.967	1831.69	3930.71	3736.58	1692.12	1649.84	1356.21	1961.24	1763.61	1812.46	1610.24	1561.81	950.014	925.57	819.818
CENPK1137D_1446	2.13921	1.33538	0	0	0.921273	1.7587	7.42328	20.6479	1.02484	2.77699	3.79565	3.22141	4.84256	1.59387	0.869284	3.49293	5.54487	1.2211	4.95399	3.86707
CENPK1137D_1447	1711.36	1350.06	1235.59	706.234	707.538	770.311	1312.99	1627.93	1519.84	1391.27	1318.36	1183.33	1588.36	1526.13	1476.91	1667	1612.63	1931.78	1637.29	2249.34
CENPK1137D_1448	1.0696	0	8.34056	0.888344	0.921273	0.87935	10.207	5.43367	7.1739	5.55399	8.85652	9.66423	18.4017	21.5172	17.3857	25.3237	34.1934	15.8743	21.4673	6.44511
CENPK1137D_1449	962.642	1104.36	969.888	1009.16	1163.57	1143.16	1008.64	522.719	811.676	2759.41	3528.69	2665.18	608.226	364.995	577.205	539.657	570.198	819.357	864.47	639.355
CENPK1137D_145	2870.81	5623.27	4128.58	2013.88	1895.06	1662.85	2763.32	7699.5	7182.1	2784.4	2386.2	2317.27	4184.94	4634.17	3748.35	4878.74	4549.57	1813.33	1683.53	1455.31
CENPK1137D_1450	1792.65	4736.58	2296.04	1813.11	1768.84	1807.94	1532.91	8124.42	6297.66	4612.59	5974.36	5075.87	1207.74	1326.1	1213.52	1266.19	1240.2	1130.74	1108.04	1042.82
CENPK1137D_1451	1619.38	2055.14	1720.54	1654.1	1634.34	1455.32	2170.38	2075.66	2091.7	2018.87	2087.61	2176.6	1668.75	1724.56	1666.42	1790.12	1693.96	1250.4	1152.63	1197.5
CENPK1137D_1452	4015.29	2730.84	3333.84	5450.88	6053.69	6132.59	4864.1	3188.47	3339.96	4807.9	5219.02	4920.16	3793.66	3903.38	4094.33	4336.47	4259.39	9690.64	8310.31	9078.58
CENPK1137D_1453	667.432	483.406	654.138	578.312	628.308	633.132	707.995	535.759	486.8	481.346	480.783	519.721	322.515	307.616	337.282	340.56	352.099	924.371	808.325	870.09
CENPK1137D_1454	1686.76	1364.75	1351.17	1396.48	1435.34	1474.67	1350.11	1947.43	1933.88	1419.97	1448.67	1584.93	1227.11	1270.31	1245.68	1138.69	1161.65	2070.98	2108.75	2322.82
CENPK1137D_1455	808.62	726.444	764.949	1156.62	1168.17	1122.93	834.191	514.025	588.26	789.592	818.596	841.861	877.473	962.695	791.048	910.78	849.29	1061.13	1177.4	1149.81
CENPK1137D_1456	4936.22	4457.48	4786.29	4119.25	4281.16	4103.93	4788.02	4755.54	4418.1	4732	4525.68	4692.52	4395.11	4462.82	4288.18	3930.41	3982.14	5961.4	5055.54	5404.87
CENPK1137D_1457	13031	8053.65	10659.2	19974.4	19716.2	18182.3	16788.7	7832.09	7595.11	11407.9	12614.2	14886.1	12951	13921.6	13307	12824.3	12926	28145.1	31877.2	34489.1
CENPK1137D_1458	349.76	320.49	309.792	304.702	320.603	317.445	304.354	307.545	341.273	322.131	256.839	309.255	252.782	270.16	272.955	294.279	273.547	244.22	221.278	270.695
CENPK1137D_1459	2761.71	2272.81	2316.29	3350.83	3340.54	3410.12	3526.06	2453.84	2650.24	2558.54	2861.92	2673.77	3413.04	2839.47	3277.2	3873.65	3940.56	3323.83	3376.97	3490.67
CENPK1137D_146	294.141	217.666	221.621	524.123	540.787	757.12	307.138	487.943	370.993	596.128	547.839	352.207	509.438	921.255	558.95	608.642	486.1	633.75	509.435	453.736
CENPK1137D_1460	11659.7	12970.5	14118.2	11201.1	12093.6	11063.1	12524.9	13662.4	13097.5	11830	11914.6	11772.1	11652.2	12110.2	12199.5	11694.3	11891	13382	11248	12015
CENPK1137D_1461	1443.96	1301.99	1248.7	2187.1	2006.53	2012.83	1844.69	1280.17	1160.12	1447.74	1492.96	1563.46	1327.83	1646.46	1469.09	1536.01	1535.93	1799.9	1780.13	1820.1
CENPK1137D_1462	4832.46	2981.89	3505.42	4237.4	4083.08	4361.58	2635.26	2118.04	1927.73	4526.5	4561.11	4249.04	2549.13	2759.78	2812.13	2734.09	2643.06	6915.08	5550.94	7754.76
CENPK1137D_1463	8855.24	7815.95	9424.84	7649.53	7957.96	7544.82	8083.95	5156.55	5748.34	8437.43	8247.95	8206	6764.09	7439.37	6753.47	7962.12	7096.51	15593.4	13159.4	12993.3
CENPK1137D_1464	743.374	1188.48	1087.85	357.114	301.256	321.842	654.177	800.922	821.924	777.558	719.909	811.795	792.244	883.002	933.611	578.079	540.625	437.153	366.595	353.192
CENPK1137D_1465	1295.29	921.409	1091.42	1917.93	1974.29	1987.33	1739.83	842.218	944.905	1382.94	1492.96	1511.91	1372.38	1288.64	1388.25	1673.11	1606.16	2462.96	2808.08	2813.93
CENPK1137D_1466	22522.6	19694.1	22014.3	23486.9	22452.3	20709.6	19532.5	15240.3	15115.4	20903.4	20172.6	22905.3	16265.2	16577.8	17440.4	15134.8	16417.4	26751.8	31548.6	31979.3
CENPK1137D_1467	18968.3	21948.2	19302.4	10177.8	9992.13	9930.5	15594.5	27402	27106.1	16673.1	14742.3	15647.5	14335	16168.2	13943.3	13600.6	13753.1	9639.35	9656.14	8725.39
CENPK1137D_1468	5396.14	7411.33	6075.5	3813.66	3741.29	3694.15	4138.48	5734.69	5656.11	4223.81	4566.17	4032.13	4365.09	4089.86	4157.79	4255.26	4113.37	3868.44	3405.04	3600.24
CENPK1137D_1469	69.5242	73.4457	66.7245	48.8589	42.3786	50.123	64.0258	71.7244	91.211	62.0195	78.4435	57.9854	87.1662	86.8657	84.3205	113.52	98.8836	100.13	86.6947	79.9194
CENPK1137D_147	2189.48	2386.32	2179.27	2701.45	2627.47	2693.45	1978.3	3120.01	2942.32	2431.72	2234.37	2214.18	2448.4	2970.97	2553.09	2481.72	2409.25	1686.34	1595.18	1619.01
CENPK1137D_1470	2131.72	2820.31	2229.31	1007.38	859.548	817.796	1165.45	2126.74	1857.02	1482.91	1420.84	1434.6	954.954	1182.65	937.088	651.431	741.165	660.614	635.761	514.32
CENPK1137D_1471	3264.43	5170.57	3920.06	1734.05	1660.13	1645.26	2259.46	4277.38	3805.24	3116.71	2748.05	2595.38	2174.31	2151.72	2218.41	1728.12	1810.4	597.117	452.464	489.828
CENPK1137D_1472	623.578	711.755	649.372	629.836	610.804	627.856	679.23	753.106	811.676	631.303	627.548	542.27	682.802	665.439	623.277	656.67	628.419	600.78	647.321	656.112
CENPK1137D_1473	2507.15	5006.32	4244.15	366.886	371.273	395.708	506.639	2699.45	2558.01	2053.12	1642.25	1584.93	844.543	1042.39	828.428	537.91	484.252	202.702	218.801	128.902
CENPK1137D_1474	190.389	353.875	334.814	39.9755	44.2211	38.6914	48.2513	33.6887	39.9689	169.397	141.704	201.875	105.568	113.961	81.7127	82.0837	62.8419	201.481	203.939	164.995
CENPK1137D_1475	9848.9	5555.16	7555.36	15185.4	15726.1	14415.2	6692.09	223.867	317.701	5719.68	7414.17	8677.4	3327.81	3188.53	4750.64	5142.46	6376.6	28401.5	28487.1	25357.6
CENPK1137D_1476	1917.8	858.647	1116.44	1059.79	1065.91	1034.12	728.409	172.791	138.354	1303.34	1473.98	1526.95	1117.66	885.393	1403.02	929.118	949.097	3892.86	3927.68	4151.94
CENPK1137D_1477	2235.47	1798.75	1949.31	2372.77	2435.85	2444.59	2357.82	2089.79	2151.15	2559.46	2605.08	2507.33	2714.74	2412.32	2841.69	2772.51	2650.45	1845.08	1813.98	1769.83
CENPK1137D_1478	2770.27	4254.51	3399.37	1782.91	1787.27	1767.49	2374.52	4139.37	3713.01	2306.76	2216.66	2159.42	2648.88	3017.99	2501.8	2753.3	2747.48	1973.29	1815.64	1487.53
CENPK1137D_1479	3331.81	3672.28	3548.31	3075.45	3198.66	3131.37	2947.97	3337.36	3489.59	3077.84	3237.69	3048.53	2930.72	2869.76	3054.66	2876.42	3017.33	3764.65	3721.27	3383.68
CENPK1137D_148	37014.7	22181.9	31124.6	58079	50524.5	49963.8	39233.9	15681.6	17807.7	28080	31839.2	40208.6	16784.3	17464.8	20603.8	18544.8	20742.4	71816.4	86543.6	94561.4
CENPK1137D_1480	708.077	452.692	520.689	1968.57	1742.13	1747.27	194.861	182.571	177.298	3791.52	4445.97	3488.79	613.069	644.719	630.231	1326.44	1406.55	770.513	715.851	799.194
CENPK1137D_1481	1125.22	2969.88	1599	452.167	460.637	370.206	1026.27	1760.51	1497.3	1179.3	3562.85	1048.03	510.406	481.348	498.1	596.417	633.964	3132.12	3673.38	2360.2
CENPK1137D_1482	14406.5	22800.2	19099.9	7534.93	7893.47	6898.5	9997.3	15200.1	14912.5	14027.5	13737.7	14298.8	13416.8	15568.9	12775	11521.4	11351.3	9629.58	8277.28	8361.88
CENPK1137D_1483	2070.75	2959.19	2602.26	1696.74	1692.38	1982.93	1626.63	2719.01	2521.11	1794.86	1845.95	1648.29	2619.83	2652.19	2487.02	2756.79	2680.95	1674.13	1582.8	1287.73
CENPK1137D_1484	1257.85	789.207	1251.08	1938.37	2171.44	2183.43	2146.26	1216.05	1183.69	1799.49	1800.4	1898.48	1713.3	2013.85	1729.01	1558.72	1589.53	3825.7	3921.08	4050.11
CENPK1137D_1485	838.568	873.336	840.014	994.945	1020.77	1099.19	742.328	793.315	807.576	982.13	932.465	869.78	885.221	922.051	890.147	879.344	820.641	653.288	622.551	513.031
CENPK1137D_1486	1675	1864.18	1792.03	1400.03	1492.46	1497.53	1450.32	1485.56	1383.54	1372.76	1306.97	1284.27	1737.51	1608.21	1758.56	1719.39	1732.77	1352.98	1315.28	1303.2
CENPK1137D_1487	1051.42	555.516	726.82	2491.81	2445.06	2349.62	1356.6	802.009	756.334	1382.02	1477.77	1580.64	1934.12	2141.36	2138.44	2095.76	1986.91	1691.22	2012.14	2128.18
CENPK1137D_1488	3847.36	10289.1	5724.01	1654.99	1492.46	1375.3	2574.95	8347.2	8633.28	3060.25	2936.57	2686.65	2730.24	2751.81	2625.24	2200.54	2196.69	517.746	435.125	310.654
CENPK1137D_1489	3615.26	3836.53	3711.55	3808.33	3993.72	3079.48	3619.78	4426.26	4261.3	3925.74	4184.07	4520.71	3876.96	4092.25	4163.87	4463.96	4638.29	3735.34	4419.78	4790.01
CENPK1137D_149	360.456	256.392	294.303	660.928	686.349	699.083	592.934	243.428	327.95	459.13	452.948	362.945	422.272	290.084	449.42	438.362	536.928	737.543	787.684	720.563
CENPK1137D_1490	9995.44	16413.1	12435.8	5163.06	4995.14	4689.57	6928.7	12778.9	12207.9	7798.72	7240.84	6495.43	5875.97	5281.27	5747.71	5297.02	5371.13	2549.65	2654.51	2378.25
CENPK1137D_1491	3712.59	2645.38	2582	6301.02	6839.53	7037.44	1483.73	1901.78	2020.99	5213.34	5894.65	5665.38	25376	26173.7	23549.8	37783.8	32512.4	1940.32	1884.99	1995.41
CENPK1137D_1492	3754.3	3919.33	3586.44	4706.45	4386.18	4274.52	4801.93	4314.33	4219.28	4061.82	4343.49	4365.01	4241.12	4657.28	4115.19	4544.3	4349.03	3489.9	3912	4017.88
CENPK1137D_1493	1692.11	1488.94	1759.86	1529.73	1666.58	1612.73	1308.35	1627.93	1621.3	1689.34	1442.35	1457.15	1518.63	1414.56	1426.49	1518.55	1440.74	1414.03	1246.75	1197.5
CENPK1137D_1494	5016.44	4863.44	5001.95	6146.45	6415.75	6366.5	4541.19	4430.61	4464.22	4318.23	4715.47	4925.53	5356.84	5517.96	5543.42	5558.99	5640.98	7020.09	7041.26	7703.19
CENPK1137D_1495	1223.63	1699.93	1245.13	1465.77	1363.48	1380.58	974.305	3903.55	3426.05	1534.75	1552.42	1490.44	1255.19	1229.67	1214.39	1048.75	1205.09	728.996	795.94	761.812
CENPK1137D_1496	10255.3	6571.38	8216.65	13761.3	13567.6	13292.3	12344	5560.81	5988.16	9603.77	10054.7	11831.2	10138.4	11167.4	10175	10684.9	10125.9	23053.1	25596.4	26734.3
CENPK1137D_1497	3338.23	2423.71	2784.56	4481.7	4919.6	4608.67	3927.84	2278.88	2073.26	3673.04	3622.32	3895.76	3345.24	3386.17	3441.5	3454.5	3590.3	6381.46	5635.16	6032.62
CENPK1137D_1498	34005.9	51700.4	37148.9	16317.1	14788.3	15099.3	50710.3	94075.2	82116.6	21355.1	19826	22922.5	34058.7	37386.5	33895.1	26989.8	28825.9	16765.7	15857.7	16806.3
CENPK1137D_1499	1308.12	924.08	1228.45	1774.91	1887.69	1702.42	1480.02	699.856	680.496	1282.97	1424.63	1510.84	1551.56	1581.91	1582.97	1584.91	1467.54	1961.08	1861.05	1994.12
CENPK1137D_15	5097.73	6710.26	6331.68	5333.62	5125.04	4706.28	6242.05	7327.84	7480.33	4754.21	4597.8	4605.54	5946.67	5008.72	5702.5	5651.55	5733.4	4159.06	4257.12	4282.13
CENPK1137D_150	314.463	2847.02	1095	13.3252	6.44891	9.67285	31.5489	1093.25	649.75	417.475	287.204	325.362	92.0087	105.195	85.1898	74.2247	110.897	52.5072	75.1354	47.6938
CENPK1137D_1500	2092.14	3244.96	2775.02	979.844	953.518	1029.72	1469.81	2419.07	2851.11	1315.37	1233.59	1116.76	1017.91	890.174	972.729	916.893	984.215	879.191	705.117	629.043
CENPK1137D_1501	1376.58	1439.53	1308.28	1034.03	947.069	998.062	1421.56	1819.19	1863.16	1285.75	1258.89	1295.01	989.82	1112.52	989.245	922.132	937.083	1055.03	887.589	961.61
CENPK1137D_1502	950.877	749.146	645.798	1495.08	1567.09	1466.76	405.497	319.5	482.701	1233.91	1384.15	1339.03	6952.95	3908.16	6101.5	9626.5	8364.44	514.082	513.563	516.898
CENPK1137D_1503	32333	22254	27069.9	40485.4	37165.1	38168.2	21085.8	14410.1	12754.2	36221.3	45537.7	44499.5	29103.8	32192.1	31954.9	26473.8	27869.5	22318	22376.3	26566.7
CENPK1137D_1504	2844.07	2513.18	2806	3134.97	3103.77	3175.33	3220.78	2451.67	2584.65	3033.4	3021.34	3032.42	2953	2829.91	3001.64	3370.67	3338.94	4907.59	4653.44	4935.66
CENPK1137D_1505	4723.36	6160.09	5279.58	3634.22	3705.36	3571.92	3188.3	3631.86	3915.92	4544.09	4850.84	4464.87	4114.24	3406.89	3842.24	3834.36	3673.48	4442.36	4458.59	4095.22
CENPK1137D_1506	1174.42	1315.34	1290.4	1219.7	1188.44	1196.8	1346.4	1432.31	1707.39	1159.86	1170.33	975.013	1442.12	1010.51	1268.29	1402.41	1431.5	1011.07	1034.56	987.391
CENPK1137D_1507	1031.1	1042.93	1037.8	1154.85	1111.06	1095.67	939.045	1166.06	1226.74	1076.55	876.796	903.068	922.024	930.818	891.885	768.444	828.958	765.629	857.865	836.575
CENPK1137D_1508	1672.86	1474.25	1626.41	2834.71	2936.1	2885.15	2053.46	1784.42	1752.48	1885.58	1858.6	1991.9	2102.64	2114.26	2074.98	2125.44	2131.08	2470.28	2649.56	2732.73
CENPK1137D_1509	2605.55	2211.38	2365.15	2677.47	2821.86	2737.42	2793.94	2620.11	2658.44	2175.31	2259.68	2333.37	2162.69	2154.91	2147.13	2085.28	2040.51	3051.52	3059.91	3146.5
CENPK1137D_151	2314.62	2455.76	2813.15	1901.94	1919.93	2068.23	2438.55	2198.46	2135.77	2011.47	1856.07	1634.33	1604.83	1784.33	1798.55	1760.43	1704.12	2721.83	2426.63	2239.03
CENPK1137D_1510	6255.04	8029.61	6678.41	6522.22	6000.25	5472.2	7730.42	9145.95	8440.61	5533.62	5397.42	5690.08	7823.65	8029.1	7745.32	7618.94	7832.13	6337.5	7213.83	6892.4
CENPK1137D_1511	1047.14	851.97	1008.02	2654.37	2610.89	2460.42	1784.37	928.07	989.998	1200.59	1384.15	1598.89	1625.16	1704.64	1811.59	1797.98	1806.7	2348.17	2825.42	3029.2
CENPK1137D_1512	5173.67	5464.36	5470.22	6703.44	6631.32	5743.92	5394.87	6229.15	5789.34	5217.97	5106.42	5670.75	5802.36	5932.37	6105.85	6143.18	6452.38	4298.27	4650.97	5203.78
CENPK1137D_1513	3294.38	4277.21	3741.34	3475.2	3549.67	3344.17	5380.95	6463.89	5742.19	4920.83	4459.89	4356.42	2370.92	2608.36	2491.37	2774.26	2439.74	2012.37	1921.32	2117.86
CENPK1137D_1514	5249.61	5269.39	5489.28	6344.55	6620.27	6526.54	5324.35	5672.75	5332.26	6084.39	5677.03	5670.75	5836.26	6211.3	5908.52	5633.22	5512.53	5519.36	4849.13	5116.13
CENPK1137D_1515	1064.25	12147.9	5315.32	1497.75	1279.65	1323.42	29.6931	127.148	88.1365	3135.23	3345.24	3033.49	5961.2	5621.57	6077.16	6898.53	7246.22	102.572	90.8231	58.006
CENPK1137D_1516	1871.8	1924.28	1771.77	3938.92	3918.17	3482.23	3776.59	1367.11	1336.4	2349.34	2438.07	2607.19	2544.28	2784.48	2821.7	2755.04	2899.04	2747.47	2928.63	3120.72
CENPK1137D_1517	4289.11	4668.47	4275.13	3067.45	3155.36	2964.29	2960.03	4348.02	4521.61	4107.17	3880.42	3843.14	2954.93	2813.97	2928.62	3038.84	2959.11	2533.78	2653.68	2848.74
CENPK1137D_1518	7512.89	6726.29	7197.91	10127.1	10686.8	10543.4	8685.24	8612.36	8747.03	7832.05	8339.05	8258.62	9464.31	9185.45	9210.06	9313.88	9052	9916.54	10662.6	10350.8
CENPK1137D_1519	3792.81	3124.78	4039.22	3177.61	3400.42	3400.45	3728.34	2899.4	3143.19	2629.81	2813.84	2718.87	3941.85	3759.93	3856.14	4332.97	3968.28	2541.11	2569.47	2868.07
CENPK1137D_152	84292.2	72350.6	78254.7	50269.6	51076.3	50487	14671.2	2565.78	2390.96	89681.2	96718.3	105592	38931.3	36067.6	40261.8	28959.8	29986.7	41133.9	48778.6	61013.3
CENPK1137D_1520	1593.71	846.628	1242.74	3555.15	3604.02	4284.19	2344.83	1434.49	1433.76	2345.63	2750.58	2649.07	2246.95	2651.4	2550.48	2417.1	2300.2	4781.82	4488.31	4719.11
CENPK1137D_1521	771.183	872	843.588	1943.7	1986.27	2080.54	685.725	522.719	499.099	2075.34	1862.4	1709.49	2125.89	1906.26	2187.12	2633.67	2726.23	5002.84	4582.44	3678.87
CENPK1137D_1522	435.328	690.389	585.031	186.552	175.963	174.111	283.013	428.173	456.055	711.836	627.548	486.433	434.862	396.873	378.139	387.715	408.472	384.646	337.697	327.412
CENPK1137D_1523	210.712	206.983	212.089	94.1645	122.529	116.954	466.739	449.908	496.024	230.491	268.226	253.417	196.608	167.356	203.412	183.379	200.54	96.4668	102.382	117.301
CENPK1137D_1524	5239.98	4350.65	4654.03	18701.4	19423.2	20291.9	10590.2	10803.2	10025	13694.3	15878.5	13816.6	51674	55216.3	51828.4	72032	65937.8	14384.5	12151.3	12461
CENPK1137D_1525	58.8281	62.7627	20.2557	950.528	994.975	1298.8	16.7024	34.7755	15.3726	8550.36	8070.82	6493.29	2345.74	1929.37	3702.28	6530.02	8321.93	13.4321	20.6416	18.0463
CENPK1137D_1526	1662.16	1316.68	1558.49	1120.2	1217.92	1217.02	1364.96	2035.45	2176.77	1661.57	1610.62	2181.97	1168.03	1090.2	1247.42	1171.88	1255.91	2124.71	1918.02	2267.39
CENPK1137D_1527	4813.21	20352.5	10942.8	1718.06	1792.8	1421.03	4370.46	26720.6	26839.6	9726.88	6760.06	6353.69	44811.2	46584.7	39771.5	41223.5	34912.4	978.1	987.494	779.858
CENPK1137D_1528	3082.59	5778.17	4251.3	2696.12	2591.54	2386.56	2952.61	3692.72	3553.13	3116.71	3245.28	3049.6	3412.07	3663.5	3378.91	2783.86	3017.33	2821.96	3062.39	2620.58
CENPK1137D_1529	3137.14	2523.86	3106.26	3973.56	4224.96	4285.95	3240.26	2388.64	2417.6	3429.59	3547.67	3560.73	3788.82	3654.73	3777.91	3752.27	3684.57	4336.12	4402.44	4349.16
CENPK1137D_153	26211.7	23924.6	29212.2	18949.3	21010.6	17075.2	37021.8	15228.4	19781.5	20494.2	19714.6	23695.6	14913.2	14370.3	16932.8	15507.7	16706.7	46394.4	51397.6	42653.7
CENPK1137D_1530	1514.56	1516.99	1529.9	957.635	1078.81	1220.54	1206.28	1173.67	1230.84	1122.83	1120.98	938.504	1084.73	1033.62	1065.74	1202.44	1152.41	2712.06	1742.98	1463.04
CENPK1137D_1531	1119.87	1394.13	1234.4	714.229	723.199	820.434	983.585	1128.03	1121.18	877.53	1053.93	833.271	779.653	702.895	774.532	737.88	729.151	892.623	868.599	826.263
CENPK1137D_1532	838.568	1169.79	912.696	447.725	448.66	505.626	879.659	1071.52	1290.28	729.424	646.526	565.894	788.369	544.305	682.388	633.093	589.605	442.038	414.483	290.03
CENPK1137D_1533	1474.98	2096.54	1587.09	1201.93	1255.7	1307.59	1187.72	2116.96	2072.23	1572.7	1432.23	1199.44	1470.2	1157.15	1305.66	1313.34	1384.37	1064.8	1070.89	893.292
CENPK1137D_1534	5844.31	3054	3669.85	8895.88	8961.22	8487.49	2926.63	1016.1	921.334	3556.4	4032.25	4456.28	1409.19	1502.22	1946.33	2627.55	2972.05	9995.91	7512.72	8472.74
CENPK1137D_1535	1097.41	1231.22	1296.36	1400.03	1512.73	1573.16	1389.08	2015.89	1896.98	1505.13	1573.93	1339.03	1426.62	1234.45	1483	1379.71	1376.98	1526.37	1354.91	1305.78
CENPK1137D_1536	1477.12	1216.53	1360.7	2008.55	2215.66	2044.49	1772.31	1004.14	1069.94	2403.03	2798.66	2586.79	553.021	529.164	610.237	509.094	563.729	2031.91	1736.37	1724.71
CENPK1137D_1537	961.573	913.397	834.056	1194.82	1109.21	1253.07	1171.02	940.024	887.514	1021.01	1104.53	1096.35	1234.85	1133.24	1237.86	1405.9	1311.36	1129.52	1087.4	1098.25
CENPK1137D_1538	7368.49	4791.33	6287.59	13788.9	13024	13389	9710.58	6416.07	6680.95	9502.87	10587.3	10885.1	8007.66	7758.14	8553.75	7705.39	7762.82	14518.9	15471.3	16678.7
CENPK1137D_1539	3582.1	5337.5	4685.01	2837.37	2778.56	2868.44	3676.38	6056.36	5301.51	3121.34	2930.24	2874.57	4921.98	5328.29	4628.07	4866.52	4677.1	1403.04	1405.28	1500.42
CENPK1137D_154	1243.95	859.982	1039	2199.54	2108.79	1993.49	1782.52	883.514	853.694	2043.87	2043.33	2263.58	1599.01	1822.59	1689.89	1524.66	1608.01	2753.58	2434.06	2660.54
CENPK1137D_1540	1781.96	1463.57	1604.96	2092.94	2153.02	2206.29	1580.23	926.983	1028.94	1920.75	1949.7	1918.89	1425.65	1440.85	1598.61	1508.94	1608.94	3190.73	2885.7	3212.24
CENPK1137D_1541	646.04	689.054	695.841	1129.97	1147.91	1199.43	622.628	838.958	883.415	785.889	894.509	773.138	841.638	824.826	837.99	737.007	713.44	874.306	865.296	1010.59
CENPK1137D_1542	264.192	504.772	368.176	138.582	129.9	146.851	55.6746	110.847	104.534	354.53	303.652	302.812	737.038	915.676	710.205	958.808	751.33	282.074	175.866	137.925
CENPK1137D_1543	1819.39	1404.82	1514.41	1997.89	2012.06	1839.6	1976.45	987.84	1222.64	1639.35	1837.1	1707.35	1830.49	1355.58	1949.8	2074.8	2049.75	1978.18	2254.06	2151.38
CENPK1137D_1544	53741.1	55702.5	60558.4	34382.5	34190.3	32647.6	39947.5	48432.4	48129.7	41555.9	37511.2	40089.4	31654.9	36352.9	32290.4	30946.4	31459.8	22834.5	20387.3	18894.5
CENPK1137D_1545	840.708	988.178	828.099	1151.29	1252.01	1166.02	1235.98	737.892	803.477	816.436	910.957	863.338	1080.86	881.408	1095.3	1134.33	1140.4	1421.36	1372.25	1484.95
CENPK1137D_1546	2259	2919.13	2490.25	1414.24	1415.08	1371.79	2149.04	3361.27	3022.26	1951.3	2030.67	1889.89	2537.5	2782.89	2351.41	2456.4	2340.86	1061.13	1018.04	919.073
CENPK1137D_1547	1929.56	1022.9	1380.96	3649.32	3557.04	3462.88	2477.52	1012.84	1236.99	2303.98	2331.8	2852.02	1948.65	1883.95	2022.82	1694.94	1882.48	3423.96	3723.75	3948.27
CENPK1137D_1548	2177.71	2554.57	2273.4	2233.3	2233.17	2065.59	2176.88	3378.65	3287.7	2053.12	1944.64	2089.62	2398.04	2408.33	2409.66	2672.96	2555.26	1721.75	1941.14	1879.39
CENPK1137D_1549	2877.23	3087.39	2994.26	2567.31	2586.01	2526.37	3421.2	4064.38	4031.73	3051.92	2897.35	2665.18	3469.21	3496.94	3348.48	3751.4	3838.9	2883.01	2699.1	2723.7
CENPK1137D_155	2856.91	3582.81	3170.61	2682.8	2502.18	2581.77	2341.12	2913.53	3130.9	2360.44	2555.74	2411.76	2455.18	2302.34	2479.2	2421.47	2367.66	3038.09	3083.86	2842.29
CENPK1137D_1550	1176.56	1245.91	1166.49	1579.48	1555.11	1626.8	1037.4	1234.53	1160.12	1672.68	1415.78	1370.17	1846.95	2056.09	1699.45	2085.28	1955.49	1489.74	1368.95	1336.72
CENPK1137D_1551	519.827	540.827	589.797	551.662	474.456	510.023	537.26	596.616	593.384	806.254	518.739	626.027	806.771	877.423	729.329	709.064	727.302	534.841	563.929	527.21
CENPK1137D_1552	749.791	1065.63	897.206	491.254	507.622	510.023	839.759	1175.85	1179.59	1071.92	921.078	840.788	1005.32	1004.93	983.16	950.076	855.759	776.618	756.308	701.228
CENPK1137D_1553	991.522	1005.54	1098.57	1465.77	1519.18	1829.05	1222.06	1173.67	1257.48	1285.75	1342.4	1326.15	1439.21	1819.4	1385.64	1506.32	1451.83	2149.13	2210.3	2315.08
CENPK1137D_1554	9415.71	8717.33	9940.76	7683.29	7579.31	7964.27	8953.4	8634.09	8043.99	7958.86	7936.71	8056.74	9781.98	9240.44	9619.5	8623.16	9012.27	6252.02	7019.8	7092.2
CENPK1137D_1555	603.256	490.083	536.179	1079.34	1063.15	1042.91	963.171	510.765	522.67	830.321	740.152	869.78	678.928	694.926	677.172	723.909	630.267	660.614	672.091	708.962
CENPK1137D_1556	17927.6	12557.9	15054.7	25794.8	24704.9	22740.9	20544.9	10404.4	10206.4	15763.1	17777.6	19999.6	17461.3	19559.1	17825.5	18644.4	18763.8	33768.2	37207.7	41478.1
CENPK1137D_1557	2468.64	2379.64	2147.1	2047.63	2101.42	2088.46	2516.49	2408.2	2686.11	1930.94	2252.09	2062.78	2082.3	1656.03	2224.5	2196.18	2468.39	2635.13	2691.67	2468.48
CENPK1137D_1558	104.821	114.842	144.173	12564.7	12232.7	10784.4	9613.15	26951	26546.5	213.829	207.496	248.048	13265.7	12786.8	14011.1	11470.8	13255.9	8439.01	10019.4	9796.57
CENPK1137D_1559	2692.19	3291.7	3040.73	2033.42	1936.52	1984.69	2523.92	3354.75	3254.9	2200.3	2025.61	2024.12	2292.47	2099.12	2227.11	2080.04	2093.19	1617.96	1765.27	1705.38
CENPK1137D_156	2755.3	1711.95	2334.17	3151.84	3316.58	4040.61	4541.19	3255.85	3377.88	3536.04	3672.93	3534.96	2963.65	2963.79	3097.26	3020.51	3131	6260.57	5606.26	5562.13
CENPK1137D_1560	1711.36	1438.2	1676.45	1987.23	1889.53	1952.16	1941.19	1706.17	1690.99	1693.97	1584.05	1659.03	1726.86	1787.52	1716.84	1701.05	1662.54	1693.66	1738.85	1847.17
CENPK1137D_1561	1639.7	1858.84	1711.01	1378.71	1337.69	1274.18	1739.83	2337.56	2136.8	1378.31	1481.57	1253.13	1693.93	1766.8	1669.03	1846.01	1774.36	978.1	1108.87	998.992
CENPK1137D_1562	3438.77	3147.48	3555.46	3422.79	3677.72	3636.11	2485.87	2284.31	2441.18	4176.6	4459.89	4031.06	3746.21	3399.72	3624.91	3634.39	3682.72	3426.4	3259.72	3436.53
CENPK1137D_1563	13778.6	11818.1	10854.6	18098.2	18073.5	16916.9	7343.48	16639	15915.8	23887.7	26987.1	25509.3	14984.8	14403.8	13799	16383.6	17530.1	5974.83	6362.57	6249.18
CENPK1137D_1564	2948.89	3474.65	3202.78	1813.11	1676.72	1673.4	2964.67	5331.51	5249.25	2571.5	2426.69	2522.36	2837.74	2845.85	2804.31	2455.53	2437.9	1410.37	1419.32	1300.62
CENPK1137D_1565	1313.47	1674.56	1497.73	1032.26	1066.83	890.782	1271.24	1643.14	1680.74	1282.05	1137.43	1146.82	1202.89	1019.28	1235.25	1104.64	1077.55	956.12	1051.9	1049.26
CENPK1137D_1566	1454.66	1292.64	1259.42	949.64	952.596	1036.75	936.261	2098.48	1961.55	1277.42	1184.24	1371.25	948.174	969.867	874.5	718.669	777.206	1243.08	1071.71	1215.55
CENPK1137D_1567	42072.8	25484.3	36352.9	62842.3	63160.6	57347.7	51717.1	22680.1	25151.7	38453	42828.9	49168.4	37237.4	34901.7	38359.8	35096.9	36176.6	79863.5	96283.2	103346
CENPK1137D_1568	16.044	20.0306	11.9151	5.33006	3.68509	2.63805	1.85582	16.301	13.323	23.1416	25.3043	17.1808	20.3388	22.3141	13.0393	6.11262	8.31731	21.9798	10.7336	9.02315
CENPK1137D_1569	9847.83	12101.2	11813.8	5809.77	5672.28	6007.72	7843.62	11606.3	11647.3	6574.07	6458.94	6361.21	7993.14	7597.96	7477.58	7277.51	7374.68	4798.92	5192.6	4780.98
CENPK1137D_157	990.452	966.812	1042.57	1010.05	1072.36	1045.55	885.226	791.142	881.365	962.691	865.409	895.552	1093.45	1039.2	1003.15	1067.09	958.339	915.824	966.853	895.87
CENPK1137D_1570	3084.73	2554.57	2912.05	3823.43	3804.86	3513	4272.1	3058.07	2837.79	2918.62	3033.99	3282.62	2854.21	3211.64	2978.17	2935.8	2963.73	4372.75	4698.03	4472.91
CENPK1137D_1571	1783.03	1525	1670.5	1968.57	1980.74	1924.02	1846.54	1166.06	1207.26	1557.89	1697.92	1606.41	1303.62	1141.21	1330.87	1563.96	1600.62	1983.06	2292.04	2306.06
CENPK1137D_1572	7043.33	5831.59	5429.71	7718.82	7520.35	6763.08	5775.31	4045.91	3834.96	4018.31	4783.79	5091.97	4131.68	3835.64	4516.8	4876.12	5503.29	6459.61	7224.56	7259.77
CENPK1137D_1573	1866.46	1482.27	1825.39	3218.47	3466.75	3606.21	2498.86	2010.46	2109.13	2430.8	2532.97	2495.52	2983.02	2582.86	2959.91	2979.47	2910.13	4185.92	4520.51	4877.66
CENPK1137D_1574	1885.71	1614.47	1701.47	1954.36	1932.83	2418.21	1808.5	1851.79	1891.86	1974.44	1987.66	1743.86	1747.2	1556.41	1673.37	1853	1722.61	1570.33	1525	1533.94
CENPK1137D_1575	538.01	474.058	421.794	641.384	663.317	632.253	604.069	272.77	250.062	405.441	504.822	455.292	392.248	400.06	411.171	524.812	508.28	771.734	823.187	803.061
CENPK1137D_1576	4732.99	5404.27	5310.56	1973.01	1986.27	2033.06	3989.09	6161.78	5767.82	3592.5	3133.94	2979.8	2501.67	2923.95	2542.66	2081.78	2154.18	2356.72	2014.62	1682.17
CENPK1137D_1577	1113.46	1241.9	1171.25	1480.87	1377.3	1442.13	1093.08	1059.56	989.998	1118.2	1184.24	1102.8	1126.38	1067.89	1057.05	1149.17	1054.45	873.085	800.894	925.518
CENPK1137D_1578	0	2.67075	0	1.77669	0.921273	1.7587	4.63955	7.60713	5.12421	1.85133	2.53043	3.22141	0	0.796933	2.60785	0.873231	3.69658	2.4422	1.65133	3.86707
CENPK1137D_1579	1222.56	1327.36	1271.34	1059.79	1037.35	1274.18	1228.55	1643.14	1491.15	1100.62	1119.72	979.308	1251.32	1312.55	1182.23	1312.47	1321.53	1042.82	909.056	855.911
CENPK1137D_158	466.347	478.064	476.604	509.021	586.851	692.049	636.546	503.157	537.018	604.459	638.935	526.163	542.367	561.838	525.048	647.938	655.219	826.683	663.008	724.43
CENPK1137D_1580	2290.02	2270.14	2337.74	1719.83	1839.78	2080.54	2272.45	2103.92	1953.35	1805.05	1800.4	1725.6	1762.69	1791.51	1712.49	1694.07	1644.05	2161.34	1984.07	1892.28
CENPK1137D_1581	1550.92	3617.53	2480.72	973.625	1009.72	996.304	1853.04	3509.06	3884.15	1360.73	1420.84	1160.78	1692.96	1299	1587.31	1603.25	1637.59	543.389	581.268	462.759
CENPK1137D_1582	4662.4	4227.8	4397.86	3998.44	3788.28	3807.59	4096.72	5543.43	5755.52	4070.15	3956.34	4487.42	3721.99	4114.57	3712.71	3869.29	3950.72	4002.76	4096.12	4261.51
CENPK1137D_1583	4184.29	3541.42	3935.55	7008.15	6968.51	7511.41	3188.3	3661.2	3224.16	6155.67	6067.98	5551.56	5479.85	6455.16	5395.65	5294.4	5641.91	6298.42	6265.14	6171.84
CENPK1137D_1584	3293.31	2537.21	2834.6	3082.55	3128.64	3055.74	3516.78	2808.12	2807.04	2589.08	2739.2	2686.65	2138.48	2017.83	2212.33	2224.12	2331.62	2939.18	3062.39	3024.05
CENPK1137D_1585	1860.04	1591.77	1832.54	1904.61	1966.92	2140.34	1788.08	1395.37	1520.87	1839.3	2026.88	1765.33	1750.1	1601.84	1777.69	1914.12	1744.79	2889.12	2621.48	2696.63
CENPK1137D_1586	62.0369	65.4334	46.4688	153.684	134.506	128.385	247.752	341.234	337.173	251.781	255.574	271.672	314.767	345.072	360.753	365.011	363.189	84.2558	108.988	82.4974
CENPK1137D_1587	2159.53	2331.57	2164.97	3348.17	3264.99	3483.11	2478.45	1850.71	1945.15	2906.59	3065.62	2887.46	3536.04	3535.19	3305.02	3620.42	3379.6	2533.78	2476.99	2843.58
CENPK1137D_1588	2588.44	4826.05	6533.04	4321.79	4376.97	3654.58	3988.16	5399.98	5515.7	2898.26	3036.52	3309.46	2031.94	2274.45	1880.26	5024.57	3910.06	1228.42	1328.49	1118.87
CENPK1137D_1589	3243.03	4185.07	3744.91	2378.99	2446.9	2410.3	2445.04	3756.84	3658.69	2988.05	3032.73	2782.22	3162.19	3016.39	2926.01	3557.54	3507.13	2726.71	2823.77	2565.15
CENPK1137D_159	620.369	619.614	658.904	1113.1	1156.2	1151.95	761.814	612.917	564.688	840.504	808.474	732.334	886.189	942.772	944.912	1083.68	974.049	634.971	685.301	706.384
CENPK1137D_1590	1939.19	2075.17	2105.4	1256.12	1160.8	1224.93	1920.77	3298.23	3083.75	1600.47	1519.53	1443.19	1452.77	1557.21	1554.28	1345.65	1291.03	877.97	834.746	755.367
CENPK1137D_1591	1115.6	1390.13	1330.92	884.791	857.705	833.624	1001.21	1411.67	1453.23	1214.47	1037.48	1026.56	1176.74	1223.29	1163.97	1285.4	1187.53	759.523	717.502	717.985
CENPK1137D_1592	317.672	224.343	300.26	632.501	661.474	560.146	341.471	204.306	226.49	462.832	482.048	502.54	524.934	522.788	501.577	523.939	504.583	512.861	601.084	576.193
CENPK1137D_1593	2518.91	2895.09	2722.6	2184.44	2052.6	1919.62	2333.69	2797.25	2819.34	1980	1845.95	1790.03	2533.63	2540.62	2455.73	2772.51	2612.56	1064.8	1238.5	1188.48
CENPK1137D_1594	53284.4	72763.3	70316.9	50196.8	46952.7	44699.1	41479.4	72700.3	75324.9	57395.8	59017.3	54165.8	64170.8	59603.4	63551.6	51770.4	57587.2	20910.1	23340.7	26604.1
CENPK1137D_1595	5735.21	4709.87	5495.24	7516.28	7681.58	7191.33	6101.01	4568.63	4695.83	5648.41	5879.47	6017.59	6454.17	6176.23	6830.83	6587.66	6481.03	7153.19	8340.03	8613.24
CENPK1137D_1596	2264.35	1928.28	2179.27	1533.28	1380.99	1487.86	1740.76	3260.2	3180.09	1971.67	1840.89	2217.4	1735.58	1632.92	1805.5	1731.62	1583.99	1669.24	1710.78	2084.35
CENPK1137D_1597	1427.92	1032.25	1159.34	1523.51	1432.58	1463.24	2013.56	1417.1	1590.56	1833.74	1632.13	1820.1	1806.28	1508.59	1762.91	1672.24	1785.45	1885.38	2027.01	2181.02
CENPK1137D_1598	2186.27	2437.06	2542.68	3651.09	3728.39	3177.09	2863.53	2974.39	2923.88	2503	2515.25	2550.28	3475.99	3237.94	3488.44	3740.92	3876.79	1976.96	2315.16	2374.38
CENPK1137D_1599	2392.7	2944.5	2578.43	1949.92	1924.54	2006.68	2250.18	3511.23	3272.32	2036.46	2078.75	1892.04	2262.45	2505.56	2163.65	2130.68	2111.67	1417.69	1517.57	1313.51
CENPK1137D_16	10298.1	9188.72	10099.2	12751.3	12587.4	11410.4	15612.1	10316.4	10035.3	10266.5	9806.7	10669.3	7696.77	8309.62	8212.13	8056.43	8442.07	16217.4	16736.2	16739.2
CENPK1137D_160	1217.21	1038.92	1095	2131.14	2308.71	2180.79	1669.31	1160.63	1354.84	1423.67	1618.21	1593.52	1826.62	1473.53	1930.68	1841.64	1893.57	2384.8	2776.71	2811.36
CENPK1137D_1600	1108.11	1320.69	1160.53	1051.8	842.965	941.784	815.633	1307.34	1277.98	1170.97	1262.69	1142.53	954.954	1145.99	1009.24	905.541	973.125	665.499	644.844	629.043
CENPK1137D_1601	2976.7	3007.27	3024.05	3069.23	3054.94	2467.46	2634.34	3471.03	3747.85	2758.48	2778.42	2916.45	2739.92	2946.26	2800.83	2933.18	2921.22	2025.8	2454.7	2482.66
CENPK1137D_1602	365.804	444.68	371.751	273.61	318.761	286.668	371.164	540.106	574.937	387.853	346.67	370.462	361.255	343.478	365.099	296.025	344.706	352.897	277.423	264.249
CENPK1137D_1603	1447.17	1008.21	1234.4	1180.61	1229.9	1245.16	1107	1410.58	1633.6	1463.48	1234.85	1622.52	989.82	965.883	980.552	1006.84	1060.92	1685.12	1670.32	1680.88
CENPK1137D_1604	1671.79	2204.71	1879.01	1829.99	1635.26	1669.89	1913.35	2452.76	2188.04	1709.7	1676.41	1730.97	1778.19	1896.7	1733.35	1619.84	1649.6	1190.57	1116.3	1116.29
CENPK1137D_1605	29365.9	23031.2	29176.5	5930.59	4319.85	5183.77	5842.12	2612.51	2180.87	7671.91	9725.73	9302.35	5702.6	5887.74	5432.16	5202.71	5401.63	27378.2	29779.2	31133.7
CENPK1137D_1606	4601.43	4525.59	4539.65	6841.14	6920.6	6316.37	5589.73	5883.57	5567.97	5106.89	5194.98	5415.19	4773.8	5313.15	4843.65	4869.14	4969.13	5789.23	5554.24	6174.41
CENPK1137D_1607	3692.27	2354.27	3207.54	8791.05	9184.17	9002.79	6119.57	3334.1	3926.17	4994.89	5154.5	5531.16	5940.86	5647.07	6318.82	5802.62	5892.35	8740.62	10623	11676
CENPK1137D_1608	1902.82	1296.65	1227.25	6608.39	6922.45	8479.57	1059.67	1211.71	1200.09	17587.6	21984.4	17177.6	1670.68	1872	1675.11	1405.03	1386.22	5178.68	4022.64	3170.99
CENPK1137D_1609	6572.71	6803.74	6691.51	8830.14	8609.3	7896.56	5813.36	7010.52	6649.18	7518.25	7439.48	7852.72	12347.6	13368.6	11751.8	12540.5	12384.5	4728.09	5569.93	5480.92
CENPK1137D_161	2425.86	1972.35	2435.44	3085.22	3189.45	3390.77	2941.47	2624.46	2704.56	2898.26	3214.92	3116.18	2690.53	2959.01	2790.4	3086	3046.91	5452.2	4078.78	4832.54
CENPK1137D_1610	3324.32	4855.43	4303.73	2259.95	2340.96	2210.69	2357.82	3155.87	3311.27	3215.76	3175.7	2935.78	3052.75	2612.35	3016.42	3069.41	3204.94	3780.52	3883.1	3631.17
CENPK1137D_1611	1078.16	1169.79	1027.08	1448.89	1486.01	1499.29	878.731	1007.4	1067.89	2278.99	1739.67	1806.14	1495.38	1434.48	1437.8	1908.01	2072.86	4148.07	4528.77	4307.91
CENPK1137D_1612	3225.92	1666.55	2144.72	3675.08	3589.28	3710.86	2753.11	253.209	257.236	1691.19	1782.69	2152.97	737.038	670.221	960.559	1453.93	1540.55	7712.46	7437.58	7401.56
CENPK1137D_1613	5617.55	5175.92	5653.71	3364.16	3589.28	3777.69	3525.13	4050.25	3772.45	4803.27	4427	4406.89	3654.2	4262.79	3558.85	3182.05	3003.47	3620.56	2987.25	2868.07
CENPK1137D_1614	1453.59	1285.97	1354.75	2459.82	2362.14	2593.2	2188.01	1778.98	1832.42	1955.93	1990.19	2108.95	2376.73	2347.76	2374.01	2245.08	2288.18	2437.31	2766.8	2993.11
CENPK1137D_1615	3128.59	3075.37	3464.91	3593.35	3253.94	3098.83	3372.02	3575.35	3261.05	2876.97	3192.14	3320.2	3395.61	3553.52	3567.54	3591.6	3740.94	3751.21	3730.35	4133.89
CENPK1137D_1616	4023.84	4556.3	4568.25	3149.18	3077.97	3351.2	3781.23	5017.45	4749.12	3437.92	3270.59	3183.83	3986.4	3903.38	3952.63	3784.58	3796.39	2591.17	2735.43	2583.2
CENPK1137D_1617	972.269	886.689	956.782	909.664	1023.53	996.304	911.208	817.223	867.017	862.719	814.8	714.079	898.78	855.906	866.676	993.737	967.58	923.15	950.339	988.68
CENPK1137D_1618	1667.51	1280.63	1568.03	2071.62	2235.93	2209.81	2072.95	1658.35	1705.34	2046.64	2163.52	2030.56	1987.39	2042.54	2006.31	2301.84	2095.04	3072.28	2790.74	3087.21
CENPK1137D_1619	526.244	451.357	524.264	3520.51	3326.72	3444.41	2841.26	1176.93	1396.86	2458.57	2343.18	3058.19	1045.99	1250.39	1264.81	1832.04	1823.34	5244.62	5053.06	5421.63
CENPK1137D_162	1842.93	1593.1	1701.47	1775.8	1919.93	1942.48	2471.95	2154.99	2064.03	1914.27	1806.73	1813.65	2307.97	2355.73	2250.58	2300.96	2238.28	2061.21	2011.32	2181.02
CENPK1137D_1620	18164	14691.8	16626.3	23927.5	23018.9	22617.8	18482.1	10533.7	10525.1	15712.2	18581	21007.9	20580.9	22083.8	20507.3	20722.7	20584.4	35807.5	39162.1	44781.9
CENPK1137D_1621	19336.3	18007.5	18281.3	12864.1	12572.6	12624	14634.1	30341.6	30352.8	18666	16196	17437.5	15737.4	16592.1	15963.5	14651.9	15914.7	10851.9	11722	11829.4
CENPK1137D_1622	594.699	661.011	601.712	612.069	570.268	570.698	621.7	543.367	708.166	525.778	551.635	568.042	719.605	653.485	712.813	704.698	685.716	383.425	430.171	408.62
CENPK1137D_1623	593.629	458.034	474.221	782.631	834.674	752.724	842.542	237.995	245.962	508.19	622.487	620.658	373.846	355.432	452.897	439.235	473.162	1415.25	1347.48	1383.12
CENPK1137D_1624	369.013	303.13	303.835	378.435	413.652	498.592	370.236	309.719	314.627	431.36	422.583	391.938	339.948	332.321	414.648	374.616	328.996	538.504	473.106	473.071
CENPK1137D_1625	3725.43	3610.86	3653.17	2524.67	2714.07	2747.97	3995.58	2829.85	3275.4	2720.53	2893.55	2643.7	2327.34	2003.49	2409.66	2576.03	2513.68	5602.4	5004.35	5410.02
CENPK1137D_1626	2503.94	2394.33	2559.36	2261.72	2390.7	2164.08	2513.71	2323.44	2551.86	2377.11	2515.25	2163.71	2497.79	2009.87	2471.37	2364.71	2444.36	2206.52	2132.69	2240.32
CENPK1137D_1627	791.506	518.126	681.543	719.559	797.823	835.383	654.177	1082.39	1105.81	825.693	798.352	944.947	646.967	608.857	619.799	686.36	697.73	1327.33	1119.6	1093.09
CENPK1137D_1628	838.568	1010.88	1024.7	795.956	711.223	838.9	920.487	970.453	936.706	850.686	755.335	752.736	1063.43	1395.43	1043.14	1190.21	1077.55	985.426	897.497	779.858
CENPK1137D_1629	1555.2	2270.14	1921.9	1259.67	1198.58	1187.12	1248.97	1982.2	2150.12	1335.73	1376.56	1229.5	1691.02	1683.12	1649.03	1864.35	1765.12	1127.07	1236.02	1153.67
CENPK1137D_163	1992.67	1350.06	1801.56	5175.49	5400.5	5409.76	3277.38	2128.91	2246.46	2917.7	3160.51	3309.46	3906.01	3684.22	4114.32	3903.34	3795.46	5797.77	6872.83	7239.15
CENPK1137D_1630	490.948	515.455	526.647	565.875	591.457	625.218	517.774	528.152	483.726	571.135	673.096	580.927	765.125	697.316	738.022	818.218	773.51	499.429	509.435	492.406
CENPK1137D_1631	320.881	305.801	291.92	535.671	565.662	567.181	322.913	309.719	328.975	434.137	471.926	471.399	521.06	528.367	533.74	534.418	499.963	404.183	355.861	402.175
CENPK1137D_1632	687.754	1216.53	788.779	543.667	533.417	439.675	421.271	409.698	511.397	883.084	891.978	937.43	582.076	610.451	638.054	567.6	585.908	1255.29	1296.29	1130.47
CENPK1137D_1633	1405.46	1306	1301.13	1387.59	1469.43	1571.4	1392.79	1083.47	1064.81	1679.16	1678.94	1706.27	1344.3	1238.43	1322.18	1314.21	1320.6	2260.25	1989.03	2157.82
CENPK1137D_1634	1588.36	729.115	950.824	5643.65	5349.83	5821.3	2427.41	803.096	893.663	5529	6453.87	5681.49	1172.87	1256.76	1356.08	1491.48	1276.24	2779.22	3375.32	3361.77
CENPK1137D_1635	1313.47	1080.32	1165.3	1274.77	1314.66	1416.63	1753.75	1013.92	1044.31	1330.18	1300.64	1423.86	1480.86	1449.62	1486.48	1489.73	1487.87	1611.85	1707.47	1697.64
CENPK1137D_1636	821.455	964.141	865.035	804.84	760.05	911.886	802.642	1078.04	1012.54	830.321	831.248	769.917	652.778	773.025	679.78	626.107	600.694	766.85	667.962	632.91
CENPK1137D_1637	1627.94	1905.58	1808.71	2090.27	2058.12	2034.82	1996.86	1914.82	2032.26	2006.84	1709.31	1835.13	1863.42	1929.37	1819.41	1826.8	1855.68	1608.19	1784.26	1869.08
CENPK1137D_1638	4811.07	4142.34	4279.9	5672.08	5268.76	5225.98	4943.9	5098.95	5000.21	4832.9	4628.17	5804.98	4070.66	4281.92	4397.71	3787.2	4003.4	6324.07	6597.06	7467.3
CENPK1137D_1639	5463.53	6679.55	3793.76	25912.1	24633.9	22965.1	894.505	1348.64	1073.01	27351.5	26575.9	26141.7	5082.76	5163.33	5938.08	8062.54	8033.6	49467.9	59662.5	60410
CENPK1137D_164	257.774	192.294	181.109	467.269	474.456	500.35	186.51	146.709	156.801	481.346	406.135	386.569	422.272	527.57	384.224	363.264	354.872	562.926	516.04	494.984
CENPK1137D_1640	1093.13	1002.87	1048.53	707.122	711.223	752.724	1055.96	1446.44	1260.56	875.679	823.657	779.581	1061.49	1181.05	1038.79	1030.41	1032.27	560.484	544.938	513.031
CENPK1137D_1641	3116.82	3258.32	3037.16	3106.54	3029.15	2928.24	2914.57	4231.74	3974.34	3584.17	3604.6	3793.75	3719.09	3936.05	3617.96	4036.95	3771.44	2625.36	2855.15	2968.62
CENPK1137D_1642	7998.49	3386.51	5110.38	7041.9	7509.3	7885.13	7264.61	3234.12	3095.03	5319.79	7376.22	6499.73	2312.81	2017.04	2477.46	2960.25	3386.99	10799.4	10318.3	13480.6
CENPK1137D_1643	6492.49	7243.08	7196.71	4290.7	4435.01	4630.66	6346.9	5551.03	6088.59	4649.61	4582.62	4194.27	4831.91	4387.91	4588.95	6435.71	5632.67	11377	9657.79	8789.84
CENPK1137D_1644	2025.83	3116.77	2392.55	2713	2769.35	2604.64	2304.93	3079.8	3169.84	3120.42	3289.57	2991.61	5021.74	4568.02	4722.82	5760.71	5444.14	1493.4	1501.06	1624.17
CENPK1137D_1645	4378.95	6863.83	5315.32	1632.78	1542.21	1680.44	2119.35	9376.33	8822.87	2951.02	2841.68	2242.1	18316.5	19591	16649.4	24357.9	22124	404.183	384.76	309.365
CENPK1137D_1646	474.904	335.179	394.389	805.728	766.499	842.417	537.26	179.311	213.167	497.082	576.939	518.647	410.649	377.746	430.296	429.63	438.045	863.316	890.892	863.645
CENPK1137D_1647	3254.8	3123.44	3139.63	4609.62	5044.89	5098.47	3199.43	3080.89	2854.19	4757.92	5164.62	4609.84	5945.7	6322.87	5848.54	8383.02	7838.6	6770.99	5980.29	6506.98
CENPK1137D_1648	117.656	202.977	115.576	217.644	256.114	256.77	90.0073	155.403	173.198	223.085	358.057	244.827	748.66	608.857	626.754	1318.58	1037.82	340.686	335.22	314.521
CENPK1137D_1649	121.935	269.746	147.747	322.469	293.886	415.053	134.547	195.612	190.621	308.246	412.461	355.429	808.708	1044.78	692.819	1680.1	1202.31	416.394	331.917	376.394
CENPK1137D_165	32.0881	40.0613	19.0641	8.88344	7.37019	8.7935	20.414	56.5101	42.0186	35.1753	37.9565	22.5499	13.5592	15.9387	16.5164	8.73231	18.4829	19.5376	20.6416	15.4683
CENPK1137D_1650	1035.38	1022.9	923.419	1352.95	1256.62	1262.75	1111.64	1143.24	1229.81	945.104	974.217	948.168	1445.99	1530.91	1371.73	1577.93	1458.3	1150.27	1112.17	1072.47
CENPK1137D_1651	4432.43	3528.06	4004.66	4948.96	5476.97	5333.26	5025.56	3695.98	3298.97	4912.5	5325.3	5449.55	4737	5145	5005.34	5016.71	5091.12	10011.8	8548.1	9741.14
CENPK1137D_1652	6393.01	7084.17	6481.81	5760.91	6018.68	5261.15	5737.27	5408.67	5532.1	5677.1	5761.8	6118.53	6271.12	5614.39	6297.96	6321.32	6282.34	6112.82	6583.85	6727.41
CENPK1137D_1653	21468	32878.3	28066	20068.6	19240.8	17643.3	21800.3	30447	31264.9	18843.8	19459	20585.9	20589.6	20626.2	20908.9	16179.2	17187.3	11666.4	13519.4	13774.5
CENPK1137D_1654	679.198	739.798	716.097	1113.1	1029.98	963.768	647.681	640.086	662.049	944.178	932.465	896.625	952.048	915.676	903.186	1026.92	1084.95	616.655	743.098	739.899
CENPK1137D_1655	454.581	607.596	551.669	556.103	488.275	612.028	497.36	489.03	480.651	493.379	451.683	487.507	537.525	663.048	560.688	515.206	500.887	379.762	374.852	346.747
CENPK1137D_1656	1646.12	1630.49	1663.35	1718.06	1719.1	1833.45	1627.55	1755.07	1750.43	1724.51	1684	1389.5	2185.93	1883.95	1972.41	2246.82	2066.39	1520.27	1583.62	1435.97
CENPK1137D_1657	2430.14	1870.86	1963.61	2988.39	3026.38	2803.37	1428.98	1552.94	1735.06	4256.21	4898.92	5433.44	1582.55	1544.46	1708.14	1635.56	1606.16	2941.63	3334.86	3682.74
CENPK1137D_1658	1508.14	1028.24	1440.53	2914.66	2905.7	2804.25	2801.36	1550.77	1701.24	1805.05	1967.41	2210.96	1976.73	1831.35	2072.37	1801.48	1804.86	3395.87	3942.55	4413.61
CENPK1137D_1659	1583.01	1670.55	1732.45	1328.07	1354.27	1331.34	1452.18	1281.26	1487.05	1270.94	1319.62	1290.71	1488.6	1197.79	1418.67	1489.73	1509.13	1700.99	1726.46	1585.5
CENPK1137D_166	1402.25	1074.98	1332.11	2257.28	2300.42	2734.78	1454.03	1581.2	1290.28	2236.41	2111.65	1887.75	1640.66	1965.24	1702.93	1731.62	1750.33	2580.18	1913.89	1960.6
CENPK1137D_1660	311.254	339.185	320.516	379.323	355.611	386.035	390.65	364.056	362.794	383.225	452.948	409.119	392.248	455.049	374.661	326.589	298.499	288.179	246.874	216.556
CENPK1137D_1661	2191.62	2072.5	2103.01	1439.12	1497.99	1465	1682.3	2586.42	2834.72	2118.85	1969.94	2397.8	1641.63	1488.67	1669.89	1481	1559.03	2132.04	2173.15	2383.4
CENPK1137D_1662	1343.42	1571.74	1579.94	1476.43	1481.41	1465.88	1454.03	1700.74	1753.51	1397.75	1393	1318.63	1503.13	1652.84	1377.82	1455.68	1335.39	661.835	697.686	669.002
CENPK1137D_1663	337.994	391.265	321.707	465.492	452.345	422.967	446.325	403.178	374.068	405.441	346.67	355.429	232.443	272.551	209.497	339.687	314.209	503.092	468.152	565.881
CENPK1137D_1664	10535.6	7170.97	9202.02	14054.5	13231.3	12189.6	12022.9	6934.44	7253.84	9761.13	10896.1	12328.3	10709.8	11782.7	11317.2	10709.3	10977	17397	19811	20144.8
CENPK1137D_1665	405.379	296.453	306.218	382.876	426.549	406.26	432.406	449.908	432.484	1512.54	2023.08	1805.06	659.557	510.037	832.774	750.106	909.359	522.63	531.728	511.742
CENPK1137D_1666	916.649	912.062	960.356	930.985	921.273	985.752	890.794	1203.01	1094.53	1324.63	1131.1	1073.8	1362.7	1535.69	1287.41	1397.17	1315.98	866.98	752.18	708.962
CENPK1137D_1667	33.1577	25.3721	41.7028	15.1018	16.5829	24.6218	39.9001	17.3877	20.4969	435.988	608.57	497.171	15.4962	41.4405	29.5557	53.2671	38.8141	17.0954	28.0726	16.7573
CENPK1137D_1668	4799.31	4509.56	4985.27	11824.7	12840.7	12333.8	7916.93	6478.02	6829.55	15989.9	21237.9	18211.7	30666	36162.4	28008.3	45820.2	38225.4	3079.61	2799.83	2764.95
CENPK1137D_1669	4237.77	3427.91	4067.81	3791.45	3967	3871.78	3257.89	2096.31	2152.17	2241.03	2567.13	2823.03	2309.9	2243.37	2303.6	2381.3	2597.77	6317.96	6412.93	6794.43
CENPK1137D_167	6433.66	9089.9	7541.06	4512.79	4781.41	4838.18	5829.13	7557.14	7546.94	7191.49	6842.3	6313.96	6234.32	5976.2	5742.49	6438.33	6156.66	2465.4	2458	2284.15
CENPK1137D_1670	6076.41	7376.61	7070.41	5822.21	5599.5	4951.62	6685.59	6721.44	7145.2	4733.85	4817.95	5016.81	5506.96	5692.49	5675.55	5902.17	5981.99	3506.99	3769.16	3961.16
CENPK1137D_1671	1411.88	1257.92	1560.88	1832.65	1878.48	1953.92	1814.99	1285.61	1325.12	1669.9	1859.87	1699.83	1842.11	1778.75	1740.31	1876.57	1782.68	2315.2	2313.51	2361.49
CENPK1137D_1672	1381.93	1137.74	1280.87	1247.24	1234.51	1342.77	1231.34	1695.3	1702.26	1449.59	1442.35	1680.5	1526.38	1357.97	1429.97	1539.51	1624.65	1829.21	1794.17	2142.35
CENPK1137D_1673	9352.6	9176.7	9437.94	13533	13303.2	12494.7	10641.3	9693.66	9175.42	12882.5	12820.4	12947.9	13349	12723.8	13240.9	13330.7	14338.1	16226	18612.1	18273.2
CENPK1137D_1674	4.27841	1.33538	1.19151	1.77669	2.76382	2.63805	9.2791	3.2602	2.04969	14.8106	6.32609	7.51662	20.3388	23.1111	28.6864	18.3379	14.7863	9.76879	10.7336	7.73413
CENPK1137D_1675	2266.49	2740.19	2705.92	2241.29	2395.31	2656.52	2932.2	3951.36	3589	2698.31	2705.04	2682.36	2667.28	2715.95	2610.46	3394.25	3674.4	2388.47	2088.1	2239.03
CENPK1137D_1676	2269.7	2069.83	2097.06	2228.86	2001.93	1905.55	2604.64	4563.19	3979.47	3165.77	2912.53	3007.72	3609.65	3853.17	3574.5	3742.67	3698.43	1768.15	1842.06	1741.47
CENPK1137D_1677	4370.4	4170.38	4327.56	4539.44	4468.18	4492.6	3858.25	3593.83	3568.5	4464.48	4721.79	4668.9	5499.22	5103.56	5406.95	6221.77	6034.67	3351.91	3990.44	3927.65
CENPK1137D_1678	2593.79	2442.4	2480.72	2386.98	2453.35	2671.47	2237.19	2335.39	2583.63	3021.37	2901.14	2756.45	3084.71	2756.59	2958.17	3126.17	3042.29	2360.38	2297	2396.29
CENPK1137D_1679	21093.6	15853.6	18058.5	27540.4	25668.5	21399.9	23890	12510.5	12285.8	19182.5	21250.6	24967	26432.7	28102.2	26842.6	29223.6	27968.3	36048	48374	50145.5
CENPK1137D_168	4068.77	2765.56	3624.57	6800.27	6624.88	6306.7	5206.5	2896.14	2860.34	3734.13	4090.45	4695.74	3998.02	4566.43	4335.99	4252.64	4374.9	8465.87	8366.46	8967.73
CENPK1137D_1681	1492.1	1669.22	1571.6	1419.57	1461.14	1612.73	1573.74	1738.77	1835.49	1598.62	1618.21	1433.53	1915.72	1844.9	1821.15	2117.59	1897.27	1670.46	1567.94	1604.83
CENPK1137D_1682	2903.97	3227.6	3175.37	2649.04	2669.85	2792.82	2609.28	3410.17	3396.33	3028.77	2889.76	2702.76	4394.14	4401.46	4216.9	5666.4	5066.16	2204.08	2254.89	2356.33
CENPK1137D_1683	3608.84	6152.08	4919.74	1451.55	1371.78	1298.8	1984.8	4202.4	4590.27	3923.89	4030.98	3502.75	4062.91	3142.31	3315.45	3730.44	3456.3	343.129	296.413	241.047
CENPK1137D_1684	1434.34	1315.34	1293.98	1218.81	1233.58	1435.98	2098	2151.73	2224.93	1588.44	1594.17	1393.8	1490.54	1361.16	1566.45	1573.56	1416.71	1443.34	1317.76	1383.12
CENPK1137D_1685	4714.81	5026.35	4837.53	4758.86	4477.39	3894.64	4608.93	7134.4	6803.93	5322.57	4767.34	4664.6	6746.66	6219.27	6268.41	6067.21	5822.12	2177.22	2662.77	2500.7
CENPK1137D_1686	4327.61	6011.86	4503.9	1802.45	1866.5	1807.94	4636.77	4562.11	4502.13	1757.84	1907.95	1860.9	1143.81	1071.08	1205.7	1235.62	1209.71	2818.29	2717.26	1891
CENPK1137D_1687	3911.54	3629.55	3511.38	2931.54	2998.74	2686.41	2875.59	4709.9	4636.39	3150.96	3273.12	3575.76	2867.77	3471.44	2891.24	2967.24	2868.55	2968.49	2976.52	3133.61
CENPK1137D_1688	1745.59	1438.2	1572.79	4461.26	5107.54	5350.85	3347.9	2179.99	2609.25	2874.19	3207.33	3188.12	3264.86	2868.16	3267.64	3391.63	3561.66	5050.46	5556.72	5763.22
CENPK1137D_1689	1703.88	1430.19	1627.6	1973.9	2245.14	2210.69	1905	1797.46	1740.18	1671.75	1767.51	1622.52	1950.58	2023.41	1842.88	2113.22	2060.84	1675.35	1518.4	1755.65
CENPK1137D_169	8322.58	9640.08	8992.32	5549.49	5444.72	5559.25	9833.06	12653.9	10795.7	5513.26	6185.65	5978.93	3596.09	3190.12	3697.06	3537.46	4693.73	3185.85	3154.86	2960.88
CENPK1137D_1690	2557.42	3044.66	2952.56	2547.77	2275.54	2082.3	2452.47	3442.77	3137.04	1992.03	1986.39	2015.53	2841.62	3048.27	2842.56	2988.2	3084.8	1674.13	1870.96	1780.14
CENPK1137D_1691	2810.92	2092.53	2545.06	3759.47	3536.77	3965.87	3291.3	3047.2	2630.77	2958.42	2765.77	2670.55	2180.12	2982.12	2313.16	2319.3	2326.07	3201.72	3275.41	3192.91
CENPK1137D_1692	5305.23	5058.4	5021.02	7535.82	7192.38	7593.19	5277.02	6595.38	6486.23	5823.36	5962.97	5489.28	6551.02	7332.58	6737.82	6650.53	6812.8	5389.93	5771.39	5732.28
CENPK1137D_1693	1434.34	1268.61	1395.26	1363.61	1493.38	1473.79	1513.42	1194.32	1204.19	1139.49	1157.67	1092.06	1252.29	1176.27	1303.93	1305.48	1311.36	1615.51	1519.22	1492.69
CENPK1137D_1694	931.624	635.639	755.417	1181.5	1097.24	1382.34	1205.36	720.504	760.433	1000.64	918.548	953.537	916.213	968.274	975.337	1064.47	1043.36	1017.17	1027.95	1069.89
CENPK1137D_1695	4644.21	5106.48	5428.51	3306.42	3177.47	3330.98	4121.78	5942.26	5545.43	4072.92	4034.78	3819.52	3345.24	3787.03	3557.11	3400.36	3412.87	3660.85	2883.22	2928.66
CENPK1137D_1696	1215.07	1292.64	1229.64	848.369	958.124	903.972	1105.14	1494.26	1470.65	1231.13	1136.17	1044.81	1230.01	1206.56	1111.81	1177.12	1153.33	812.03	783.555	813.373
CENPK1137D_1697	29503.9	25555.1	21144.5	24805.2	23559.7	22676.7	16772.9	24203.7	22589.6	29488	27626	28798.3	18636.1	17903.1	19457.2	13123.8	15265	8222.88	8797.45	9014.13
CENPK1137D_1698	1998.02	1901.57	1736.03	1503.08	1391.12	1259.23	1155.25	1519.25	1467.58	1942.97	1815.59	1773.92	1026.62	1022.47	1082.26	874.978	869.621	715.564	647.321	640.644
CENPK1137D_1699	1372.3	1858.84	1656.2	1456	1466.67	1390.25	1650.75	2065.88	2190.09	1620.84	1543.57	1422.79	1904.1	1791.51	1842.01	2039.87	1942.55	942.688	1090.7	1093.09
CENPK1137D_17	965.851	992.184	1087.85	1042.92	1023.53	987.51	792.435	868.3	884.439	1024.71	1029.89	1000.78	1106.04	1189.02	1065.74	1122.98	1036.89	637.413	641.541	675.447
CENPK1137D_170	1207.58	1614.47	1376.19	938.091	994.975	984.872	1087.51	1815.93	1800.65	1220.03	1181.71	993.268	1244.54	1296.61	1183.1	1037.4	1093.26	611.77	577.965	513.031
CENPK1137D_1700	873.865	759.829	1072.36	980.732	950.754	1033.24	1034.62	951.978	901.862	1056.18	988.135	1026.56	1115.73	1335.66	1043.14	1191.09	1131.15	796.156	849.608	737.32
CENPK1137D_1701	278.097	765.17	592.18	19.5436	23.0318	21.9838	862.956	1368.2	1408.13	277.699	230.27	195.432	526.871	443.095	492.015	583.319	519.37	256.431	312.927	189.486
CENPK1137D_1702	697.381	555.516	449.199	289.6	259.799	244.459	293.22	7934.24	5627.41	2538.17	2760.7	2234.58	546.241	485.332	531.132	583.319	682.019	348.013	407.878	293.897
CENPK1137D_1703	1025.75	504.772	411.071	1035.81	842.044	888.144	511.278	10926	8483.65	8308.77	8616.13	7482.26	2519.1	2282.42	2507.01	3832.61	4697.43	754.639	852.085	732.164
CENPK1137D_1704	1529.53	2029.77	1834.92	1638.11	1676.72	1904.67	1356.6	1823.54	1739.16	1856.88	1957.29	1694.46	1719.11	1576.33	1695.1	1731.62	1807.63	1511.72	1294.64	1273.55
CENPK1137D_1705	8884.12	6627.47	7970	8923.42	8624.96	8560.47	6397.01	3928.54	3799.09	9434.37	9976.24	11365.1	5641.59	6307.72	6100.63	5915.27	5941.33	6902.87	7347.59	8051.23
CENPK1137D_1706	1500.65	2554.57	2091.1	1123.76	951.675	874.074	1109.78	1947.43	1874.44	1502.35	1255.1	1247.76	1883.76	1942.92	1774.21	1834.66	1853.84	1609.41	1950.22	1430.81
CENPK1137D_1707	1186.19	1635.84	1378.58	1142.41	1126.72	1095.67	1085.65	1638.79	1774	2158.65	2125.57	1930.7	1616.45	1610.6	1561.23	1660.01	1701.35	725.332	776.95	743.766
CENPK1137D_1708	146.536	438.003	378.9	38.1988	36.8509	39.5708	420.343	1065	1121.18	375.82	360.587	295.296	520.091	447.876	471.152	340.56	317.906	84.2558	104.859	68.3182
CENPK1137D_1709	5732	6488.59	6075.5	4129.02	4226.8	4156.69	3946.4	4528.42	4583.1	4961.56	4804.03	4722.59	5252.25	4937	5203.53	4499.76	4601.32	3630.32	3734.48	3602.82
CENPK1137D_171	608.604	673.029	567.158	827.937	787.689	680.617	479.729	704.203	726.614	726.647	764.191	691.529	789.338	824.029	754.538	781.542	743.013	446.922	521.82	506.586
CENPK1137D_1710	559.402	340.521	392.006	1665.65	1517.34	1554.69	429.622	190.178	218.292	1613.43	1699.19	1504.4	1560.27	1648.06	1626.43	1527.28	1628.34	1434.79	1277.3	1439.84
CENPK1137D_1711	2883.65	1798.75	2547.45	5738.7	5702.68	5464.28	4436.34	2930.92	2911.58	3515.67	4048.7	4482.05	3250.33	3814.12	3608.4	2979.47	3009.94	5606.06	6233.76	7038.06
CENPK1137D_1712	4971.51	7831.98	5951.59	2102.71	1919.93	1852.79	2802.29	4204.57	4206.98	2790.88	2463.38	2653.37	1808.21	1909.45	1865.48	1522.92	1600.62	1174.7	1066.76	1008.02
CENPK1137D_1713	5964.1	6026.55	5317.7	3662.64	3673.12	4197.14	3787.73	9354.6	8640.45	6701.81	6428.57	6456.78	5385.9	6495	5227.87	4814.12	5045.83	4714.66	4089.51	3583.48
CENPK1137D_1714	2268.63	1737.32	2114.93	1916.16	1894.14	1719.13	2584.23	3116.75	3144.22	2069.79	1830.77	2202.37	2350.58	2603.58	2559.17	2601.36	2504.43	3957.58	3315.04	3132.32
CENPK1137D_1715	653.527	699.737	711.331	682.248	654.104	613.786	1112.56	1497.52	1551.61	957.137	981.809	925.618	970.45	1019.28	1004.89	1171	1159.8	755.86	840.526	794.037
CENPK1137D_1716	483.46	1021.56	732.778	73.7326	82.9146	62.4339	501.071	777.014	780.93	743.309	626.283	700.12	569.486	613.638	542.433	319.603	332.692	148.974	151.097	140.503
CENPK1137D_1717	5171.53	5008.99	5612.01	6205.08	6402.85	6306.7	5715	5717.3	5309.71	5308.69	5288.61	5831.82	6466.76	7201.09	6658.71	6639.18	6955.12	6203.18	6925.67	7628.43
CENPK1137D_1718	487.739	523.467	481.37	771.083	786.767	787.018	562.313	399.918	406.863	688.695	766.722	741.998	829.047	843.155	753.669	887.203	877.014	499.429	527.599	605.84
CENPK1137D_1719	1445.03	1176.47	1266.57	2331.9	2313.32	2247.62	1851.18	1088.91	1046.36	1355.17	1338.6	1453.93	1970.92	1801.87	1915.9	2082.66	2210.56	1843.86	2042.69	2133.33
CENPK1137D_172	2959.59	3824.52	3333.84	2197.76	2196.32	2293.35	2909.93	4480.6	4175.21	2493.74	2387.47	2307.6	2714.74	2879.32	2623.5	2738.45	2681.87	1344.43	1385.46	1218.13
CENPK1137D_1720	3045.16	2664.07	3089.58	3941.58	3849.08	3574.56	3561.32	2873.32	2772.2	3151.89	3388.25	3133.36	4180.1	3919.32	4355.11	4478.8	4539.4	2915.98	3113.58	3142.64
CENPK1137D_1721	2537.1	1721.3	2089.91	1574.15	1734.76	2225.64	2085.94	4019.83	3457.82	3111.16	2741.73	2579.27	1774.32	2685.66	1855.92	1921.11	1807.63	2205.3	1800.77	1629.32
CENPK1137D_1722	2116.74	1514.32	1805.14	1463.99	1376.38	1526.55	1995.93	1844.19	2042.51	1399.6	1539.77	1482.92	1175.77	1071.08	1124.85	1004.22	1045.21	1865.84	1811.51	1816.23
CENPK1137D_1723	3148.91	4879.46	3684.15	1249.01	1219.77	1080.72	1558.89	2290.83	2823.44	1853.18	1537.24	1501.18	1316.21	880.611	1203.96	926.498	1023.03	694.805	729.061	599.395
CENPK1137D_1724	2411.95	2457.09	2176.89	2535.33	2657.87	2702.24	2126.77	2927.66	2863.41	2285.47	2481.09	2265.72	2523.94	2295.96	2427.91	2377.81	2363.96	2134.48	2145.9	2257.08
CENPK1137D_1725	5644.29	7224.38	6721.3	5306.97	5235.6	4519.86	5273.31	7588.66	7508	4802.35	4810.36	4847.15	8462.87	8640.35	8215.6	9851.8	9654.55	3222.48	3758.42	3743.32
CENPK1137D_1726	7532.14	7351.24	7873.49	8164.77	8197.49	7658.26	7330.49	9225.28	10182.8	8696.62	8220.12	9182.09	10674	9098.58	10840	11621.8	11278.3	8175.25	8333.43	8962.57
CENPK1137D_1727	4638.87	8872.24	6730.83	1800.67	1786.35	1894.12	2870.95	6045.5	6003.53	3312.03	2973.26	2638.33	2601.43	2454.55	2533.96	2222.37	2272.47	1566.67	1331.8	1214.26
CENPK1137D_1728	0	1.33538	1.19151	0.888344	0.921273	0.87935	7.42328	5.43367	5.12421	5.55399	5.06087	4.29521	4.84256	1.59387	0	3.49293	1.84829	12.211	9.08231	5.15609
CENPK1137D_1729	9828.58	8928.32	9696.5	9869.5	10259.3	10218	8082.1	7028.99	7350.17	9476.03	9004.55	9801.67	5936.02	6679.89	6062.39	5944.09	6247.22	12427.1	10673.4	11830.6
CENPK1137D_173	3799.23	5085.11	4287.05	2496.25	2455.19	2308.29	3153.97	3906.81	4456.02	3403.67	3356.62	2739.27	4098.75	3018.78	3653.6	3786.33	3752.95	2219.96	2159.11	1903.89
CENPK1137D_1730	3352.13	3186.21	3395.8	3200.7	3177.47	3389.02	3876.81	2977.65	3159.59	3494.38	3554	3408.25	3306.5	3163.82	3341.53	3347.1	3436.9	3250.56	3417.42	3488.09
CENPK1137D_1731	1746.66	6365.74	3375.54	623.618	614.489	591.803	2432.98	9417.63	8970.45	2435.42	2278.66	1924.25	3694.88	3402.11	3439.76	3044.96	3022.88	721.669	661.357	484.672
CENPK1137D_1732	1118.8	1195.16	1099.76	1352.95	1376.38	1441.25	1257.32	1306.25	1294.38	1272.79	1386.68	1230.58	1466.33	1308.56	1315.23	1563.08	1486.03	1073.35	1098.13	1223.28
CENPK1137D_1733	6326.7	4259.85	5483.32	5663.19	6375.21	5853.83	6108.43	4107.85	3998.94	4783.84	4931.82	5287.41	4644.02	4966.49	4773.24	5835.8	5353.57	9605.16	8082.43	8593.91
CENPK1137D_1734	1757.36	2140.61	1989.82	1696.74	1747.66	1723.53	1628.48	2216.94	2207.51	1576.41	1701.72	1512.99	2128.79	1824.18	2072.37	1969.14	2133.85	1797.46	1899.03	1863.93
CENPK1137D_1735	5958.76	4190.41	4918.55	10955.1	10736.5	10590	8391.09	4908.77	5279.99	7782.06	8870.44	8854.58	7185.4	6890.28	7779.22	7424.21	7286.89	9644.23	11331.4	11629.6
CENPK1137D_1736	4062.35	3027.3	3671.04	5257.22	5415.24	4680.78	5119.28	2813.55	3105.27	4096.07	4090.45	4676.41	4443.54	3837.23	4573.3	4646.46	4901.67	4747.63	5531.12	5740.01
CENPK1137D_1737	95965.8	81977.4	106437	43181.5	43509.9	42486.7	101203	68452.2	80314.9	32436.2	37655.4	41822.5	14600.3	13241.8	16457.3	17266.4	17663.2	49706	62513.5	74508
CENPK1137D_1738	15582	15184.6	16733.6	18825.8	17987.9	16123.8	14745.4	11129.2	12261.2	15309.6	16709.7	17207.7	12861.9	12225	13234	12156.3	12506.5	14667.8	16482.7	15925.9
CENPK1137D_1739	16142.4	12698.1	14600.8	30222.4	31525	31655.7	30516.2	65600.6	56258.8	59777.6	55293.8	51951.7	25167.8	30659.6	25530	40641.9	38756.8	14159.9	15377.2	14816
CENPK1137D_174	25733.6	18285.3	23229.7	35470.7	33472.6	30458.9	31216.7	16435.8	16280.7	23276.8	25246.1	28694.2	27960	29390.9	28157	30406.8	29693.7	41788.4	53033.2	54597.8
CENPK1137D_1740	3193.83	4665.8	3666.27	2921.76	3004.27	2572.98	3591.01	2933.09	3227.23	2425.24	2346.98	2496.59	3770.42	3772.68	3758.78	3494.67	3365.74	2139.36	2131.86	2186.18
CENPK1137D_1741	3103.99	4513.57	4080.92	3392.59	3157.2	2869.32	3569.67	4500.16	4079.9	2552.98	2381.14	2579.27	3496.33	3749.57	3585.8	3516.5	3510.83	1379.84	1647.2	1421.79
CENPK1137D_1742	6425.1	5605.91	6263.76	10357.2	10614.9	10140.7	6649.4	5759.69	6319.18	6865.65	6884.05	7650.85	7698.71	7233.76	7874.84	7567.42	7508.68	9805.42	11393.3	11837.1
CENPK1137D_1743	1325.24	1281.96	1044.95	1296.09	1463.9	1492.26	1518.99	1443.18	1585.43	1378.31	1263.95	1127.49	1441.15	1137.22	1513.42	1518.55	1410.25	1881.71	1753.71	1876.82
CENPK1137D_1744	440.676	619.614	577.882	173.227	116.08	181.146	271.878	723.764	703.042	588.723	600.978	580.927	384.5	419.187	354.668	291.659	295.727	338.244	324.486	206.243
CENPK1137D_1745	1435.41	742.469	789.97	2166.67	2271.86	2111.32	791.507	398.831	386.366	1055.26	1150.08	1229.5	780.621	779.4	857.114	759.711	732.847	2210.19	2451.4	2226.14
CENPK1137D_1746	20611.2	15403.6	16705	29637.8	27723	25954	22171.5	10490.2	10940.2	19563.9	21073.5	23277.9	21785.7	23496.8	21798.2	23694.3	22649.9	40235.2	46865.5	50109.4
CENPK1137D_1747	1717.78	2095.2	1774.16	1870.85	1680.4	1718.25	1732.41	2136.52	2264.9	1716.18	1778.9	1628.96	1806.28	1692.69	1761.17	1888.8	1803.01	2038.01	1633.16	1463.04
CENPK1137D_1748	396.823	268.41	306.218	807.505	810.72	775.587	450.036	286.898	250.062	761.822	756.6	673.274	790.306	892.565	801.48	913.4	840.972	644.74	639.064	605.84
CENPK1137D_1749	1169.08	695.731	850.737	1177.06	1109.21	1151.07	877.803	995.448	964.377	1169.11	1099.47	1400.24	856.165	1020.07	908.402	826.95	863.152	1398.16	1404.45	1451.44
CENPK1137D_175	13378.6	7980.2	10765.3	21304.3	19509.8	20687.6	15529.5	9830.59	8401.66	12939.9	13923.7	15705.4	13788.7	18017.9	14560.5	14252	14468.4	28151.2	30921.9	31908.4
CENPK1137D_1750	1305.98	980.166	1153.38	2922.65	3010.72	3125.21	1635.91	1241.05	1389.69	2000.36	2183.77	1971.5	2379.64	2346.17	2299.26	2522.77	2391.69	1495.85	1621.6	1619.01
CENPK1137D_1751	1864.32	2692.12	2291.27	1742.04	1624.2	1821.13	1547.75	3134.14	2738.38	2066.08	2081.28	1839.42	2587.87	2801.22	2500.06	2796.96	2636.59	1102.65	1090.7	1032.51
CENPK1137D_1752	1858.97	1606.46	1702.67	2183.55	2265.41	1975.9	2326.27	1648.57	1635.65	2058.68	2222.99	2288.27	2161.72	2138.17	2125.4	2097.5	1964.73	2157.68	2150.03	2387.27
CENPK1137D_1753	3070.83	2251.44	2670.17	3921.15	3839.87	3490.14	4864.1	2563.6	2617.45	3463.84	3793.12	4291.99	3244.52	3304.08	3467.57	3649.23	3638.36	6131.13	6778.7	6514.72
CENPK1137D_1754	21.3921	21.366	17.8726	21.3203	9.21273	14.949	7.42328	16.301	11.2733	27.7699	20.2435	16.107	16.4647	14.3448	18.255	20.0843	13.8622	35.4118	19.8159	23.2024
CENPK1137D_1755	1052.49	1013.55	990.144	944.31	861.39	1036.75	1038.33	1075.87	903.911	1009.9	1122.25	951.389	980.135	1036.81	1008.37	1060.1	1089.57	1142.95	1086.57	1109.85
CENPK1137D_1756	2138.14	1575.74	1982.67	3047.02	3164.57	3039.03	2351.32	1660.53	1795.52	2846.42	2694.91	2701.69	2262.45	2279.23	2243.62	1856.49	1877.86	3616.89	3388.53	3736.87
CENPK1137D_1757	1315.61	1229.88	1181.98	1206.37	1274.12	1380.58	1117.2	1199.75	1149.87	1083.03	1034.95	972.865	1096.36	1295.02	1050.1	1065.34	1099.73	1194.23	1070.06	1156.25
CENPK1137D_1758	2052.57	1748.01	1830.16	2597.52	2624.71	2407.66	2346.68	1909.39	1911.33	2309.53	2457.05	2418.2	2031.94	2266.48	2030.65	2213.64	2157.88	2006.26	1955.17	2227.43
CENPK1137D_1759	2608.76	1813.44	1969.56	6984.16	6854.27	6793.86	3393.37	2295.18	2383.78	6312.11	7175.05	6321.48	3172.85	3181.36	3131.16	3277.24	3173.52	2583.84	3020.28	3029.2
CENPK1137D_176	963.712	440.674	586.222	1375.16	1450.08	1367.39	1629.41	265.163	296.18	847.909	971.687	1070.58	559.8	473.378	663.264	803.373	995.305	1316.34	1439.96	1435.97
CENPK1137D_1760	950.877	552.845	814.992	1394.7	1334.92	1464.12	1095.86	429.26	448.881	887.712	953.974	1133.94	1076.99	1174.68	1095.3	1186.72	1090.49	2001.38	2115.35	2155.24
CENPK1137D_1761	1068.53	1571.74	1352.36	622.729	635.679	645.443	968.738	2151.73	1951.3	1103.39	1014.7	957.832	918.15	1101.36	885.8	842.668	842.821	210.029	236.14	185.619
CENPK1137D_1762	2373.45	2462.43	2578.43	3381.93	3235.51	2752.37	2925.7	2500.57	2535.46	3016.74	3141.54	3388.92	2577.21	2949.45	2899.93	2919.21	2806.63	2705.95	2995.51	3213.53
CENPK1137D_1763	4216.37	3367.82	3885.51	5076.89	4955.53	4463.58	4312.93	3130.88	3330.74	4017.38	3896.87	4479.91	2990.77	3024.36	3298.93	2851.1	3104.2	4846.54	5287.55	5495.1
CENPK1137D_1764	3222.71	3162.17	3554.27	4092.6	4278.39	4123.27	4663.68	7358.27	8111.63	4361.73	4185.34	3932.27	8352.45	7635.42	8525.07	8699.13	9387.47	3223.7	3454.58	3387.55
CENPK1137D_1765	512.34	450.022	438.475	552.55	540.787	549.594	483.441	649.866	637.452	587.797	598.448	561.599	714.762	599.294	674.564	766.697	718.985	413.952	393.016	409.909
CENPK1137D_1766	1305.98	1096.34	1205.81	1513.74	1523.79	1481.71	1181.23	1721.39	1683.82	1743.03	1705.51	1840.5	1971.89	2408.33	1931.55	2392.65	2179.13	1489.74	1423.45	1386.99
CENPK1137D_1767	3347.86	2388.99	2913.24	5344.28	5521.19	6102.69	4001.15	2987.43	3124.75	3894.27	3805.77	3793.75	5946.67	6200.14	5539.95	10568.7	9178.61	4714.66	4749.22	4982.07
CENPK1137D_1768	530.523	500.766	537.371	685.802	749.916	825.71	488.081	523.805	523.695	596.128	580.735	533.68	733.164	801.715	730.199	757.092	755.027	488.439	526.774	494.984
CENPK1137D_1769	2690.05	2011.08	2381.83	5632.99	5018.18	5097.59	2046.97	2051.75	1871.36	4220.11	4192.93	4430.51	5239.65	5785.73	5421.72	5450.71	5646.53	6811.29	7759.59	8542.35
CENPK1137D_177	31108.3	21048.2	20554.7	27257.9	26525.3	24941.9	20428.9	50065.8	50198.9	40860.7	34443	38635.4	30178.9	29626	30660.5	32581.1	33532.6	20759.9	22202.1	22474.1
CENPK1137D_1770	986.174	777.189	978.229	949.64	930.486	1094.79	875.019	728.111	760.433	864.571	874.265	835.419	773.842	839.17	792.787	766.697	799.386	1120.97	1179.05	1144.65
CENPK1137D_1771	458.859	365.893	465.88	389.983	462.479	529.369	455.604	301.025	319.751	476.717	479.517	484.285	371.909	302.835	360.753	280.307	280.016	755.86	641.541	647.089
CENPK1137D_1772	2506.08	2256.78	2423.53	2856.91	2730.65	2827.11	2661.25	2240.84	2252.6	2429.87	2564.6	2526.66	2834.84	2905.62	2839.95	3292.08	3162.43	2990.47	3221.74	3106.54
CENPK1137D_1773	1440.75	1045.6	1241.55	1390.26	1270.44	1583.71	1697.15	1278	1150.9	1481.99	1455	1394.87	1580.61	2110.28	1589.05	1556.97	1551.64	1403.04	1251.71	1247.77
CENPK1137D_1774	26541.1	24152.9	27208.1	35560.4	35644.1	32350.4	17918.9	4078.51	5226.7	27799.6	28022	30215.7	16242	13674.6	17725.6	16242.1	17859.1	55147.2	69016.4	65572.5
CENPK1137D_1775	9883.13	14239.1	12855.2	8900.32	8801.84	8061.88	9267.97	9503.48	10220.8	7673.76	7741.87	7330.85	7911.78	7735.03	8066.09	8667.69	8584.39	5874.7	6065.33	5951.41
CENPK1137D_1776	37.4361	101.489	76.2566	23.0969	13.8191	14.949	30.621	35.8622	32.795	91.6408	83.5044	91.2732	61.9848	79.6933	68.6734	73.3514	70.235	120.889	108.988	82.4974
CENPK1137D_1777	2846.21	3294.37	3318.35	1951.69	2062.73	1938.09	2532.27	2947.22	2878.78	2476.15	2349.51	2431.09	2638.23	2534.25	2607.85	2359.47	2417.56	2831.73	2517.45	2504.57
CENPK1137D_1778	1698.53	1308.67	1472.71	1623	1588.27	1876.53	2195.44	1687.7	1736.08	1928.16	2157.2	1924.25	1644.53	1824.18	1773.34	2100.99	2016.49	3086.94	2930.28	2850.03
CENPK1137D_1779	2344.57	2187.35	2298.42	1912.6	1937.44	1803.55	1916.13	3214.56	2982.29	2168.83	1937.05	1910.3	2081.33	2049.71	2060.2	1816.32	1868.62	1537.36	1664.54	1497.84
CENPK1137D_178	8218.83	6907.9	7899.7	8759.96	8775.13	8295.79	10024.2	7368.05	7368.62	8358.75	8789.47	9929.46	9817.81	10208.7	10132.4	9536.56	9846.77	16149	17596.6	18070.8
CENPK1137D_1780	1218.28	1120.38	1022.31	1505.74	1522.86	1774.53	1447.54	1853.97	1940.03	1849.48	1702.98	1670.84	1632.91	1830.56	1599.48	1476.63	1508.21	1239.41	1130.33	1111.14
CENPK1137D_1781	1960.58	2024.43	2010.08	1908.16	1807.54	1979.42	2037.69	3664.46	3690.46	2066.08	2030.67	1897.41	1756.88	1607.41	1812.46	1701.93	1797.46	1467.76	1471.33	1379.25
CENPK1137D_1782	2256.86	2843.01	2474.76	1635.44	1763.32	1528.31	2213.99	3219.99	3172.91	1625.47	1349.99	1369.1	1870.2	1655.23	1785.51	1611.11	1600.62	1194.23	1249.23	1210.39
CENPK1137D_1783	1283.52	1925.61	1635.94	1335.18	1303.6	1399.93	1388.15	2146.3	2158.32	1735.62	1465.12	1452.86	1766.57	1837.73	1611.65	1824.18	1788.22	1197.9	1140.24	1167.85
CENPK1137D_1784	4278.41	4785.99	4270.37	4950.74	4857.87	4548	4308.29	4969.63	5322.01	4679.23	4628.17	4351.05	5055.64	4557.66	4889.72	5121.5	4984.84	3295.74	3548.7	3611.84
CENPK1137D_1785	5156.55	5690.04	5393.96	6685.68	6501.42	6045.53	6025.85	6594.3	6842.88	4952.31	5103.89	5153.18	6015.43	5867.82	6140.62	5956.31	6048.53	6158	6946.31	6811.19
CENPK1137D_1786	2741.39	2491.81	2610.6	2579.75	2650.5	3003.86	2675.16	2767.91	2708.66	2509.48	2613.94	2389.21	2462.93	2378.05	2640.02	2691.3	2607.01	3331.16	3033.49	3097.52
CENPK1137D_1787	5535.19	5325.48	5759.75	4929.42	4950	5447.57	5140.62	4825.1	4951.02	5401.25	5453.09	4712.92	3931.19	3997.42	4023.92	3596.84	3624.5	4124.87	3240.73	3356.61
CENPK1137D_1788	909.162	1695.93	1178.4	732.884	757.287	660.392	1286.08	2026.76	2169.59	1003.42	1002.05	934.209	1791.75	1565.97	1654.25	1894.04	1843.67	838.894	856.214	788.881
CENPK1137D_1789	224.617	121.519	114.385	475.264	509.464	560.146	485.297	169.53	146.553	348.05	468.13	482.138	263.435	294.865	258.177	318.729	338.237	928.035	732.364	707.673
CENPK1137D_179	3030.18	2497.15	2748.81	3277.99	3247.49	2991.55	3177.16	2675.54	2526.24	2627.04	2605.08	2828.4	2905.54	3017.19	3037.28	2829.27	2846.37	3119.91	3531.37	3528.05
CENPK1137D_1790	588.281	697.066	633.883	595.191	598.828	624.339	765.526	838.958	890.589	809.957	867.939	754.883	1103.14	1263.14	1077.04	1283.65	1115.44	1086.78	1053.55	814.662
CENPK1137D_1791	1870.73	1991.05	2049.4	1456	1547.74	1609.21	1817.78	1567.07	1659.22	1468.1	1570.13	1324	1256.16	1081.44	1257.85	1286.27	1246.67	2206.52	1856.92	1897.44
CENPK1137D_1792	1935.98	2032.44	2039.86	2503.35	2494.81	2729.5	2131.41	2446.24	2526.24	2174.39	2174.91	1907.07	2309.9	2283.21	2346.2	2228.49	2290.96	2370.15	2322.59	2218.41
CENPK1137D_1793	3061.2	4677.82	4011.81	1959.69	1918.09	1861.58	2647.33	4770.76	4784.99	2746.45	2713.89	2823.03	2163.66	2567.72	2213.2	1940.32	1971.2	1427.46	1423.45	1120.16
CENPK1137D_1794	3368.18	3669.61	3432.74	2708.56	2559.3	2357.54	3039.83	4980.5	5164.18	3109.31	3142.8	3496.3	2692.47	3147.89	2829.52	2785.61	2772.44	2793.87	3121.01	3024.05
CENPK1137D_1795	819.316	695.731	818.567	995.834	1033.67	1051.7	839.759	887.861	815.775	1103.39	990.665	972.865	1405.31	1616.18	1277.85	1641.67	1411.17	1315.12	1128.68	979.657
CENPK1137D_1796	13749.7	16483.9	14891.5	17021.6	17038	16395.5	12812.6	17838.7	16917.1	15381.8	14639.8	15328.5	17739.3	18956.6	17262.2	15961.8	16060.7	9870.14	10694	10532.6
CENPK1137D_1797	1563.76	1074.98	1361.89	1650.54	1684.09	2035.7	1943.97	1388.84	1405.06	1871.69	1867.46	1810.43	1416.93	1475.12	1506.47	1571.82	1465.69	2686.42	2395.25	2327.97
CENPK1137D_1798	1849.34	2272.81	2001.73	1507.52	1455.61	1620.64	1854.89	2273.45	2002.54	1786.53	1651.11	1638.62	1563.18	1675.95	1547.33	1640.8	1499.89	1293.14	1141.89	1163.99
CENPK1137D_1799	138824	210108	195474	53575.1	46707.6	44891.7	90647.5	289123	289922	107347	95144.4	85559.5	61697.2	59693.5	61629.6	40351.1	46978.9	21573.1	21999	21009.8
CENPK1137D_18	5838.96	6488.59	5977.8	6405.85	6449.83	6175.68	6359.9	6203.07	7016.07	5504.93	6050.27	6127.12	7686.12	6434.44	7479.32	7625.06	7949.5	6617.13	7285.66	7672.26
CENPK1137D_180	687.754	572.876	630.308	779.078	749.916	640.167	685.725	556.407	642.577	675.735	681.952	685.086	824.204	657.47	828.428	704.698	728.227	504.314	535.03	569.748
CENPK1137D_1800	1166.94	1171.12	1305.89	1632.78	1429.82	1436.86	1112.56	1439.92	1379.44	1208.92	1091.88	1100.65	1280.37	1677.54	1283.93	1351.76	1237.43	793.714	824.839	723.141
CENPK1137D_1801	7565.3	7898.75	7715.02	10481.6	10129.4	10145.9	7306.36	9202.46	9253.31	8751.23	8957.74	8615.12	10779.5	11236.8	10441	10494.5	10149	5961.4	6723.38	6317.5
CENPK1137D_1802	1248.23	1338.05	1268.96	974.513	940.62	998.942	1391.86	1540.99	1523.94	1208.92	1112.13	1190.85	1046.96	1165.91	978.814	1127.34	986.987	1429.91	1170.79	1100.82
CENPK1137D_1803	2773.48	1877.54	2623.7	5785.78	6091.46	6026.19	4082.8	2671.19	2829.59	3952.59	4373.86	4582.99	3660.01	3683.42	3669.25	3692.02	3661.46	5687.88	6419.54	6478.62
CENPK1137D_1804	1928.49	1870.86	1936.2	2845.37	2864.24	2981.88	2035.83	2473.4	2461.67	3067.65	3580.57	3021.68	2405.79	2207.5	2174.08	2647.64	2640.28	1544.69	1556.38	1394.72
CENPK1137D_1805	1330.59	1125.72	1276.11	2211.98	2504.02	2465.7	2593.51	1638.79	1851.89	1803.19	2062.3	2075.66	2379.64	2184.39	2528.75	2496.57	2510.9	2714.5	3310.91	3364.35
CENPK1137D_1806	7537.49	6899.89	8421.58	7937.35	8387.27	7507.89	6001.72	3557.96	3435.27	6652.75	6601.9	7198.77	5756.84	6178.62	6154.53	5270.82	5374.83	9157.02	7745.56	8707.34
CENPK1137D_1807	5460.32	5010.33	6208.95	5092.88	5309.3	5098.47	4480.88	4200.22	3986.64	4376.54	4342.23	4559.37	3465.34	4026.9	3750.09	3490.31	3634.66	9514.8	8136.92	8533.32
CENPK1137D_1808	4633.52	5615.25	5129.45	3484.97	3284.34	3189.4	3710.71	4724.03	4842.38	3730.43	3689.37	3513.48	4612.06	4161.58	4605.47	4689.25	4715.91	3067.4	2931.11	3150.37
CENPK1137D_1809	70.5938	76.1164	83.4056	63.0724	84.7571	59.7958	62.17	40.2091	36.8943	87.0125	102.483	67.6496	94.9143	47.019	79.1048	103.915	110.897	185.607	185.774	159.839
CENPK1137D_181	1672.86	1711.95	1849.22	1412.47	1540.37	1320.78	1284.23	2251.71	1852.92	1834.67	1723.23	1696.61	1514.75	1833.74	1576.01	1332.55	1357.57	1127.07	1037.03	1103.4
CENPK1137D_1810	2685.77	3242.29	3325.5	3272.66	3183.92	2935.27	2626.91	2401.68	2498.57	3740.61	3650.15	3722.87	3600.93	3510.49	3630.13	3669.32	3652.22	2748.69	3158.17	3070.45
CENPK1137D_1811	3596	3168.85	3824.74	1925.04	1919.01	2124.51	2564.74	2522.31	2543.66	2759.41	2516.52	2374.18	1598.05	1779.55	1698.58	1783.14	1731.85	3471.58	2662.77	2659.25
CENPK1137D_1812	2070.75	1450.22	1765.82	4082.83	3732.08	4044.13	2606.5	1848.53	1726.86	2664.06	2508.93	2566.39	2922.97	3484.99	3127.68	3193.41	3146.71	3102.81	3205.23	3280.56
CENPK1137D_1813	563.681	209.654	377.708	777.301	865.076	958.492	893.577	54.3367	81.9874	653.519	751.539	744.145	287.648	191.264	392.047	413.038	471.314	2514.24	2515.8	2406.6
CENPK1137D_1814	671.71	480.735	476.604	756.869	780.318	815.158	808.21	379.27	336.148	751.64	809.739	777.433	744.786	835.983	801.48	829.57	824.338	1466.54	1259.96	1441.13
CENPK1137D_1815	2235.47	2299.52	2480.72	1133.53	1273.2	1200.31	1618.28	1733.34	1843.69	1537.53	1324.68	1362.66	1205.8	1194.6	1189.18	930.865	972.201	1182.02	1049.42	998.992
CENPK1137D_1816	4439.92	4712.54	4736.25	2584.19	2461.64	2635.41	2585.16	3242.81	3361.48	3110.23	3156.72	2944.37	3015.95	2940.68	3066.83	2843.24	2779.83	2692.52	2633.04	2438.83
CENPK1137D_1817	3793.88	6109.34	3921.26	2673.92	2724.2	2769.07	1729.62	15243.6	13507.4	2915.84	3113.7	3644.49	1714.27	1536.49	1836.8	1453.93	1630.19	3769.53	3653.56	3424.93
CENPK1137D_1818	3403.48	3737.72	3839.04	4312.91	4356.7	3991.37	3480.59	3408	3437.32	2976.94	3017.54	3548.92	3937.97	3883.45	3947.42	3537.46	3561.66	4261.63	4281.07	4579.89
CENPK1137D_1819	12233	37258.3	24552.2	2874.68	2808.04	2689.05	5389.3	28551.7	26938	5292.02	4462.42	5007.14	3794.63	3802.17	3500.61	2930.56	2895.35	2027.02	2344.89	1898.73
CENPK1137D_182	5561.93	4704.53	5377.28	5782.23	5994.72	5892.53	5747.47	4658.82	4559.53	6425.96	6395.67	6522.28	4661.45	4768.85	5000.12	4801.03	4851.76	9695.52	9112.86	9550.36
CENPK1137D_1820	2025.83	1471.58	1758.67	2847.14	2726.05	2888.67	1999.65	2166.95	1919.53	2120.7	2464.64	2363.44	2153.97	2406.74	2201.9	2197.05	2236.43	2903.77	2785.79	2737.88
CENPK1137D_1821	6952.42	5802.21	6729.64	9239.67	8978.73	9482.03	6950.97	4988.1	5043.25	7409.95	7678.6	7959.03	7560.21	8117.56	7632.31	7282.75	7423.66	11181.6	11747.6	12074.3
CENPK1137D_1822	3952.18	4238.48	3977.26	4992.49	5047.66	4803.89	4499.44	4305.64	4220.3	3848.91	3963.93	4273.74	4257.58	4315.39	4243.84	4392.35	4519.99	4400.84	4617.94	4659.81
CENPK1137D_1823	1226.83	1249.91	1243.94	1312.08	1282.41	1186.24	1158.03	936.764	973.601	1267.23	1155.14	1266.01	1254.22	1315.74	1309.14	1299.37	1264.23	1188.13	1239.32	1160.12
CENPK1137D_1824	25225.5	18008.9	22824.5	34780.4	31260.6	27764.6	30214.6	14731.8	14913.5	21904.9	22572.7	27630	23622	26537.9	23831.4	24653.1	24191.4	44230.6	57670.2	58276.7
CENPK1137D_1825	4700.9	5237.34	5287.92	5483.75	5287.19	4920.84	5242.69	4916.38	4996.11	3825.77	4147.38	4298.43	5606.72	5540.28	5458.23	5724.9	5744.49	4257.97	4963.07	4810.63
CENPK1137D_1826	2150.97	1796.08	1612.11	2522.9	2523.37	2221.24	1571.88	1782.24	1896.98	2407.65	2794.87	2930.41	2150.1	2249.74	2010.65	2282.63	2241.05	3107.69	3248.99	3489.38
CENPK1137D_1827	1343.42	1442.21	1392.87	1223.25	1163.57	1272.42	676.446	1337.77	1179.59	1445.89	1411.98	1349.77	1414.03	1657.62	1416.93	1191.09	1306.74	849.884	758.785	787.592
CENPK1137D_1828	1881.43	1878.87	1895.69	2076.95	2226.72	2125.39	1967.17	1702.91	1358.94	1705.07	1620.74	1566.68	2141.38	2052.9	2148.87	2720.99	2702.2	2057.55	2040.22	2079.19
CENPK1137D_1829	1719.92	1224.54	1687.18	2813.39	3043.89	2978.36	2751.25	1249.74	1426.58	2079.04	2093.93	2353.78	1841.14	1656.82	1829.84	1814.57	1748.48	4130.98	5013.43	5309.48
CENPK1137D_183	1752.01	2064.49	2123.27	2101.82	1868.34	1729.68	1651.68	2039.8	2055.83	1942.04	1773.83	1872.71	1661	1910.25	1810.72	1605	1624.65	1582.54	1457.3	1408.9
CENPK1137D_1830	4112.62	5903.7	7056.12	2887.12	3178.39	3069.81	3396.15	3302.58	3575.68	2396.55	2220.46	2623.3	5419.8	5134.64	6151.92	4750.38	4950.65	4863.63	4522.99	4710.09
CENPK1137D_1831	2054.71	1408.82	1718.16	1907.27	2166.83	2024.26	2004.29	1084.56	1080.18	2325.27	2372.28	2550.28	2092.96	2207.5	2167.99	1955.16	2045.13	3317.72	2846.06	3204.51
CENPK1137D_1832	1393.69	1686.58	1544.2	936.315	979.313	986.631	1271.24	1815.93	1676.64	1095.99	1107.07	1073.8	1290.06	1295.81	1250.03	1300.24	1259.61	683.815	731.538	656.112
CENPK1137D_1833	3301.86	3505.36	3615.04	2128.47	2118.01	2068.23	2514.64	3854.64	3947.69	3318.51	2959.34	3201.01	2895.85	3185.34	2949.48	2603.98	2590.38	1987.95	2098.01	2089.5
CENPK1137D_1834	802.202	624.956	638.649	1215.25	1134.09	1224.93	1060.6	594.443	580.061	766.45	847.696	792.467	824.204	808.09	893.624	957.061	998.077	1042.82	941.257	1024.77
CENPK1137D_1835	1462.15	1492.95	1421.47	2269.72	2438.61	2165.84	2149.04	2008.28	2160.37	1752.28	1863.67	1898.48	2632.42	2600.39	2581.77	2732.34	2668.01	2526.45	2822.95	2886.12
CENPK1137D_1836	786.158	564.864	719.671	1803.34	1932.83	2067.35	1474.45	871.56	969.501	1192.26	1200.69	1347.62	1363.67	1406.59	1491.69	1376.21	1380.67	2064.88	2264.8	2501.99
CENPK1137D_1837	20274.3	19690.1	19730.2	83613.6	86831.8	80392.8	40372.4	16716.1	22565	57934.6	66847.8	60317.7	31810.8	25705.9	31342.9	27506.8	27558	19535.1	23615.6	23690.9
CENPK1137D_1838	155.092	165.587	168.003	71.0675	63.5679	72.1067	135.475	93.459	122.981	294.361	264.43	271.672	227.601	267.769	224.275	356.278	243.974	95.2457	91.6487	74.7633
CENPK1137D_1839	2115.67	2097.88	2142.33	2041.41	2033.25	2162.32	1792.72	2065.88	2212.64	2098.48	2130.63	1919.96	1705.55	1583.51	1689.89	1529.03	1652.37	2016.03	1840.41	1932.24
CENPK1137D_184	3049.44	4238.48	3634.1	2618.84	2570.35	2814.8	2763.32	4228.48	3809.34	2845.49	2742.99	2774.71	2943.31	3422.03	2946.87	2495.7	2628.27	1964.75	2031.13	1758.23
CENPK1137D_1840	6902.15	7383.29	6698.66	7680.62	7198.83	6797.38	5947.9	8364.58	7944.58	7460.86	7254.76	7975.13	7233.82	7831.46	7389.78	6749.2	7089.12	6162.88	6612.74	6572.72
CENPK1137D_1841	58420.6	55135	48623.1	46193.9	49026.5	48560.4	68846.3	105743	101926	82467.5	77165.6	73234.4	36020.9	34369.3	39296	29764.1	36442.7	27825.2	23530.6	28942.4
CENPK1137D_1842	3729.7	4338.64	3637.68	1646.1	1510.89	1466.76	3000.86	4041.56	3805.24	2789.03	2527.9	2360.22	2247.92	2354.14	2185.38	2786.48	2831.58	851.105	775.299	641.933
CENPK1137D_1843	3244.1	2758.89	3195.63	3904.27	4130.07	4037.1	3827.63	3045.03	3124.75	3117.64	3154.19	3276.17	3584.47	3592.57	3596.23	3554.05	3547.79	4049.16	4245.57	4322.09
CENPK1137D_1844	628.926	954.794	701.799	694.685	737.019	699.963	963.171	1018.27	1168.32	875.679	822.391	824.681	2038.72	1951.69	1669.03	2586.51	2237.36	509.198	533.379	603.262
CENPK1137D_1845	321.95	355.21	377.708	294.042	298.493	300.738	331.264	418.392	429.409	368.415	339.078	352.207	368.035	325.946	352.929	347.546	336.389	282.074	251.002	257.804
CENPK1137D_1846	3865.54	5885	5528.6	2490.03	2349.25	2104.28	3622.56	4906.6	4710.18	2844.57	2779.68	2874.57	2837.74	3105.65	2932.09	3322.65	3144.87	1731.52	1823.07	1765.96
CENPK1137D_1847	2446.18	2395.66	2425.91	1852.2	1833.33	1964.47	2481.23	3850.3	3534.68	2083.67	1790.28	1952.17	1800.47	2153.31	1892.43	1887.93	2001.7	1160.04	1069.24	1127.89
CENPK1137D_1848	1170.15	1526.33	1588.28	472.599	577.638	529.369	1950.47	1492.08	1486.02	980.279	988.135	1006.15	688.613	631.968	691.95	528.305	508.28	626.423	563.103	525.921
CENPK1137D_1849	3283.68	3779.11	4201.26	1974.79	1917.17	1905.55	1779.73	3650.34	3567.48	3129.67	2923.92	2532.03	2684.72	2907.21	2633.93	2231.11	2321.45	1343.21	1181.53	1194.92
CENPK1137D_185	2042.94	2120.58	2094.67	2718.33	2583.25	2798.09	2724.34	2665.76	2559.03	2297.5	2611.41	2325.86	2640.17	2795.64	2722.6	2746.31	2789.99	2199.2	2167.37	2086.93
CENPK1137D_1850	9980.46	9151.33	10915.4	12758.4	13059	12927.3	6718.07	3773.14	4315.61	9555.64	10072.4	9915.5	10144.2	9336.07	10075.9	11671.6	11790.2	15429.8	14512.7	13743.6
CENPK1137D_1851	34008	49346.1	47208.8	2084.06	1822.28	1850.15	36050.2	62232.9	68195.1	11736.5	8459.24	9600.87	2919.1	3167.01	2980.77	1289.76	1712.44	1164.93	891.717	552.99
CENPK1137D_1852	2231.19	2445.07	2530.76	2665.03	2611.81	2466.58	2285.44	2516.87	2355.09	2175.31	2171.11	2267.87	2724.43	2660.16	2742.59	2759.41	2833.43	2334.74	2595.89	2570.31
CENPK1137D_1853	856.752	827.933	955.59	954.97	989.447	998.062	900.073	784.621	798.353	803.477	795.822	761.326	930.741	978.634	999.677	1099.4	1073.86	1013.51	988.32	953.876
CENPK1137D_1854	8108.66	9777.62	8091.54	3556.04	3733.92	3540.26	6933.34	14328.6	12867.9	8088.46	8773.02	7882.79	8229.45	9524.15	8323.39	7883.53	7963.36	5527.91	4925.09	4693.33
CENPK1137D_1855	7667.98	6763.68	7068.03	8124.79	8706.03	7493.82	6873.03	5584.72	5699.15	8393	8742.65	8930.82	6691.46	6562.74	6918.63	7136.92	6904.29	9412.22	8867.63	9781.1
CENPK1137D_1856	1031.1	1068.3	1116.44	1319.19	1213.32	1396.41	1181.23	1350.81	1289.25	1105.24	1171.59	1147.9	1145.75	965.086	1174.4	1212.05	1218.02	1296.81	1321.89	1384.41
CENPK1137D_1857	14480.3	15849.6	16338	10785.4	10071.4	9587.55	13397.2	14537.2	13104.7	10433.2	10334.3	11605.7	10913.2	12620.2	11209.4	12195.5	12730.1	10822.6	12575.7	12303.7
CENPK1137D_1858	1148.75	787.872	1002.06	929.208	896.399	982.234	824.912	1205.19	1299.5	1120.98	1032.42	1224.14	936.552	1020.87	825.82	950.949	898.269	1360.3	1345.01	1384.41
CENPK1137D_1859	16091.1	12162.6	15596.9	19775.4	19797.2	20045.7	11558	6899.67	7039.65	20025.8	21474.5	20984.3	29494.1	34112.7	29210.5	33771.3	30802.7	7574.47	7754.64	8208.49
CENPK1137D_186	815.037	996.19	923.419	705.345	662.395	772.949	766.454	970.453	1095.56	795.146	668.035	601.33	938.489	868.657	937.957	873.231	907.511	693.584	699.338	626.465
CENPK1137D_1860	1358.4	1484.94	1427.43	1227.69	1259.38	1228.45	1024.41	944.371	1230.84	1577.33	1408.19	1245.61	2458.09	1505.41	2071.5	2451.16	2366.74	675.267	757.134	725.719
CENPK1137D_1861	5139.44	5049.06	5280.77	5122.19	5450.25	5478.35	4715.64	4728.38	4832.13	5841.87	5369.58	5013.59	7451.74	7975.71	7078.58	8479.95	7973.53	4334.9	4325.65	4313.07
CENPK1137D_1862	5789.76	5412.28	5373.71	4397.3	4552.01	4035.34	4165.39	3706.85	3891.33	5235.56	5857.96	5682.57	4459.03	4684.37	4395.97	4243.9	4119.84	7070.16	7110.62	7261.06
CENPK1137D_1863	1433.27	1104.36	1458.41	1676.31	1747.66	1658.45	2048.83	1261.7	1332.3	1507.91	1520.79	1607.48	1382.07	1374.71	1485.61	1429.48	1452.76	1666.8	1714.08	1862.64
CENPK1137D_1864	2892.21	4120.97	3492.31	2292.82	2215.66	2213.32	2741.97	5244.57	4882.35	2339.15	2117.97	2104.65	2608.21	2806.8	2474.85	2136.8	2181.91	1142.95	1294.64	1116.29
CENPK1137D_1865	6728.87	6568.71	6577.13	7230.23	7264.24	7039.2	8591.52	7145.27	7531.57	5809.47	5813.67	6135.71	6899.69	6387.42	6895.16	6914.25	7009.64	7421.83	7457.4	7722.53
CENPK1137D_1866	957.294	897.372	905.547	1173.5	1277.81	1116.77	1127.41	854.172	920.309	1163.56	1117.19	1045.88	1169	823.232	1072.7	1219.03	1218.02	1167.37	1292.16	1176.88
CENPK1137D_1867	708.077	658.34	654.138	1362.72	1397.57	1160.74	1182.16	718.331	819.874	939.55	1058.99	923.471	1014.03	712.458	1052.7	1173.62	1218.02	1168.59	1327.67	1331.56
CENPK1137D_1868	516.618	312.478	387.24	1265.89	1249.25	1283.85	1051.32	216.26	186.521	694.249	813.535	861.19	651.809	617.623	746.715	894.189	904.738	1218.66	1323.54	1259.37
CENPK1137D_1869	2654.75	2804.29	3008.56	2627.72	2562.98	2363.69	2715.06	4196.96	3635.12	2536.32	2326.73	2388.14	3155.41	3236.34	2949.48	3201.27	3175.36	1880.49	1965.91	1958.02
CENPK1137D_187	2388.42	2490.48	2431.87	1822.88	1964.15	2103.41	1743.54	2471.23	2278.23	1913.35	1828.24	1670.84	2198.52	2009.87	2003.7	2314.06	2309.44	2549.65	2266.45	2226.14
CENPK1137D_1870	1827.95	1987.04	1938.58	2236.85	2160.39	2006.68	1956.03	2236.5	2223.91	2093.85	1933.25	1845.87	2715.71	2771.73	2786.92	2902.62	2902.74	1594.75	1799.12	1630.61
CENPK1137D_1871	1658.95	1687.91	1706.24	1375.16	1429.82	1383.22	1516.2	1621.41	1597.73	1315.37	1294.32	1221.99	1431.46	1475.92	1482.13	1393.68	1404.7	1355.42	1353.26	1225.86
CENPK1137D_1872	2339.22	2573.27	2338.93	2015.65	2130.9	2077.9	2278.95	2485.36	2615.4	1784.68	1751.06	1701.98	2289.56	2298.35	2194.07	2331.53	2356.57	1603.3	1750.41	1644.79
CENPK1137D_1873	11487.5	11167.7	11399.2	13093.3	13061.8	12234.4	12111.1	9290.48	10229	10553.5	10801.2	11099.9	12120	9446.84	12543.8	12337.9	12921.4	12684.8	14642.3	14645.9
CENPK1137D_1874	1153.03	1586.43	1302.32	1470.21	1494.31	1277.7	1421.56	1511.65	1429.66	1483.84	1538.5	1561.31	1805.31	1824.18	1755.08	2015.42	1945.33	1182.02	1245.1	1301.91
CENPK1137D_1875	5519.15	4922.19	5355.83	8644.48	8153.27	7416.44	7192.23	3999.18	4178.28	5288.32	5273.43	6359.06	3652.26	3945.62	4171.69	3426.56	3610.64	6387.56	7850.42	8009.98
CENPK1137D_1876	12007.4	21256.5	19447.8	1844.2	1789.11	1665.49	12222.4	18952.6	22074.1	7604.34	6150.22	6513.69	4007.71	3598.95	4034.35	3010.9	3070.01	2047.78	1996.46	1823.97
CENPK1137D_1877	6641.16	8709.32	7556.55	6340.11	6026.97	5624.32	6008.22	5584.72	5327.13	5466.05	5603.65	6171.15	6242.07	6908.61	6599.6	7278.38	7144.57	5642.69	6187.53	6385.81
CENPK1137D_1878	3359.62	4003.46	3371.97	3651.98	3718.26	3632.6	3189.23	3636.21	3879.03	3698.03	4175.22	3377.11	2368.01	1989.14	2367.06	2294.85	2444.36	2461.73	2518.28	2373.09
CENPK1137D_1879	760.487	563.529	789.97	892.786	1051.17	1123.81	705.212	620.525	659.999	885.861	942.587	901.994	784.495	824.029	812.78	786.781	792.917	1216.21	994.1	1163.99
CENPK1137D_188	477.043	500.766	458.731	530.341	526.047	513.54	281.157	577.055	484.751	432.285	387.157	400.528	603.384	645.516	603.283	571.093	536.928	313.822	309.624	306.787
CENPK1137D_1880	3231.27	2417.03	2825.07	5121.3	5358.12	4919.96	4514.28	3005.9	3030.46	3446.25	4022.13	4273.74	4133.61	4264.39	4260.36	4505.87	4556.96	6066.42	6966.13	7610.39
CENPK1137D_1881	1712.43	1861.51	1751.52	2473.15	2207.37	2172.87	2051.61	1859.4	1822.17	1871.69	1659.97	1826.54	2021.29	2236.99	1990.66	1979.62	2009.09	1404.26	1674.45	1500.42
CENPK1137D_1882	1800.14	1483.6	1721.73	1751.81	1755.95	1978.54	1755.61	1577.94	1703.29	1859.66	1976.27	1811.51	1821.77	1845.7	1915.9	1961.28	1878.79	2081.97	2108.75	2107.55
CENPK1137D_1883	1282.45	1112.37	1320.19	1760.7	1900.59	1958.31	1864.17	1715.95	1910.31	1553.27	1616.95	1611.78	1802.4	1692.69	1786.38	1765.67	1712.44	2669.32	3043.4	2998.26
CENPK1137D_1884	30893.3	26117.3	27719.3	18018.3	17678.3	16050.8	24507	42035.9	45520.4	25933.4	24073.3	25572.6	21518.4	18766.2	21582.6	18788.4	20813.6	13128	15591	15938.8
CENPK1137D_1885	159.371	271.081	141.79	132.363	93.0486	103.763	60.3141	449.908	294.13	399.887	339.078	410.193	215.01	262.988	268.609	209.576	158.953	19.5376	33.0266	23.2024
CENPK1137D_1886	309.115	989.513	618.393	243.406	269.012	236.545	241.257	1098.69	1355.87	819.213	570.613	555.156	648.904	494.098	512.008	450.587	500.887	294.285	319.532	234.602
CENPK1137D_1887	10911	2224.74	5158.04	120.815	121.608	145.093	41.7559	21.7347	25.6211	1759.69	2283.72	2272.17	94.9143	98.8197	119.961	68.112	104.428	10019.1	9026.99	6004.26
CENPK1137D_1888	31933	39702.1	36853.4	33353.8	29329.7	26752.5	17518	12116	11624.8	23266.6	26006.5	29601.5	18552.8	19438.8	21943.3	20553.2	23173.9	45722.8	53115	54797.6
CENPK1137D_1889	530.523	495.424	561.201	750.651	761.893	787.898	565.097	792.228	726.614	992.313	798.352	734.481	1170.93	1170.69	1073.57	1046.13	1035.04	846.221	714.2	604.551
CENPK1137D_189	1174.42	1057.62	1028.27	1043.8	1077.89	1049.94	974.305	1749.64	1787.33	1293.15	1164	1461.45	959.796	1107.74	982.291	881.964	962.959	1471.42	1387.94	1504.29
CENPK1137D_1890	708.077	600.919	695.841	935.426	950.754	1011.25	581.8	721.591	669.222	1924.46	2083.81	1945.73	1623.23	1891.12	1915.9	2151.64	2002.62	1147.83	915.662	1067.31
CENPK1137D_1891	2094.28	2242.1	2108.97	1117.54	1225.29	1060.5	1660.96	2062.62	2258.75	1884.65	1752.33	1590.3	1921.53	1805.85	1735.96	1619.84	1672.7	1033.05	1044.47	919.073
CENPK1137D_1892	180.763	173.599	166.811	112.82	127.136	88.8144	230.122	341.234	314.627	240.673	194.843	184.694	228.569	296.459	231.23	185.998	214.402	167.29	137.06	135.347
CENPK1137D_1893	149.744	189.623	166.811	175.892	250.586	178.508	105.782	126.061	104.534	121.262	126.522	102.011	359.318	248.643	287.733	323.096	302.196	118.447	82.5664	76.0523
CENPK1137D_1894	2938.2	6377.75	3489.93	550.773	540.787	612.907	1546.83	5268.48	5290.24	2179.94	1834.57	1755.67	1130.25	1068.69	1092.69	741.373	864.076	311.38	309.624	197.22
CENPK1137D_1895	1523.11	1968.34	1655.01	1219.7	1245.56	1242.52	1242.47	2198.46	1910.31	1353.32	1337.33	1213.4	1941.87	2300.75	1975.88	1918.49	1875.09	483.555	435.951	431.822
CENPK1137D_1896	2041.87	1900.24	1859.95	2064.51	2095.9	2067.35	2189.87	2152.82	2068.13	2029.98	2026.88	2019.82	2206.27	2127.01	2114.97	2379.56	2300.2	1749.83	1769.4	1782.72
CENPK1137D_1897	1136.99	508.778	799.502	2046.74	2334.51	2408.54	1267.53	475.989	420.186	1395.9	1446.14	1519.43	826.141	985.009	954.474	1031.29	1121.91	3880.65	3067.34	3468.76
CENPK1137D_1898	6878.61	4692.51	5893.2	9674.07	10074.1	10133.6	6747.76	4891.39	5327.13	6600.91	7213	7610.04	7099.2	6705.39	7558.42	6599.88	6751.81	10875.1	11726.1	12945.6
CENPK1137D_1899	8471.25	12320.2	12525.1	4694.01	4435.01	4604.28	7027.99	12385.5	11195.4	7157.24	6328.62	6216.25	5141.83	7102.27	4947.09	4861.28	4844.37	3852.56	4167.13	3543.52
CENPK1137D_19	1324.17	1229.88	1222.49	1052.69	1013.4	954.095	1338.05	1934.38	2115.28	1394.05	1439.82	1492.59	1115.73	1068.69	1009.24	1026.92	978.67	1427.46	1461.43	1558.43
CENPK1137D_190	1079.23	794.548	1040.19	1288.99	1284.25	1519.52	1603.43	847.652	851.644	1251.5	1239.91	1255.28	1030.5	1081.44	1123.98	1250.47	1236.51	2234.61	1983.25	2144.93
CENPK1137D_1900	4870.97	5085.11	5324.85	4869.01	4696.65	4719.47	5914.5	7888.6	7533.62	5352.19	5325.3	5638.54	4818.35	4678	4925.36	4697.98	4749.18	4149.29	4175.38	4515.44
CENPK1137D_1901	2472.92	3045.99	2828.64	2164.01	2156.7	2033.94	2560.1	2771.17	2683.04	2377.11	2172.38	2480.48	2222.74	2267.27	2329.68	2179.59	2058.07	1869.5	1839.58	1923.22
CENPK1137D_1902	4968.3	70076.5	27993.3	139.47	143.719	123.988	367.452	95078.3	68460.5	3038.03	2384.93	2519.14	26414.3	33351.6	20119.6	59790.1	53664.2	141.647	151.922	126.324
CENPK1137D_1903	3804.58	8360.79	6139.85	1744.71	1665.66	1503.69	4659.96	10318.5	9518.74	3477.72	2856.86	3086.11	8939.37	9461.19	8128.67	15554.9	12792.9	1105.09	1116.3	1099.54
CENPK1137D_1904	12996.7	16502.6	18257.5	7959.56	8801.84	8225.44	8465.32	6129.17	6707.6	8955.81	9282.9	8677.4	8211.05	7553.33	8146.06	8847.58	8546.5	12806.9	11688.9	10551.9
CENPK1137D_1905	1172.28	1436.86	1265.38	943.421	979.313	986.631	965.954	1179.11	1325.12	1050.63	1065.31	938.504	799.992	813.669	846.683	791.148	774.434	697.247	767.042	719.274
CENPK1137D_1906	6474.3	5393.58	5976.61	8828.36	8785.26	8306.34	7938.27	6253.06	5947.16	7014.69	7010.57	7835.54	6792.18	7829.87	6886.47	7207.65	7190.77	10799.4	11234	10965.7
CENPK1137D_1907	2328.52	2032.44	2155.44	3941.58	4192.71	3992.25	3487.09	2634.24	2954.62	2864.01	3047.91	2993.76	3094.4	2753.4	3251.12	3306.93	3237.28	5096.86	5673.96	5966.88
CENPK1137D_1908	735.887	830.604	714.905	906.999	905.612	989.269	766.454	1099.77	1043.29	1001.57	951.444	801.057	1036.31	1043.19	1057.92	1085.43	1026.73	1029.39	961.899	966.766
CENPK1137D_1909	2662.24	2027.1	2399.7	2295.48	2185.26	2508.79	2585.16	3356.92	2969.99	2641.85	2448.2	2830.54	2208.21	2839.47	2308.82	2293.98	2290.03	3168.75	2786.62	2959.59
CENPK1137D_191	1214	906.72	961.548	1159.29	1006.03	1007.74	909.352	1602.93	1653.07	1131.16	1083.03	1228.43	1027.59	1034.42	1004.02	1009.46	1019.33	1457.99	1594.36	1598.39
CENPK1137D_1910	2784.18	3768.43	3259.97	2466.93	2583.25	2654.76	2634.34	3579.7	3674.06	2888.07	2898.61	2767.19	3337.5	3179.76	3087.7	3013.52	2960.04	1992.83	2007.19	1898.73
CENPK1137D_1911	756.209	602.254	699.416	819.053	908.375	847.694	1130.19	634.652	654.875	772.004	836.309	798.909	586.919	600.887	628.492	770.19	698.654	1323.67	1273.17	1363.79
CENPK1137D_1912	1772.33	1702.6	1755.09	1535.95	1575.38	1618	1433.62	1485.56	1411.21	1631.95	1596.7	1558.09	2601.43	2767.75	2412.26	3137.52	2890.73	1371.29	1287.21	1443.7
CENPK1137D_1913	2211.94	1431.52	1823.01	4797.95	5323.12	5286.65	3953.82	1722.47	1930.8	3456.43	4052.49	4098.71	2740.89	2671.32	2832.13	3062.42	2874.09	4326.35	4780.6	4952.42
CENPK1137D_1914	917.719	606.261	761.374	2335.46	2421.11	2389.19	1832.62	994.361	1068.91	1581.96	1587.85	1846.94	1572.86	1732.53	1663.81	1767.42	1598.77	2771.89	2988.08	3156.81
CENPK1137D_1915	3258.01	2391.66	2723.79	4540.33	4649.67	4892.7	3512.14	2392.99	2393.01	3042.66	3303.48	3364.22	3188.34	3223.59	3171.15	3114.82	3344.48	4729.31	4796.28	5107.1
CENPK1137D_1916	340.134	355.21	324.09	560.545	572.111	598.837	406.425	196.699	216.242	330.462	327.691	303.886	437.768	423.968	391.178	468.052	473.162	416.394	405.401	386.707
CENPK1137D_1917	1658.95	1356.74	1553.73	2150.68	2207.37	2168.48	1668.38	1107.38	1124.25	1565.3	1556.22	1598.89	1604.83	1718.98	1606.44	1661.76	1732.77	1878.05	1924.62	1969.63
CENPK1137D_1918	4458.1	3716.35	4082.11	6305.47	6588.02	6480.81	4906.79	4413.22	4678.41	6747.17	7187.7	6583.49	6342.79	5770.59	6609.17	6645.29	6836.83	10225.5	9295.33	9890.66
CENPK1137D_1919	6952.42	8713.33	7909.24	5220.8	5322.2	5149.47	6111.22	8872.09	7993.77	5003.22	4853.37	4826.74	6923.9	7314.25	6616.12	6992.84	6631.67	2854.93	2993.03	3040.8
CENPK1137D_192	278.097	369.899	319.324	250.513	247.822	256.77	293.22	399.918	413.012	350.827	328.957	272.746	380.626	297.256	368.576	338.814	347.479	228.345	209.719	197.22
CENPK1137D_1920	7225.17	8304.7	8224.99	5620.55	5756.11	5602.34	6636.41	7194.17	7017.1	6784.2	6994.12	6922.81	8968.43	8111.98	8659.81	8651.98	8710.99	7076.26	7141.17	7243.01
CENPK1137D_1921	8208.13	11461.5	9741.78	4823.71	4653.35	4370.37	5978.52	8774.28	8952	5867.79	5550.51	5301.37	5579.6	5097.18	5433.02	4381.87	4816.65	3140.66	3276.24	2895.14
CENPK1137D_1922	1366.95	1678.57	1552.54	1089.11	1095.39	1246.92	1360.32	1830.06	1719.69	1394.05	1390.47	1248.83	1547.68	1453.61	1502.12	1407.65	1437.05	1234.53	1110.52	1100.82
CENPK1137D_1923	1081.37	1184.48	990.144	1525.29	1499.83	1596.02	1029.98	1273.65	1266.71	2067.01	2269.8	1821.17	2588.83	2348.56	2349.67	2951.52	2717.91	1011.07	1163.36	1173.01
CENPK1137D_1924	31.0185	50.7443	35.7453	29.3154	32.2446	41.3295	36.1885	381.443	369.968	117.559	127.787	110.602	55.2052	51.0037	40.8563	42.7883	43.4348	28.0853	24.7699	32.2255
CENPK1137D_1925	2.13921	8.01225	13.1066	0.888344	0.921273	2.63805	2.78373	69.5509	87.1116	12.0336	11.387	15.0332	14.5277	7.96933	8.69284	6.98585	5.54487	1.2211	2.47699	0
CENPK1137D_1926	1914.59	1179.14	1304.7	2977.73	2914.91	2717.19	1860.46	1129.12	1098.63	2282.69	2564.6	2490.15	2317.65	2287.2	2239.28	2307.08	2180.98	2073.42	2253.24	2480.08
CENPK1137D_1927	4304.08	2579.95	3659.12	6157.11	6479.31	6273.28	4381.59	2181.07	2462.7	3175.03	3607.14	4064.34	2525.88	2427.46	2760.85	2686.93	2755.8	10831.1	11867.3	11802.3
CENPK1137D_1928	2700.75	3913.99	2984.73	2023.65	1840.7	1644.38	2416.28	4058.95	3905.68	2255.84	2054.71	2116.47	2229.52	2451.37	2279.26	2017.16	2181.91	1252.85	1282.26	1224.57
CENPK1137D_1929	2390.56	2073.84	2151.87	2609.95	2551.01	2804.25	2322.56	2435.37	2225.96	2037.39	2185.03	2047.74	2317.65	2470.49	2288.82	2196.18	2193	2458.07	2448.92	2415.63
CENPK1137D_193	1863.25	2226.07	2113.74	1472.87	1422.45	1528.31	1739.83	2400.59	2277.2	1451.44	1271.54	1358.36	1457.61	1429.7	1494.3	1381.45	1386.22	1315.12	1246.75	1267.11
CENPK1137D_1930	1059.98	980.166	1021.12	1104.21	1041.04	1017.41	1117.2	1142.16	1192.92	933.996	990.665	972.865	1080.86	1032.83	1074.43	1110.75	1172.74	1007.41	1021.35	962.899
CENPK1137D_1931	879.213	949.452	882.908	860.805	911.139	970.803	1117.2	1558.38	1512.67	983.056	938.791	881.592	1307.49	1200.98	1220.47	1116.86	1133.93	771.734	822.362	782.436
CENPK1137D_1932	6.41762	5.3415	8.34056	1.77669	2.76382	2.63805	5.56746	9.7806	9.22359	5.55399	15.1826	15.0332	14.5277	27.8927	8.69284	24.4505	22.1795	31.7486	34.6779	38.6707
CENPK1137D_1933	822.524	741.133	641.032	1053.58	1062.23	1016.53	1011.42	578.142	501.148	657.222	716.113	748.441	685.707	757.883	765.839	861.006	891.8	1379.84	1296.29	1455.31
CENPK1137D_1934	856.752	969.483	968.697	516.128	488.275	550.473	978.017	1304.08	1382.51	747.937	773.048	704.415	695.392	673.408	684.996	570.22	550.791	455.47	432.648	400.886
CENPK1137D_1935	8046.62	10075.4	8564.57	7984.44	7379.4	7207.15	8155.4	11411.8	11412.7	7571.94	7254.76	6974.35	9704.5	7665.7	9809	8543.69	9417.97	4831.89	5622.77	5594.35
CENPK1137D_1936	1980.9	2425.04	1994.59	1300.54	1259.38	1359.48	2634.34	3178.69	3115.52	1838.37	1718.17	1700.9	1266.81	1380.29	1306.53	1171	1270.7	830.347	705.117	609.707
CENPK1137D_1937	19.2528	18.6953	17.8726	25.762	45.1424	36.9327	145.682	78.2448	105.559	67.5735	54.4044	47.2473	28.0869	11.954	20.8628	20.9576	17.5588	73.2659	45.4115	46.4048
CENPK1137D_1938	182.902	145.556	198.982	135.028	145.561	174.991	469.522	272.77	313.602	200.869	206.23	180.399	215.978	219.157	232.099	230.533	252.292	194.155	155.225	201.087
CENPK1137D_1939	3248.38	2736.18	2833.41	4608.73	4584.26	4516.34	3438.83	3351.48	3524.43	4658.87	4797.7	4644.2	2755.42	2672.91	2912.1	2452.91	2615.33	3149.21	3225.04	3315.36
CENPK1137D_194	2033.31	2266.13	2251.95	1901.94	2123.53	1774.53	2380.09	2357.12	2324.34	2049.42	2001.57	2003.72	2769.95	2468.1	2693.91	2883.41	2700.35	1600.86	1823.07	1822.68
CENPK1137D_1940	866.378	789.207	855.503	6.21841	11.0553	7.91415	140.114	71.7244	53.2918	88.8638	146.765	156.775	18.4017	38.2528	39.1178	31.4363	23.1036	236.893	210.544	104.411
CENPK1137D_1941	8285.14	18700.6	12925.5	636.943	571.189	542.559	2754.96	14510.1	15720.1	4582.04	3623.58	3349.19	1872.14	1880.76	1802.89	1081.93	1313.21	371.214	409.529	310.654
CENPK1137D_1942	2862.26	2928.48	2906.09	2804.5	2654.19	2800.73	2355.96	2312.57	2176.77	2336.38	2640.51	2418.2	2843.55	3116.8	2895.58	3458	3382.37	3266.44	3095.42	3156.81
CENPK1137D_1943	1892.13	1924.28	1831.35	1412.47	1480.49	1348.04	1562.6	2760.3	2566.21	1685.64	1729.55	1890.97	1758.82	2148.53	1812.46	1808.46	1708.74	1486.08	1536.56	1517.18
CENPK1137D_1944	1560.55	1247.24	1502.49	2844.48	2811.73	2664.43	2718.78	2311.48	2109.13	2042.02	2190.09	2261.43	1920.56	2021.82	2104.54	2119.33	2127.38	2962.38	3439.72	3614.42
CENPK1137D_1945	745.513	300.46	533.796	1915.27	1988.11	2150.89	1917.06	606.397	764.533	1427.37	1387.94	1543.05	960.765	835.983	1003.15	721.289	804.931	3270.1	3205.23	3403.02
CENPK1137D_1946	7104.3	8502.34	7966.43	4032.19	4103.35	3618.53	4942.98	6738.83	6748.59	4383.95	4271.37	4357.49	5758.78	5365.75	5619.05	4928.52	5036.59	3647.42	4406.57	3899.29
CENPK1137D_1947	2705.02	3060.68	2933.49	2655.26	2546.4	2513.18	2948.9	3485.15	3572.6	2684.43	2692.38	2484.78	3609.65	3136.73	3520.6	3614.3	3510.83	2106.39	2244.16	2147.51
CENPK1137D_1948	5905.28	6476.57	5943.25	4270.27	4179.82	4656.16	5411.57	7639.73	6969.96	4278.42	4385.24	4152.4	5823.67	6299.76	5682.51	6220.9	6016.19	4577.9	4283.55	4191.9
CENPK1137D_1949	2247.23	2299.52	2153.06	2661.48	2738.95	2582.65	2514.64	1862.66	1830.37	2137.36	2147.07	2311.9	2318.62	2481.65	2292.3	2690.43	2550.64	3493.56	3247.34	3248.34
CENPK1137D_195	3233.41	3079.38	3555.46	2321.24	2284.76	2416.45	3036.12	3155.87	3172.91	2671.47	2659.49	2556.72	2403.85	2235.4	2551.35	2728.85	2599.62	2746.25	2621.48	2896.43
CENPK1137D_1950	6637.95	8570.44	7542.25	7478.08	7416.25	7094.6	10319.3	14866.5	14930.9	8143.07	8189.75	7576.75	12809.6	12739	11837.9	13145.6	12960.2	2986.81	3098.72	3110.41
CENPK1137D_1951	3500.81	3996.78	4203.64	3146.51	3224.46	3171.82	3736.69	4011.13	4206.98	3262.97	3546.4	3401.81	3134.11	2888.09	2968.6	3223.1	3287.18	3257.89	3013.67	3399.15
CENPK1137D_1952	1239.67	1140.41	1314.23	1320.97	1407.71	1471.15	1365.88	1055.22	1108.88	1282.05	1303.17	1405.61	1338.48	1346.82	1297.84	1286.27	1294.73	2955.06	2448.09	2454.3
CENPK1137D_1953	698.45	815.914	792.353	649.38	638.442	780.863	885.226	748.759	769.657	685.918	633.874	644.282	614.037	635.953	628.492	608.642	590.529	738.764	692.732	698.65
CENPK1137D_1954	2196.96	1866.86	2023.18	1814	1737.52	1716.49	1790.87	2415.81	2584.65	1869.84	1748.53	2159.42	1693.93	1740.5	1753.35	1777.9	1754.03	2200.42	2487.73	2495.55
CENPK1137D_1955	176.484	801.225	471.838	39.0871	39.6147	37.8121	144.754	988.927	743.011	146.255	173.335	176.104	45.5201	76.5056	71.2813	53.2671	60.9936	36.6329	18.1646	23.2024
CENPK1137D_1956	1257.85	1561.05	1339.26	230.081	152.931	170.594	547.467	859.606	867.017	1479.21	1242.44	1403.46	419.366	406.436	372.923	130.111	167.27	148.974	113.116	74.7633
CENPK1137D_1957	1762.7	2535.88	2088.72	175.892	135.427	138.058	169.808	351.015	324.875	1282.05	1382.88	1539.83	191.766	251.831	205.151	128.365	121.987	128.215	104.859	70.8962
CENPK1137D_1958	11378.4	13640.9	12681.2	6416.51	6479.31	6841.34	7458.54	12414.8	11077.5	8611.46	8431.41	7611.12	6003.81	6989.1	5708.59	4766.1	4952.49	5577.98	4285.2	3792.3
CENPK1137D_1959	7.48722	8.01225	2.38302	8.88344	3.68509	7.0348	213.419	245.602	313.602	82.3842	49.3435	59.0592	24.2128	12.7509	33.0328	54.1403	35.1175	8.54769	25.5956	14.1792
CENPK1137D_196	817.176	797.219	748.268	913.218	950.754	983.113	989.152	944.371	915.185	610.939	622.487	605.625	676.022	727.6	704.989	792.021	806.779	818.136	783.555	757.945
CENPK1137D_1960	2484.69	3793.8	3149.16	978.955	934.171	793.174	1463.31	2862.46	3174.96	1863.36	1509.4	1344.4	1136.07	929.224	1051.83	842.668	914.904	577.579	606.038	448.58
CENPK1137D_1961	6470.03	8420.88	8552.65	6582.63	6282.16	5843.28	4562.53	4499.08	4783.97	6602.77	6631	6966.83	6062.89	6082.19	6356.2	5968.54	6154.81	4334.9	5003.52	5377.8
CENPK1137D_1962	32141.6	16734.9	17516.4	112840	102295	99961.9	61622.5	17020.4	23810.2	93975.3	120459	107329	15387.7	15309.9	17804.7	18827.7	20053	24159.4	30612.3	27644.4
CENPK1137D_1963	3066.55	2479.79	2933.49	2633.05	2665.24	2884.27	3459.25	3133.05	3138.07	3091.72	2763.24	2825.18	3181.56	3064.21	3224.17	2904.37	3061.69	3458.15	3722.92	3635.04
CENPK1137D_1964	643.901	492.754	587.414	660.04	659.632	657.754	914.919	420.566	424.285	564.655	604.774	588.444	465.855	418.39	412.041	494.249	422.334	962.225	944.56	930.674
CENPK1137D_1965	2015.13	3658.93	2535.53	1641.66	1628.81	1635.59	1728.7	3028.73	2877.76	2731.64	2531.7	2417.13	2119.11	2037.76	2071.5	1515.06	1489.72	1685.12	1643.07	1515.89
CENPK1137D_1966	1405.46	1762.7	1643.09	1386.71	1406.78	1388.49	1879.02	1925.69	1820.12	1420.9	1337.33	1426.01	2264.38	2334.22	2185.38	2259.05	2286.34	1633.83	1657.93	1550.69
CENPK1137D_1967	1963.79	2136.6	2086.33	1280.1	1214.24	1174.81	2026.56	2193.03	2419.65	1649.53	1396.8	1693.39	1415	1394.63	1362.17	1249.59	1323.38	1451.89	1510.14	1535.23
CENPK1137D_1968	25680.1	53557.9	37032.1	1547.5	1420.6	1402.56	5483.02	69572.7	65267.1	13915.5	10884.7	11448.9	7985.39	8545.51	7301.12	4678.77	6582.69	498.208	452.464	313.232
CENPK1137D_1969	1985.18	1551.71	1832.54	3158.95	3057.71	2867.56	1879.02	1493.17	1387.64	2015.17	2164.79	2282.91	2133.63	2195.55	2373.15	1899.28	1977.67	3147.99	3681.64	3620.86
CENPK1137D_197	1206.51	1104.36	1221.3	1120.2	1146.06	1168.66	1105.14	1256.26	1335.37	1217.25	1342.4	1153.26	1137.03	940.381	1135.28	1104.64	1129.31	1433.57	1496.1	1370.23
CENPK1137D_1970	8153.58	8792.11	7700.72	8035.96	8068.51	8224.56	7310.07	9351.34	9567.93	6986.92	7391.4	6377.32	12837.6	10817.6	12212.6	12557.1	12828.1	4330.01	4518.86	4862.19
CENPK1137D_1971	807.55	998.861	896.015	257.62	301.256	295.462	437.046	948.718	1024.84	703.505	540.248	388.717	361.255	267.769	310.334	246.251	290.182	222.24	190.728	136.636
CENPK1137D_1972	5615.41	4494.87	4883.99	5885.28	5850.08	6220.52	5813.36	5002.23	5096.54	5469.75	5354.4	5399.08	5997.03	6100.52	5710.33	6252.34	6040.21	4993.07	4871.42	4961.45
CENPK1137D_1973	3394.92	2087.19	2358	2914.66	2966.5	2845.58	3067.67	2022.41	1588.51	3708.21	3440.13	3252.55	3169.94	3710.52	3117.25	3009.16	2951.72	1749.83	1455.65	1339.29
CENPK1137D_1974	19.2528	26.7075	27.4047	30.2037	44.2211	39.5708	96.5026	36.9489	31.7701	87.0125	89.8304	79.4614	158.836	186.482	197.327	207.829	186.677	155.079	108.162	77.3413
CENPK1137D_1975	1437.55	2248.77	1640.71	1487.98	1590.12	1747.27	1535.69	3188.47	3470.12	2300.28	2341.92	1776.07	2485.2	2342.98	2415.74	2522.77	2359.34	1644.82	1491.98	1396.01
CENPK1137D_1976	935.902	1173.8	938.909	944.31	899.163	1030.6	913.991	1494.26	1324.1	944.178	995.726	867.633	1135.1	1372.32	1094.43	1381.45	1132.08	656.951	689.43	629.043
CENPK1137D_1977	1468.56	1796.08	1719.35	1282.77	1266.75	1230.21	1599.72	2320.18	2082.48	1352.4	1381.62	1221.99	1807.24	1852.07	1696.84	1847.76	1790.07	1040.38	1059.33	1089.22
CENPK1137D_1978	1677.14	1306	1616.88	1231.24	1263.07	1333.97	1489.3	1724.65	1575.18	1429.23	1275.34	1243.46	1190.3	1526.13	1314.36	1441.7	1331.69	1781.58	1652.98	1478.51
CENPK1137D_1979	1698.53	1220.53	1562.07	2582.42	2603.52	2879.87	2705.79	1928.95	1947.2	1960.56	1897.83	2048.82	2132.67	2244.96	2106.27	2205.78	2092.27	2741.37	3163.95	3381.1
CENPK1137D_198	3639.86	5261.38	4476.5	3463.65	3387.52	3038.15	3243.97	5039.18	5072.97	3372.2	3012.48	3092.55	3664.85	3327.2	3537.12	3485.07	3401.78	2206.52	2480.3	2428.52
CENPK1137D_1980	28808.7	19978.6	26635	38628.8	35308.7	31412.1	35118.6	17978.9	17820	25153.1	24757.8	31185.4	28336.7	28479.2	29287.9	28959.8	28671.6	47665.6	65948.3	68835.1
CENPK1137D_1981	12301.5	6829.11	9877.61	17639.8	17392.7	15619.9	14491.2	4821.83	5500.33	10926.5	11851.3	14148.4	11363.6	11086.9	11152.9	11132.8	11347.6	26456.3	32726.9	31819.5
CENPK1137D_1982	220.338	618.279	262.132	20.4319	21.1893	24.6218	30.621	1646.4	861.893	83.3098	65.7913	82.6828	29.0554	29.4865	33.9021	39.2954	32.3451	310.159	288.157	246.203
CENPK1137D_1983	12503.7	13707.6	12930.3	14767.8	14898.8	12729.5	10619.9	11424.8	12105.4	12144.7	11483.1	11807.5	14613.9	14563.2	14370.1	14713.9	14568.2	10097.3	11578.3	11166.8
CENPK1137D_1984	5157.62	5858.29	5731.16	5011.15	5298.24	5115.18	4839.98	5452.14	5961.51	5628.97	5989.54	5275.59	6921.96	5950.7	6786.5	6914.25	6950.5	5641.47	5513.79	5612.4
CENPK1137D_1985	1399.04	1579.75	1496.54	1707.4	1815.83	1844.88	1671.17	1720.3	1512.67	1320	1461.33	1395.94	1837.27	1776.36	1667.29	1779.65	1791.92	1495.85	1401.15	1500.42
CENPK1137D_1986	1170.15	926.751	1003.25	930.985	1003.27	946.181	983.585	1092.17	1048.41	1195.96	985.604	1244.54	891.032	824.826	832.774	888.949	904.738	1388.39	1444.09	1530.07
CENPK1137D_1987	3746.82	5851.62	4376.41	1874.41	1687.77	1585.47	3163.25	5574.94	5211.33	2823.28	2435.54	2567.46	2808.69	2981.33	2668.7	2494.82	2490.57	1271.16	1175.75	1069.89
CENPK1137D_1988	1345.56	958.8	1241.55	1982.78	2136.43	2059.44	1701.79	919.376	868.042	1294.08	1377.82	1499.03	1425.65	1522.94	1469.96	1540.38	1551.64	3064.96	2727.17	2788.15
CENPK1137D_1989	20497.9	14702.5	20130.5	23643.3	25819.6	24346.6	22119.5	14199.3	14148	15140.2	17797.8	19125.5	13002.3	13261	14840.4	11797.4	12698.7	20032.1	18008.6	20161.6
CENPK1137D_199	1063.18	810.573	879.334	1015.38	966.416	995.424	1123.7	1059.56	1101.71	1088.58	1031.15	1205.88	1008.22	954.726	1082.26	1075.82	1079.4	1396.94	1498.58	1566.16
CENPK1137D_1990	935.902	735.792	1022.31	1330.74	1374.54	1391.13	1173.81	747.672	712.266	1183.93	1296.85	1310.04	1768.5	2092.75	1655.12	1939.45	1723.53	1269.94	1185.65	1319.96
CENPK1137D_1991	1007.57	834.61	886.483	1199.26	1306.37	1266.26	1154.32	520.545	646.676	1145.05	1203.22	1113.53	1885.69	1286.25	1617.74	1994.46	1784.52	1146.61	1302.07	1258.09
CENPK1137D_1992	8403.87	8651.9	8812.4	9407.56	9472.53	9224.38	8157.26	10188.1	10614.3	8464.28	8490.87	9106.92	6350.54	6305.33	6229.29	6421.74	6371.06	7931.03	8959.28	9333.81
CENPK1137D_1993	13804.3	27357.8	19242.9	10257.7	11477.2	10071.2	19129.8	34747.2	35451.4	14167.3	10827.7	10309.6	28434.6	29442.7	26791.3	30062.7	26836.3	9462.29	10878.1	9476.89
CENPK1137D_1994	1533.81	2435.73	1834.92	1617.67	1642.63	1440.38	2087.8	2696.18	2594.9	1814.3	1786.49	1895.26	2117.17	2303.14	2104.54	2105.36	2080.25	986.647	1051.9	1041.53
CENPK1137D_1995	1662.16	2238.09	1884.97	1175.28	1184.76	1179.21	1658.18	2892.88	2634.87	1610.66	1618.21	1473.26	1617.42	1647.26	1536.89	1290.64	1303.04	768.071	807.5	738.61
CENPK1137D_1996	35.2969	52.0796	48.8519	31.9804	35.9297	37.8121	30.621	78.2448	59.4409	32.3983	49.3435	36.5093	21.3073	47.816	14.7778	23.5772	28.6485	25.6431	16.5133	25.7804
CENPK1137D_1997	1323.1	1181.81	1066.4	986.062	1055.78	1076.32	1255.46	1531.21	1917.48	1316.3	1246.24	1352.99	1035.34	863.078	1021.41	1157.9	1162.57	1749.83	1863.52	1892.28
CENPK1137D_1998	1993.74	1956.33	1985.05	2707.67	2658.79	2587.05	2073.88	2119.13	2168.57	2186.42	2239.43	2176.6	2460.02	2571.7	2426.17	2507.92	2489.65	1983.06	2363.88	2393.71
CENPK1137D_1999	4280.55	4078.24	4229.86	5834.64	5720.19	5537.27	5444.05	4799.01	4946.92	4653.32	4839.46	4902.98	5735.53	5257.37	5916.35	5640.2	5939.48	4823.34	5396.54	5849.58
CENPK1137D_2	2271.84	1969.68	2130.42	2504.24	2726.05	2752.37	2149.04	2408.2	2310	2390.99	2314.08	2235.66	2277.94	2469.7	2340.11	1983.98	1999.85	2144.25	2009.67	2093.37
CENPK1137D_20	5879.61	4617.73	5110.38	15820.5	15190	13970.2	8290.88	2843.98	2836.77	9976.81	11505.9	12742.8	8778.6	8829.22	9670.78	9839.57	10441.9	16887.8	21008.2	22508.9
CENPK1137D_200	1105.97	1084.32	1081.89	1138.86	1059.46	1172.17	1082.87	963.932	1137.58	1055.26	1046.33	876.223	1568.99	1168.3	1462.14	1573.56	1552.56	989.09	1033.73	964.188
CENPK1137D_2000	144.396	144.221	79.8311	3402.36	3622.45	3319.55	79.8003	72.8111	68.6645	3403.67	3433.8	3514.56	2732.17	2668.93	2957.3	3597.71	3591.23	1738.84	1728.12	2231.3
CENPK1137D_2001	2738.18	1280.63	1709.82	3685.74	3846.32	4014.23	1132.05	306.459	289.006	2796.43	2975.79	3201.01	2025.16	1768.39	2573.08	3669.32	4141.1	6399.78	5936.53	6665.53
CENPK1137D_2002	1908.17	2024.43	1935.01	2047.63	2136.43	2004.04	2462.67	2541.87	2448.35	1770.8	1718.17	1734.19	2239.2	2231.41	2170.6	2333.27	2391.69	1604.52	1548.95	1469.48
CENPK1137D_2003	1010.77	866.659	797.119	1709.17	1544.98	1613.61	1428.05	465.122	490.9	978.428	1032.42	1009.37	1091.51	1116.5	1229.17	1400.66	1418.56	1084.34	1048.59	1113.71
CENPK1137D_2004	1230.04	1022.9	1120.02	1325.41	1461.14	1540.62	1423.41	876.994	831.148	1182.07	1324.68	1198.36	1133.16	1206.56	1103.99	1186.72	1157.03	2018.48	1832.15	1879.39
CENPK1137D_2005	4839.95	5799.54	5223.58	2925.32	2975.71	2905.37	3021.27	4343.67	4642.54	4484.85	4477.6	4595.88	3260.98	3624.45	3496.26	3788.08	3251.14	1490.96	1654.63	1509.44
CENPK1137D_2006	121.935	169.593	145.364	63.9608	68.1742	90.5731	129.907	168.444	174.223	156.437	158.152	154.628	108.473	86.8657	81.7127	85.5767	95.187	139.205	113.942	130.191
CENPK1137D_2007	25.6705	26.7075	19.0641	351.784	409.045	351.74	22.2698	9.7806	14.3478	312.875	369.444	340.396	153.994	166.559	176.465	196.477	150.636	461.575	483.839	590.372
CENPK1137D_2008	2668.66	3021.95	3109.84	2338.12	2409.13	2550.99	2267.81	3342.79	2936.17	2602.97	2516.52	2326.93	2330.24	2605.97	2203.63	2204.91	2339.94	2608.27	2043.52	2098.53
CENPK1137D_2009	2661.17	2040.45	2182.84	3092.33	3165.49	3054.86	3113.14	1759.42	1710.46	2137.36	2138.22	2445.05	1930.25	2123.03	2168.86	2581.27	2659.69	3163.87	3068.99	3207.09
CENPK1137D_201	1647.19	1240.56	1476.28	2180	2078.39	2608.15	1952.32	1522.51	1379.44	1782.83	1882.64	1883.45	1726.86	2143.75	1861.14	2082.66	1912.98	2543.55	2079.85	2240.32
CENPK1137D_2010	6914.98	8997.76	9504.67	4309.36	4775.88	4781.03	3787.73	2951.57	3160.62	3981.28	3703.29	3585.43	3512.8	3220.41	3560.59	3956.61	3818.57	4847.76	4482.53	4359.47
CENPK1137D_2011	1123.08	702.408	1042.57	2116.04	2310.55	2244.1	2013.56	1088.91	1170.37	1406.08	1424.63	1757.82	1260.04	1261.54	1427.36	1339.54	1277.17	2061.21	2530.66	2674.72
CENPK1137D_2012	920.928	1042.93	1036.61	1062.46	1016.16	1030.6	907.496	1025.88	934.657	785.889	684.483	670.053	978.198	969.867	968.382	878.471	954.642	781.503	750.529	706.384
CENPK1137D_2013	914.51	863.988	803.077	1098.88	1086.18	1155.47	847.182	916.116	840.371	838.652	819.861	867.633	784.495	818.45	759.754	711.684	638.584	807.146	751.354	724.43
CENPK1137D_2014	1195.82	486.077	706.565	2740.54	2950.84	3082.12	1145.97	106.5	109.658	1361.65	1480.3	1697.68	497.816	452.658	696.296	1066.22	1163.5	4133.42	3244.03	3370.79
CENPK1137D_2015	1595.85	1597.11	1584.71	1884.18	1992.71	2047.13	2225.13	1411.67	1527.02	1900.39	1899.09	1861.97	2028.07	1685.51	1988.92	2116.71	2067.31	2059.99	2077.37	2134.62
CENPK1137D_2016	3668.74	4177.05	3568.57	4554.54	4357.62	4244.62	3924.13	4008.96	4011.24	3616.57	3734.92	3591.87	4279.86	3898.6	4225.59	4188.89	4203.01	3207.82	3420.73	3539.65
CENPK1137D_2017	2891.14	3475.98	3128.9	3580.03	3433.59	2858.77	3953.82	3569.92	3438.35	3374.97	3299.69	3486.64	3535.07	3995.03	3890.91	3829.99	3650.37	2205.3	2853.5	2830.69
CENPK1137D_2018	5153.34	4963.59	5123.49	5709.39	5632.66	5455.49	5516.42	5399.98	5517.75	4534.83	4983.69	4948.08	5447.88	5233.46	5656.43	5634.96	5710.29	6291.1	6406.33	6362.61
CENPK1137D_2019	1520.97	1351.4	1401.21	1297.87	1442.71	1415.75	1419.7	1593.15	1632.57	1552.34	1453.73	1465.74	1374.32	1530.91	1366.51	1385.82	1437.05	1676.57	1518.4	1655.1
CENPK1137D_202	662.084	746.475	649.372	721.335	771.106	783.501	610.565	645.519	685.62	773.856	730.03	648.577	791.275	669.424	815.388	699.458	752.254	951.235	909.056	875.246
CENPK1137D_2020	2190.55	2374.3	2492.64	1591.02	1580.9	1766.61	1358.46	1422.53	1344.59	1863.36	1869.99	1737.41	1344.3	1720.58	1342.17	1320.33	1307.67	2437.31	2178.1	2155.24
CENPK1137D_2021	1053.56	1054.95	1087.85	819.053	875.21	969.923	870.38	992.187	971.551	1168.19	1022.3	988.972	946.237	1036.01	1011.85	1102.02	969.428	780.282	743.923	770.835
CENPK1137D_2022	3177.79	3033.97	3416.06	3946.02	4100.59	4081.94	4118.99	4082.86	4153.69	3315.73	3279.44	3237.52	4205.28	4047.62	4161.26	4049.17	4027.43	3118.68	3390.18	3500.98
CENPK1137D_2023	3524.34	2967.2	3690.1	2973.29	3318.43	3925.42	3479.66	3767.7	3521.36	3505.49	3671.66	3369.59	2524.91	2737.46	2620.02	2596.99	2570.97	5397.25	3983.83	4114.56
CENPK1137D_2024	3199.18	3780.45	3510.19	1505.74	1556.03	1589.87	2129.55	3337.36	3163.69	2216.04	2107.85	2049.89	3187.38	3210.05	2972.08	2831.02	2746.56	1124.63	1062.63	893.292
CENPK1137D_2025	694.172	669.023	679.16	1462.21	1497.07	1618.88	1145.04	848.739	851.644	1016.38	1164	1190.85	1021.78	1099.77	977.944	1113.37	1119.14	1479.97	1452.34	1692.49
CENPK1137D_2026	3992.83	5449.67	4223.9	4995.16	4858.79	4678.14	3521.42	5343.47	4576.95	4341.37	4490.26	4179.24	5811.08	6746.04	6055.43	5201.84	5433.97	3869.66	4160.52	4498.69
CENPK1137D_2027	1887.85	2439.73	2164.97	1494.19	1552.35	1637.35	1789.94	2427.76	2442.2	1794.86	1671.35	1549.5	2092.96	1974	1884.61	2062.57	1919.45	1189.35	1160.88	1015.75
CENPK1137D_2028	1407.6	1280.63	1459.6	2113.37	2040.62	1865.1	1860.46	1429.05	1417.36	1415.34	1451.2	1465.74	1648.41	1688.7	1658.59	1556.1	1620.03	1465.32	1478.76	1619.01
CENPK1137D_2029	24580.5	39300.1	34378.6	24458.8	23914.4	22217.7	17226.6	37514	37038.8	29289.9	28206.8	27042.7	27887.4	29595.7	28374.3	23930.9	25297.6	14183.1	15975.8	16356.4
CENPK1137D_203	1493.17	6188.13	4135.73	213.203	196.231	174.991	1136.69	7244.16	7187.22	967.32	646.526	865.485	255.687	325.149	319.896	259.35	272.623	188.049	155.225	109.567
CENPK1137D_2030	9207.14	11523	11210.9	5913.71	6071.19	5765.02	8268.61	8862.31	8563.59	7434.94	7024.49	7297.56	8649.79	8264.99	8755.43	7671.34	8217.5	7550.05	7321.16	7647.77
CENPK1137D_2031	580.794	1004.2	918.653	464.604	473.534	397.466	463.027	950.891	945.93	859.017	716.113	763.474	492.005	432.735	492.015	452.334	444.514	658.172	735.667	719.274
CENPK1137D_2032	403.24	666.352	583.839	251.401	267.169	296.341	311.778	450.994	337.173	609.087	440.296	503.614	316.704	408.03	369.446	286.42	335.465	312.601	345.953	377.683
CENPK1137D_2033	784.019	626.291	788.779	468.157	454.188	488.039	901.929	637.912	549.316	1542.16	1753.59	1602.11	1149.62	1091	1170.06	1144.81	1156.11	1068.46	1010.61	1086.65
CENPK1137D_2034	319.811	511.449	557.626	190.994	167.672	194.336	334.976	206.479	241.863	496.156	560.491	566.968	427.114	461.424	472.021	321.349	292.03	696.026	724.107	631.621
CENPK1137D_2035	5107.35	5998.51	5586.99	3598.68	3664.82	4082.82	4102.29	5105.47	5222.6	3720.25	3742.51	3310.53	4117.15	4038.06	4149.96	4206.36	4092.12	6083.51	5018.39	5188.31
CENPK1137D_2036	2054.71	2004.4	2240.04	2636.61	2628.39	2797.21	2390.3	2676.62	2300.77	2175.31	2104.06	2044.52	2087.15	2483.24	2213.2	2045.98	1989.68	2300.55	2074.07	2395
CENPK1137D_2037	769.044	786.536	824.524	1111.32	1087.1	985.752	1002.14	873.733	834.222	1010.83	942.587	877.297	1045.03	1050.36	962.297	922.132	955.566	702.131	789.335	800.483
CENPK1137D_2038	1277.11	1113.7	1255.85	1236.57	1188.44	1253.95	1268.45	1094.34	1164.22	1178.37	1164	1221.99	1073.11	1007.32	1097.91	1224.27	1118.22	1556.9	1590.23	1807.21
CENPK1137D_2039	2230.12	2515.85	2454.51	1423.13	1472.19	1478.19	1647.04	2059.36	2111.18	1825.41	1843.42	1531.24	1855.67	1754.05	1829.84	1778.77	1656.99	1563.01	1487.85	1347.03
CENPK1137D_204	7863.72	11352	11581.5	2760.97	2906.62	2926.48	2677.02	3311.28	3765.27	3125.04	2883.43	2988.39	2737.02	2649.8	2795.62	2515.78	2671.7	4951.55	4475.1	4044.95
CENPK1137D_2040	383.987	759.829	493.285	319.804	329.816	368.448	313.634	959.585	888.539	607.236	606.039	466.03	597.572	648.703	573.727	558.868	508.28	224.682	194.857	185.619
CENPK1137D_2041	17766.1	20984.1	20896.7	12059.3	10837.9	10736	11739	23964.6	24890.4	19168.7	18478.5	19868.6	14107.4	16412	14429.2	13492.3	14565.5	13501.7	14748.8	15521.1
CENPK1137D_2042	4346.86	5907.7	5286.72	2550.44	2551.01	2582.65	3612.35	5847.71	5814.96	2977.86	2565.86	2685.58	3080.84	3883.45	2883.41	2779.5	2859.31	1221.1	1213.73	1059.58
CENPK1137D_2043	2941.41	2883.08	2940.64	3832.32	3622.45	3636.99	3518.63	3682.94	3698.66	3409.22	3422.41	3438.32	3243.55	3851.58	3378.91	3225.72	3142.09	3384.88	4097.77	4217.68
CENPK1137D_2044	1304.92	1567.73	1446.49	1149.52	1074.2	1155.47	1091.22	1727.91	1753.51	1227.43	1086.82	983.603	1448.9	1369.93	1380.42	1538.63	1387.14	739.985	638.238	689.627
CENPK1137D_2045	6460.4	8789.44	7507.7	5642.76	5691.63	5238.29	5080.31	8021.18	7699.64	6611.1	6241.32	6083.09	8243.98	7639.4	7756.62	7911.48	7762.82	3477.69	3625.49	3588.64
CENPK1137D_2046	1709.22	1359.41	1484.62	2370.99	2447.82	2382.16	1600.64	878.08	1048.41	1593.99	1849.75	1663.32	1130.25	973.055	1343.04	1348.27	1538.7	2132.04	2193.79	2202.94
CENPK1137D_2047	1256.78	1048.27	1127.17	1717.17	1860.97	1770.13	1605.28	1074.78	963.352	1157.08	1199.43	1232.73	1428.56	1420.93	1400.42	1529.03	1596	1410.37	1415.19	1380.54
CENPK1137D_2048	3086.87	2295.51	2537.91	3974.45	3950.42	4469.74	4017.85	2528.83	2776.3	2913.07	3136.47	2970.14	3135.08	3068.99	3091.17	3098.22	3106.05	3933.16	3848.42	4144.21
CENPK1137D_2049	53073.7	106945	81756.6	28907.6	25632.6	23698.5	27070.8	73720.7	69185.1	43845	43303.3	40745.5	43794.2	39637.9	43825.8	34366.9	38002.7	14866.9	15262.4	16923.6
CENPK1137D_205	2104.98	2234.08	2113.74	2510.46	2539.03	2469.22	2232.55	2169.12	2350.99	2313.24	2358.37	2337.67	2786.41	2472.09	2699.13	2758.54	2765.04	1263.84	1368.13	1442.42
CENPK1137D_2050	452.442	648.993	489.71	183.887	211.893	211.044	756.247	1298.65	1277.98	678.512	530.126	464.957	690.55	625.592	745.846	718.669	828.034	245.441	265.864	238.469
CENPK1137D_2051	1448.24	1606.46	1519.17	1161.07	1148.83	1240.76	1533.84	2071.31	2023.04	1342.21	1282.93	1229.5	1725.89	1400.21	1672.5	1774.41	1751.26	1475.09	1371.43	1318.67
CENPK1137D_2052	304.837	303.13	303.835	112.82	135.427	131.903	273.733	109.76	100.435	152.735	142.97	121.34	32.9294	43.8313	38.2485	45.408	27.7244	1134.4	873.553	925.518
CENPK1137D_2053	1472.84	1338.05	1347.6	1951.69	1962.31	1890.6	1417.85	900.902	836.272	1350.54	1367.7	1384.13	1396.6	1475.92	1400.42	1566.58	1576.59	1677.79	1510.14	1644.79
CENPK1137D_2054	1539.16	2198.03	2002.93	934.538	933.25	897.817	1729.62	2391.9	2005.62	1296.86	1382.88	1348.7	1311.37	1548.44	1364.78	1557.84	1467.54	1544.69	1273.17	1290.31
CENPK1137D_2055	2005.5	2382.31	2160.21	1433.79	1314.66	1502.81	1884.59	2916.79	2719.93	1706	1692.86	1616.07	2431.94	2392.39	2397.49	2748.93	2622.72	1790.13	1672.8	1732.45
CENPK1137D_2056	5766.23	8452.93	6778.49	3636.88	3686.01	3250.08	4003.93	6566.04	6356.08	3928.52	3685.58	3816.3	5255.15	5349.81	4811.49	5586.06	5123.46	1956.2	2103.79	1791.74
CENPK1137D_2057	1217.21	1073.64	1134.32	1108.65	1102.76	1172.17	1044.83	1380.15	1286.18	1048.78	991.931	1056.62	1127.35	1264.73	1034.45	1119.48	1042.44	1169.81	1068.41	1100.82
CENPK1137D_2058	1765.91	1627.82	1722.92	1643.44	1789.11	1686.59	1877.16	1418.19	1488.07	1510.68	1609.36	1588.15	1400.47	1202.57	1403.02	1487.11	1506.36	1957.42	1973.34	1960.6
CENPK1137D_2059	627.857	618.279	600.52	1033.14	1065.91	1130.84	1112.56	722.678	800.402	736.829	793.291	837.566	889.095	928.427	892.755	878.471	881.635	1428.68	1419.32	1487.53
CENPK1137D_206	53388.1	63052.4	63232.2	31044.1	28129.2	28741.6	58948.3	97325.6	98459.7	39014	30914.3	35003.8	46249.4	54997.1	45321.9	37582.1	38438	19807.4	19939.8	15318.7
CENPK1137D_2060	3669.81	3887.28	4091.64	3382.81	3517.42	3678.32	3693.08	4549.06	4156.76	3376.82	3411.03	3202.08	3732.65	3677.05	3584.93	3642.25	3736.32	3369.01	3247.34	3178.73
CENPK1137D_2061	1695.32	2748.2	2047.01	1315.64	1409.55	1295.28	1936.55	4002.44	3855.46	1884.65	1823.18	1767.48	2720.55	2673.71	2662.62	2447.67	2333.47	488.439	579.616	549.123
CENPK1137D_2062	9782.58	13030.6	11399.2	8674.68	7979.15	6939.83	10007.5	13777.6	13878.4	8126.41	7654.57	8115.8	10346.6	10359.3	10355.8	10232.5	10697.9	4603.54	5623.6	5377.8
CENPK1137D_2063	4657.05	4789.99	4787.48	4044.63	4134.67	4328.16	4151.47	4089.38	3927.2	4033.12	4257.46	4147.03	3918.6	4341.69	3986.54	4292.81	4188.23	4305.59	4313.27	4443.26
CENPK1137D_2064	756.209	1144.42	1162.91	515.24	532.496	650.719	644.897	746.586	652.825	682.215	675.626	612.068	327.357	440.704	309.465	378.109	295.727	429.827	292.285	304.209
CENPK1137D_2065	2328.52	2451.75	2178.08	2132.03	2098.66	1965.35	2315.14	2782.04	3181.11	2316.01	2568.39	2976.58	2162.69	2205.11	2177.56	2181.33	2235.51	3734.12	3594.94	3530.63
CENPK1137D_2066	3689.06	2921.8	3478.01	5656.98	5719.26	5703.47	4666.46	3687.29	3748.88	3671.19	4068.94	3990.25	3879.86	3965.54	3942.2	3653.6	3899.89	5211.65	5740.84	6041.65
CENPK1137D_2067	2405.54	2632.03	2230.5	1546.61	1678.56	1709.46	1963.46	2069.14	2118.35	1852.26	1775.1	1648.29	1445.02	1377.9	1488.21	1238.24	1315.06	2473.94	2278.01	2400.16
CENPK1137D_2068	3663.39	3927.34	3665.08	5275.88	5362.73	5174.98	4385.3	4821.83	5149.84	4311.75	4540.87	4024.61	5839.16	5302.79	5898.09	5960.68	5879.41	5232.41	5573.23	5576.31
CENPK1137D_2069	800.063	1133.73	863.844	25.762	47.9062	31.6566	172.591	299.938	295.155	233.267	240.391	235.163	132.686	120.337	141.693	93.4357	113.67	28.0853	31.3752	27.0695
CENPK1137D_207	2528.54	9936.53	5685.88	546.332	503.936	429.123	1072.66	10279.4	8676.32	2180.87	1724.49	1746	910.402	964.289	874.5	498.615	611.784	290.621	354.21	261.671
CENPK1137D_2070	3956.46	3673.62	3984.41	6760.3	5756.11	5989.25	3227.27	5021.79	5061.7	10393.4	16565.5	15069.8	75402.6	59024	76118.8	124932	115819	1890.26	2219.39	1617.72
CENPK1137D_2071	4330.82	6150.74	5423.75	3688.4	3537.69	3192.04	3954.75	4920.73	5104.74	5016.18	4850.84	4904.06	3692.94	3999.81	3671.86	3631.77	3564.43	3008.79	3311.74	3189.04
CENPK1137D_2072	2802.36	2178	2871.54	2203.98	2244.22	2224.76	3064.89	1500.78	1672.54	2710.35	2951.75	3117.25	1834.36	1827.37	2003.7	1577.06	1565.5	5733.06	6561.55	6416.75
CENPK1137D_2073	8167.48	9606.69	7452.89	6458.26	6375.21	6098.29	3995.58	8447.18	7950.73	7445.12	7134.56	6313.96	8461.9	9630.94	8183.44	7692.29	7532.71	4730.53	4468.49	3774.26
CENPK1137D_2074	4725.5	6821.1	4923.31	2828.49	2854.1	2496.48	4073.52	5394.54	5616.14	3692.48	3742.51	3647.71	6955.86	6957.23	6474.43	7668.72	6859.01	2985.59	2918.72	2670.85
CENPK1137D_2075	2756.37	3483.99	2906.09	5183.49	5104.77	4793.34	3797.01	3975.27	4030.71	3230.57	3392.05	3586.5	5124.4	5089.21	5049.67	5159.92	5026.43	3497.23	3992.91	3958.59
CENPK1137D_2076	2457.95	2773.58	2811.96	2328.35	2171.44	2266.96	2584.23	3386.26	3014.06	2747.37	2836.62	2666.25	3104.08	3582.21	2992.08	3244.93	2988.69	1632.61	1824.72	1781.43
CENPK1137D_2077	3111.47	3351.79	3351.71	2399.42	2616.42	2666.19	1281.44	1709.43	1730.96	2410.43	2468.44	2044.52	9192.16	8539.14	8123.46	12006.9	10111.1	1606.97	1588.58	1518.47
CENPK1137D_2078	3858.06	4669.81	4265.6	4163.67	4318.01	4277.16	3781.23	6192.21	5745.27	4447.82	4162.57	3977.37	6514.22	6591.43	5927.65	6736.98	6316.53	2543.55	2409.29	2340.86
CENPK1137D_2079	497.365	546.169	517.115	619.176	617.253	669.185	649.537	561.841	725.589	547.993	468.13	458.514	717.668	431.141	626.754	656.67	694.033	592.233	647.321	514.32
CENPK1137D_208	1722.06	23457.2	7137.14	69.2908	70.938	66.8306	273.733	32871.5	24817.6	1104.32	850.226	1058.77	123.001	178.513	176.465	111.774	170.043	86.698	94.1257	69.6072
CENPK1137D_2080	3444.12	3222.26	3408.91	4131.69	3912.65	4198.02	4386.23	3703.59	3828.81	3281.48	3204.8	3427.58	3844.03	4100.22	3887.44	4051.79	4129.08	4292.16	4849.13	4716.53
CENPK1137D_2081	1869.67	2833.67	1989.82	1665.65	1590.12	1704.18	1244.33	2046.32	1966.67	2364.15	1966.15	1841.57	1694.9	2056.88	1689.89	1593.65	1493.42	765.629	676.219	536.233
CENPK1137D_2082	1506	1760.03	1603.77	2135.58	2229.48	2080.54	1969.95	2093.05	1924.66	1941.12	1886.44	2045.59	1951.55	2134.19	2033.26	2047.73	1973.97	2038.01	2150.03	2206.81
CENPK1137D_2083	65155.9	42464.9	56935.1	105460	96801.9	89262.8	83823.7	40123.3	44997.8	65886	70610.5	83459.2	54916.6	53782.6	59343.4	51111.1	52679.1	123600	162620	172128
CENPK1137D_2084	1670.72	1752.01	1714.58	1706.51	1708.96	1511.6	1715.71	2371.25	2279.25	1768.95	1504.34	1672.98	1700.71	1841.71	1729.88	1921.98	1864.93	1295.59	1378.03	1285.15
CENPK1137D_2085	33685	28886.8	30895.8	19272.6	19784.3	17930.8	36860.3	53927	61827.7	28208.7	22415.9	26615.3	23089.3	19577.5	22963	21426.5	23294	17850	20539.2	20902.8
CENPK1137D_2086	3737.19	4568.32	4920.93	1572.37	1779.9	1610.09	2187.08	1567.07	1737.11	1677.3	1577.73	1540.91	1439.21	1306.17	1454.31	1231.26	1352.02	2094.18	2183.88	2481.37
CENPK1137D_2087	1653.61	1347.39	1663.35	1594.58	1774.37	1946.88	1988.51	1280.17	1298.48	1624.54	1576.46	1657.95	1118.63	1043.98	1190.92	1089.79	1127.46	3226.14	2687.54	2826.82
CENPK1137D_2088	3056.92	2921.8	2934.69	2972.4	3134.17	2944.06	3081.59	2792.9	3039.68	2426.17	2282.45	2180.89	3107.96	2624.3	2828.65	2810.06	2860.23	2399.46	2747.81	2550.97
CENPK1137D_2089	2731.76	2781.59	2666.6	2675.69	2577.72	2631.9	2834.77	2907.01	3108.35	2422.46	2503.87	2289.35	2662.44	2409.13	2490.5	2490.46	2509.98	2005.04	2076.55	2044.39
CENPK1137D_209	54.5497	1410.16	321.707	3.55338	6.44891	5.2761	12.0628	1858.31	1177.54	48.1346	55.6696	47.2473	15.4962	8.76626	8.69284	9.60554	3.69658	7.32659	0.825664	5.15609
CENPK1137D_2090	578.655	693.06	763.757	225.639	219.263	223.355	1390.94	1168.24	1164.22	1514.39	1448.67	1574.2	1054.71	968.274	1010.98	631.346	657.067	1655.81	1537.39	1503
CENPK1137D_2091	687.754	392.6	544.52	962.077	901.926	951.457	1029.98	407.525	418.136	531.332	578.204	638.913	339.948	312.398	398.132	420.897	441.741	1278.49	1365.65	1361.21
CENPK1137D_2092	1570.18	1183.14	1261.81	2916.43	2750.92	2531.65	2465.46	487.943	555.465	1340.36	1385.41	1798.62	1185.46	1205.76	1394.33	1510.69	1662.54	1724.19	1986.55	2174.58
CENPK1137D_2093	185.041	181.611	163.237	319.804	362.982	365.81	214.347	201.046	266.459	288.807	277.083	255.565	328.326	217.563	356.406	305.631	315.134	304.053	364.118	327.412
CENPK1137D_2094	1179.77	1241.9	1124.78	1346.73	1272.28	1578.43	1390.94	1719.21	1423.51	1254.28	1185.51	1146.82	1317.18	1470.34	1231.78	1408.52	1342.78	1361.52	1108.87	1002.86
CENPK1137D_2095	1122.01	1074.98	1158.15	1046.47	1086.18	1294.4	1055.03	992.187	1010.5	1098.76	1182.98	955.685	1144.78	1077.45	1090.95	1199.82	1111.75	941.467	935.478	881.691
CENPK1137D_2096	689.894	738.463	775.672	883.014	936.014	771.19	634.69	590.096	699.968	690.546	740.152	629.249	807.74	590.527	783.225	660.163	694.957	550.715	554.021	617.441
CENPK1137D_2097	1263.2	1020.23	1203.42	2260.84	2347.4	2423.49	1828.91	1208.45	1241.08	1628.24	1694.13	1786.81	1722.98	1968.42	1794.2	1783.14	1760.5	2665.66	2807.26	3061.43
CENPK1137D_2098	591.49	427.32	586.222	1054.46	1166.33	1296.16	777.589	397.744	431.459	980.279	1007.11	967.496	671.179	890.174	763.231	786.781	773.51	1726.63	1554.73	1495.27
CENPK1137D_2099	782.949	699.737	835.248	836.82	868.761	1048.19	905.64	661.82	792.204	840.504	802.148	714.079	799.992	717.24	762.362	898.555	814.172	1059.91	940.432	864.934
CENPK1137D_21	8512.97	10504.1	8721.85	10557.1	10727.3	10531.1	7687.73	12223.6	12041.9	11340.3	11009.9	9479.53	18213.9	18260.1	17677.8	19256.5	18195.5	5652.46	5840.75	5518.3
CENPK1137D_210	1702.81	2455.76	2205.48	1616.79	1532.08	1643.51	1840.97	2782.04	2607.2	2069.79	1931.99	1845.87	2044.53	2099.92	2053.25	2105.36	2166.2	1806	1607.57	1573.9
CENPK1137D_2100	3432.35	4154.35	3918.87	2049.41	2219.35	2176.39	2697.43	2362.56	2540.59	2354.89	2468.44	2538.47	1878.91	1619.37	2048.9	1591.9	1757.72	2199.2	2495.16	2473.63
CENPK1137D_2101	1297.43	1586.43	1129.55	973.625	1028.14	1087.76	1839.12	1021.53	1416.33	1010.83	1023.56	1118.9	953.017	679.784	1013.59	978.019	1191.22	1363.97	1314.46	1322.54
CENPK1137D_2102	2185.2	2535.88	2057.74	1906.39	1796.48	1902.03	3390.58	2561.43	2587.73	1905.02	1839.63	2170.16	1924.44	2022.62	1979.36	2124.57	2258.61	2284.67	1997.28	2070.17
CENPK1137D_2103	5017.51	3888.61	4860.16	6259.27	6384.42	6275.92	5811.5	4194.79	4044.03	5893.71	6226.14	6115.31	4396.08	4886	4970.57	4548.66	4663.24	9525.79	9018.73	9326.07
CENPK1137D_2104	2111.4	1267.27	1546.58	5350.5	4928.81	5095.83	4451.18	2086.53	2302.82	6113.09	7840.55	7921.44	1550.59	1824.98	1715.1	1854.74	1742.94	4420.38	4510.6	5016.87
CENPK1137D_2105	9923.77	8674.6	9914.55	7793.44	7360.97	7278.38	9533.35	8869.92	8967.38	8044.95	8010.09	8328.42	3896.33	4466.81	4325.56	3375.04	3660.54	10927.6	9178.08	10068.5
CENPK1137D_2106	2142.41	1350.06	1620.45	3055.9	3243.8	3450.57	2551.75	1301.91	1386.61	2823.28	2821.44	2833.77	2203.37	2156.5	2237.54	2135.05	2228.11	3596.13	3324.95	3654.38
CENPK1137D_2107	4843.16	7050.78	5715.67	4357.33	4110.72	3945.64	4274.88	5196.76	5149.84	4196.96	4173.95	4294.14	5648.37	5773.78	5478.23	6013.07	5774.06	4209.13	4365.29	4233.15
CENPK1137D_2108	4254.88	4322.61	4476.5	3721.27	3499	3350.32	4000.22	4943.55	4683.53	3937.78	3450.25	3955.89	3861.46	3984.67	4017.83	3768.87	3768.66	3084.49	3407.52	3499.69
CENPK1137D_2109	2385.21	2123.25	2416.38	3495.63	3338.69	3141.92	3497.29	2725.53	3034.56	2747.37	2854.33	3371.74	3210.62	3119.99	3327.62	3472.84	3359.27	3695.04	4446.2	4741.02
CENPK1137D_211	1090.99	945.446	1209.38	1065.12	1053.02	1132.6	1410.42	648.78	760.433	1061.74	972.952	1114.61	1542.84	1510.19	1545.59	1446.94	1376.98	1984.28	1851.96	1923.22
CENPK1137D_2110	3836.66	4080.91	3997.51	2649.04	2809.88	2580.89	2468.24	2609.25	2578.5	3197.25	3214.92	3120.47	2598.52	2295.17	2549.61	2258.18	2255.84	5385.04	5074.53	5551.82
CENPK1137D_2111	1473.91	1152.43	1301.13	1507.52	1465.75	1653.18	1532.91	1505.13	1572.11	1516.24	1539.77	1446.41	1463.42	1411.37	1474.31	1617.22	1505.43	1892.7	1783.43	1695.06
CENPK1137D_2112	972.269	746.475	850.737	1400.03	1378.22	1392.01	956.675	669.428	718.415	998.792	1053.93	1052.33	1088.61	1143.6	1021.41	1233	1142.24	1196.68	1176.57	1245.2
CENPK1137D_2113	634.274	269.746	428.943	1096.22	1188.44	1197.67	811.921	305.372	382.266	796.997	807.209	1051.25	457.138	463.018	494.623	370.25	411.245	2344.51	2636.35	2766.24
CENPK1137D_2114	17834.6	10617.6	15159.6	26352.7	24239.6	25438.7	20131.9	9706.7	9336.32	16200.1	16551.6	18825.9	16077.3	18805.2	16625.9	16463.9	16340.7	36266.6	43355.6	45064.2
CENPK1137D_2115	7793.12	5862.3	7211.01	11696.8	10896.8	10852.1	9254.05	7170.27	7000.7	9332.55	9309.47	10246.2	10306.9	11540.4	10426.2	11318.8	11123	13628.7	15515.1	16313.9
CENPK1137D_2116	1283.52	1583.76	1370.24	1224.14	1283.33	1320.78	1184.94	1138.9	1102.73	1056.18	971.687	1008.3	1270.69	1371.52	1192.66	1239.99	1084.95	1315.12	1092.35	1022.19
CENPK1137D_2117	3201.32	2825.65	3203.97	4487.91	4538.19	4313.21	4118.06	3485.15	3690.46	3798	4038.57	4086.89	4505.52	3571.85	4422.05	4712.83	4646.6	4906.37	5379.2	5621.42
CENPK1137D_2118	7182.38	6578.06	7483.87	7135.18	7783.84	7620.45	7807.43	7171.35	6283.31	8349.5	8546.54	8611.9	6615.91	6943.68	6645.68	6739.6	6886.73	16150.2	13096.7	13775.8
CENPK1137D_2119	444.955	1057.62	670.82	250.513	218.342	219.838	573.448	1697.48	1741.21	1729.14	1790.28	1443.19	755.44	689.347	745.846	727.402	778.13	92.8035	96.6027	100.544
CENPK1137D_212	2072.89	2397	2223.36	2932.42	2896.48	2409.42	2536.91	1538.81	1509.59	2125.33	2131.89	2393.51	2942.34	2738.26	2932.09	3285.1	3439.67	1956.2	2226.82	2333.13
CENPK1137D_2120	683.476	650.328	685.118	1215.25	1229.9	1340.13	632.835	498.81	575.962	984.907	1090.62	1162.93	1080.86	1009.71	1140.5	980.639	1055.37	1294.36	1487.02	1642.21
CENPK1137D_2121	800.063	960.135	813.801	994.945	957.203	1146.67	1245.26	586.836	615.931	871.976	845.165	847.231	707.983	858.297	725.852	766.697	707.895	1492.18	1173.27	1161.41
CENPK1137D_2122	1517.77	1602.45	1653.81	1522.62	1682.24	1771.89	1548.68	1254.09	1417.36	1868.92	1824.44	1773.92	2007.73	1934.16	1970.67	2191.81	2210.56	2809.75	2379.56	2121.73
CENPK1137D_2123	1245.02	1260.59	1218.91	1418.69	1436.26	1395.53	1177.52	1089.99	1116.05	1065.44	1088.09	1046.96	1387.88	1442.45	1384.77	1437.34	1459.23	859.653	926.395	959.032
CENPK1137D_2124	970.129	1020.23	1328.53	997.61	1259.38	1216.14	1590.44	1051.96	1180.62	1044.15	1055.19	984.677	1513.79	1572.35	1538.63	1804.97	1419.49	952.457	885.938	935.83
CENPK1137D_2125	3601.35	1948.31	2549.83	13476.2	13332.7	12339.9	3982.59	1638.79	1899.03	7899.62	8067.03	9181.01	2028.07	1846.49	2229.71	2084.4	2199.47	6740.46	7767.02	9184.28
CENPK1137D_2126	2605.55	3621.54	3321.93	2124.92	2058.12	2085.82	2206.57	2998.3	3043.78	2119.77	2266	2115.39	2747.67	2817.16	2722.6	2844.11	2932.31	1766.93	1579.5	1704.09
CENPK1137D_2127	3876.24	3435.92	3939.13	3188.27	3124.96	3136.64	3577.09	3786.18	3729.4	2789.95	3082.07	3104.36	3354.93	3479.41	3587.53	3542.7	3592.15	3395.87	3533.02	3417.2
CENPK1137D_2128	1664.3	1727.98	1887.35	1519.96	1495.23	1366.51	1643.33	1572.5	1641.8	1488.47	1514.47	1550.57	1438.24	1554.82	1520.38	1512.44	1576.59	1462.88	1667.84	1607.41
CENPK1137D_2129	509.131	572.876	514.732	653.821	585.93	664.789	454.676	737.892	647.701	612.79	538.983	476.768	604.352	629.577	598.937	622.614	606.239	670.383	611.817	538.811
CENPK1137D_213	2553.14	3120.77	2815.54	2126.7	2035.09	2444.59	2906.21	3614.47	3511.11	2795.51	2899.88	2673.77	1850.83	2284.81	1839.4	1854.74	1724.46	1898.81	1746.28	1709.24
CENPK1137D_2130	2214.08	1821.45	2063.69	2377.21	2469.93	2400.63	2299.36	1847.45	1776.05	1840.22	1915.54	1831.91	2046.47	1930.17	2100.19	2180.46	2155.11	2213.85	2317.64	2117.86
CENPK1137D_2131	2396.98	2482.46	2253.14	2046.74	2176.97	2065.59	2785.59	2736.39	2883.91	2223.45	2570.92	2155.12	2558.81	1844.9	2363.58	2702.65	2681.87	1597.2	1600.96	1593.23
CENPK1137D_2132	981.895	1077.65	793.545	1457.77	1408.63	1448.29	1033.69	1035.66	904.936	964.543	984.339	1030.85	740.912	789.761	713.682	812.105	878.862	650.845	669.614	701.228
CENPK1137D_2133	1654.68	1378.11	1506.07	1834.43	1772.53	1802.67	1969.03	1237.79	1251.33	1855.03	1649.84	1637.55	1761.72	1858.45	1679.46	1723.76	1730	2016.03	2206.17	2199.07
CENPK1137D_2134	2889	2960.53	3281.42	4378.65	4641.37	4678.14	3894.44	4935.94	4767.57	3018.59	3112.44	3015.24	3749.11	3545.55	3718.8	3735.68	3534.86	4041.83	4210.06	4360.76
CENPK1137D_2135	10851.1	11782	11785.2	14711	14605.9	14034.4	10270.1	13879.8	13378.3	11568	11275.6	11041.9	17724.8	17958.9	16830.2	17310.9	17139.2	9019.03	9819.62	9625.13
CENPK1137D_2136	2125.3	2157.97	2224.55	2204.87	2077.47	2052.4	2231.62	2933.09	2644.09	2031.83	2047.12	2017.68	2038.72	2148.53	2003.7	1897.53	1969.35	1972.07	1813.16	1883.26
CENPK1137D_2137	1662.16	1522.33	1740.79	1591.91	1810.3	1857.19	1903.14	1793.11	1735.06	1843	1837.1	1762.11	1544.78	1703.05	1557.76	1415.51	1481.4	2056.33	1611.7	1675.73
CENPK1137D_2138	1160.52	1459.57	1290.4	1334.29	1420.6	1484.34	1233.19	1659.44	1644.87	1390.35	1322.15	1228.43	1457.61	1349.21	1303.06	1504.58	1522.99	1276.05	1478.76	1381.83
CENPK1137D_2139	15148.8	37183.5	27688.3	1774.02	1688.69	1633.83	3100.15	19341.7	20742.8	12330.8	10168.6	10074.4	2312.81	2336.61	2257.53	2049.47	2461.92	1796.24	1715.73	1317.38
CENPK1137D_214	800.063	600.919	644.606	1304.98	1327.55	1464.12	880.587	580.315	456.055	809.957	893.244	844.009	758.346	768.243	707.597	835.682	869.621	1627.72	1567.94	1554.56
CENPK1137D_2140	15314.6	17305.1	17662.9	13311.8	12981.7	12040.1	16256.1	16736.8	17680.6	12104.9	13172.2	14074.3	12958.7	13863.4	13400	13975.2	13884.4	13473.6	14061.9	13061.7
CENPK1137D_2141	4313.71	4529.59	4375.22	4374.21	4202.85	3779.45	5986.88	5467.35	5244.12	3830.4	3853.85	4071.86	5141.83	5241.43	5240.04	5303.13	5340.64	4566.91	5466.72	5348.15
CENPK1137D_2142	4767.22	5190.6	5235.49	4227.63	3941.21	4183.07	4028.06	5803.15	5478.81	4450.6	4165.1	4024.61	4406.73	4561.64	4382.06	4068.38	4268.63	3121.13	3056.61	2973.77
CENPK1137D_2143	2253.65	2601.31	2504.55	1301.42	1242.8	1195.04	1849.32	2586.42	2658.44	1241.32	1229.79	1401.31	926.867	965.086	936.219	764.951	718.061	1062.36	1090.7	1115
CENPK1137D_2144	1532.74	1694.59	1629.98	1944.59	1833.33	1742.87	1814.99	1995.24	1823.2	1696.74	1625.8	1627.89	1691.99	1826.57	1616	1566.58	1530.38	913.381	1070.06	964.188
CENPK1137D_2145	2754.23	2533.21	2609.4	3156.29	3396.73	3221.94	2683.52	1687.7	1852.92	2562.24	2469.7	2424.65	2985.93	2649.8	2801.7	3056.31	3145.79	3078.39	3201.1	3225.13
CENPK1137D_2146	30050.5	23377.1	26492	24597.4	24429.4	25930.3	9452.62	3902.46	4184.43	40346	44395.2	45270.5	14495.7	13532.7	14843.9	13055.7	13109.9	14682.5	15992.3	18229.3
CENPK1137D_2147	753	643.651	722.054	1436.45	1464.82	1505.45	896.361	810.703	754.284	791.443	802.148	774.212	956.891	904.519	1025.76	1202.44	1150.56	942.688	864.47	939.697
CENPK1137D_2148	2821.61	3214.25	3195.63	2697.9	2774.87	3276.46	2313.28	1968.07	1918.51	2052.2	1914.27	1678.35	2687.62	2693.63	2534.83	2562.06	2566.35	1964.75	1799.95	1794.32
CENPK1137D_2149	1360.53	839.951	1023.51	4017.98	3824.21	3761.86	1674.88	942.198	986.924	3632.31	4816.68	4234	2296.34	2494.4	2266.22	3127.04	2767.82	1919.57	1908.11	1901.31
CENPK1137D_215	1174.42	1316.68	1198.66	1222.36	1198.58	1216.14	1025.34	1288.87	1277.98	1710.63	1611.89	1608.56	1650.35	1549.24	1567.32	1416.38	1470.32	967.11	1015.57	980.946
CENPK1137D_2150	2138.14	1953.65	1849.22	2245.73	2308.71	2103.41	1969.03	1495.34	1868.29	2188.27	2102.79	2271.09	2239.2	2112.67	2072.37	2095.76	2015.56	1539.8	1799.12	1782.72
CENPK1137D_2151	4729.78	5627.27	5302.21	4223.19	3988.19	3575.44	4093.01	5902.05	5618.19	3831.33	4136	3845.29	4138.46	4462.82	3990.88	4036.95	4101.36	2683.97	2789.92	2899.01
CENPK1137D_2152	864.239	3580.14	2634.43	18.6552	15.6616	14.0696	52.8909	490.117	514.471	381.374	421.317	385.495	78.4495	103.601	83.4513	88.1964	91.4904	35.4118	34.6779	15.4683
CENPK1137D_2153	25625.5	15145.8	14363.6	16800.4	16267.8	15317.4	11537.6	55615.7	52480.2	43632.1	43938.5	42643.9	14397.9	14376.7	15355.9	13239.1	14937	6244.7	6847.23	7185.01
CENPK1137D_2154	1808.7	1874.87	1981.48	1230.36	1237.27	1343.65	1448.47	1481.22	1460.4	1527.35	1587.85	1503.32	1059.55	1083.03	1050.1	1023.43	962.959	1526.37	1406.11	1193.63
CENPK1137D_2155	5189.71	7349.91	6073.12	4328.01	4428.56	3836.6	5283.52	6998.56	7101.14	4969.89	5017.85	4619.5	6320.51	5584.91	5793.78	5892.56	5907.14	2865.92	2973.22	2856.47
CENPK1137D_2156	2501.8	2270.14	2674.94	1462.21	1572.61	1561.73	2312.35	1950.69	2326.39	1494.95	1456.27	1554.87	1670.68	1274.3	1713.36	1921.98	1933.31	2448.3	2491.03	2624.45
CENPK1137D_2157	2662.24	2908.45	2819.11	3309.08	3274.2	3408.36	3022.2	3398.21	3578.75	3123.19	2988.44	2978.73	3830.47	3302.49	3730.1	3740.05	3775.13	2586.29	2690.01	2552.26
CENPK1137D_2158	9786.86	8180.51	8605.08	10269.3	10060.3	9091.6	10748.9	10743.4	10892	8530	8426.35	9386.11	9568.91	9720.99	9712.51	9848.3	10149	8153.27	9125.24	8753.75
CENPK1137D_2159	1432.2	1629.16	1570.41	1559.04	1558.79	1433.34	1719.42	1659.44	1597.73	1351.47	1475.24	1491.51	1681.34	1692.69	1629.04	1653.9	1584.91	1172.25	1237.67	1224.57
CENPK1137D_216	7611.29	11510.9	10639	3207.81	2969.26	2746.21	5579.52	11044.5	10127.5	4980.08	4408.02	4230.78	3546.69	3998.21	3434.54	2603.1	2729.93	1155.16	1213.73	971.922
CENPK1137D_2160	687.754	401.948	540.945	802.175	768.342	899.575	704.284	290.158	299.254	723.87	705.991	797.836	630.502	783.385	584.159	677.627	617.329	1311.46	1248.4	1236.17
CENPK1137D_2161	651.388	531.479	618.393	979.844	1003.27	1078.96	881.514	432.52	428.384	653.519	732.561	722.669	758.346	673.408	780.617	859.26	791.068	1055.03	991.623	1118.87
CENPK1137D_2162	3160.68	3565.45	3603.12	5028.03	5133.33	4956.9	4943.9	4446.91	4432.45	3730.43	4165.1	4573.33	5782.99	5829.56	5739.88	6248.84	6008.79	4939.34	5453.51	5947.55
CENPK1137D_2163	1975.56	2075.17	1962.42	1463.99	1451.01	1765.74	2051.61	3184.13	3264.12	2042.02	1857.34	1668.69	1899.25	1842.51	1722.05	1984.85	1843.67	1224.76	1155.1	1224.57
CENPK1137D_2164	915.58	1173.8	1084.27	1131.75	1098.16	1031.48	1523.63	2057.19	1937.98	1459.77	1409.45	1381.98	1723.95	1943.72	1682.06	1778.77	1642.21	774.176	758.785	791.459
CENPK1137D_2165	1345.56	1526.33	1576.37	1393.81	1491.54	1495.77	1448.47	1725.73	1665.37	1614.36	1551.16	1351.92	1489.57	1398.62	1493.43	1377.09	1475.86	1636.27	1309.5	1420.5
CENPK1137D_2166	2927.5	2749.54	2708.3	2447.39	2347.4	2328.52	2851.47	3956.8	4134.22	2983.42	2879.64	3034.57	2726.36	3118.4	2848.64	3050.2	3041.36	2636.35	2830.38	3076.9
CENPK1137D_2167	6779.14	6017.2	6378.15	8432.16	8320.02	8570.15	7576.39	7162.66	7739.61	7599.71	7682.4	7466.15	8418.31	7572.46	8314.7	8429.3	8462.4	8909.13	9532.29	9582.59
CENPK1137D_2168	1375.51	2056.48	1746.75	1244.57	1205.95	1306.71	1625.7	2313.65	2007.67	1627.32	1606.83	1516.21	1547.68	1820.99	1523.85	1469.65	1516.52	570.253	483.014	444.713
CENPK1137D_2169	3963.95	5314.79	4642.12	4307.58	4887.35	5048.35	3795.15	3795.96	4493.94	5998.31	5808.61	5415.19	8678.84	7270.42	9468.24	12659.2	13020.3	5443.66	5765.61	6990.37
CENPK1137D_217	662.084	677.035	697.033	859.917	884.422	727.223	375.804	446.647	483.726	704.431	616.161	635.691	823.236	562.635	817.996	508.221	561.88	250.325	252.653	284.874
CENPK1137D_2170	2453.67	3115.43	2734.51	2459.82	2357.54	2157.93	2592.58	3700.33	3880.06	2739.04	2708.83	2507.33	3395.61	3110.43	3087.7	3143.63	3193.85	1580.1	1850.31	1802.05
CENPK1137D_2171	1332.72	1207.18	1246.32	1822.88	2087.61	2216.84	1288.87	1363.85	1324.1	1702.3	1672.62	1349.77	1922.5	1773.18	1846.36	2157.75	1970.28	2062.43	1763.62	1867.79
CENPK1137D_2172	3475.14	3958.05	3677	3030.14	3010.72	2923.84	4115.28	3926.37	4265.4	3343.5	3209.86	3451.2	2637.26	2466.51	2615.68	2375.19	2589.46	2384.8	2604.97	2244.19
CENPK1137D_2173	1040.72	1169.79	1093.81	1185.94	1086.18	1125.57	1043.9	1254.09	1304.63	963.617	1004.58	955.685	1278.44	1089.41	1207.44	1268.81	1332.62	774.176	861.168	886.847
CENPK1137D_2174	10144.1	11585.7	10700.9	12069.9	12005.1	11363	10515.1	9723	10286.3	10378.6	9876.29	10365.4	11614.4	12225.7	11889.2	11748.5	11494.5	8415.81	9249.09	8697.03
CENPK1137D_2175	2136	1735.99	1745.56	1444.45	1387.44	1583.71	1616.42	2357.12	2390.96	2006.84	2169.85	2218.48	1790.78	1790.71	1710.75	1667.87	1651.45	2239.49	2295.35	2343.44
CENPK1137D_2176	975.477	842.622	935.334	1435.56	1409.55	1226.69	1046.68	652.04	712.266	1161.71	1093.15	1257.42	1201.92	1209.74	1132.68	1195.45	1161.65	1411.59	1585.28	1548.12
CENPK1137D_2177	1833.3	1731.98	2000.54	1792.68	1733.84	1870.38	2195.44	1780.07	1787.33	1753.21	1746	1730.97	1436.3	1585.1	1550.8	1329.06	1334.47	2246.82	2151.68	2211.96
CENPK1137D_2178	5771.58	6603.43	4969.78	7140.51	7309.38	6923.12	5283.52	8854.7	8235.64	9690.78	7493.88	7731.38	3554.44	3239.53	3990.01	2266.91	2819.57	2282.23	2073.24	2230.01
CENPK1137D_2179	1376.58	1784.06	1579.94	1391.15	1390.2	1397.29	1305.57	2394.07	2177.79	1862.44	1616.95	1610.7	2938.47	2952.64	2693.04	3273.74	2960.96	973.215	900.8	931.963
CENPK1137D_218	4601.43	3402.54	3761.59	6076.27	5868.51	5765.9	6395.16	2850.5	3137.04	5195.76	5504.96	5746.99	5424.64	4933.81	5696.42	5465.55	5519.92	5797.77	6031.48	6452.84
CENPK1137D_2180	2088.93	2757.55	2229.31	2158.68	2080.23	1996.12	2058.1	3137.4	2918.75	2266.95	2244.5	2235.66	2570.43	2668.13	2533.96	2509.67	2458.23	1414.03	1458.12	1505.58
CENPK1137D_2181	561.541	470.052	464.688	557.88	559.213	496.833	501.071	791.142	930.557	1867.99	1517	1900.63	9711.28	9323.32	8604.17	16806.2	13413	192.934	245.222	210.111
CENPK1137D_2182	70.5938	81.4579	65.533	42.6405	32.2446	42.2088	87.2235	82.5917	75.8384	161.066	131.583	144.963	141.403	149.823	158.21	93.4357	113.67	72.0448	105.685	67.0291
CENPK1137D_2183	1517.77	1346.06	1454.83	1813.11	1792.8	1887.96	1738.9	1463.83	1408.13	1721.74	1757.39	1692.31	1241.63	1379.49	1238.73	1221.65	1219.87	1920.79	1831.32	1802.05
CENPK1137D_2184	3716.87	3434.59	3817.59	3850.08	3783.67	4023.91	3835.98	3842.69	3752.97	3708.21	3600.81	3702.47	3685.19	3816.51	3840.5	3686.78	3550.57	4238.43	4504	4408.45
CENPK1137D_2185	809.689	767.841	844.78	817.277	877.052	884.626	936.261	845.478	909.036	783.112	756.6	763.474	1058.58	853.515	978.814	1016.44	953.718	996.416	1094.01	1082.78
CENPK1137D_2186	12045.9	8546.4	10403.1	15967.1	14857.4	12674.1	14010.5	8712.34	8180.3	13028.7	13783.3	15437	14048.3	15337	14720.5	14613.5	14264.2	25586.9	33192.5	32390.5
CENPK1137D_2187	5076.33	4019.48	4558.71	6633.27	6309.8	7042.72	6189.16	5048.96	5496.23	5023.58	4973.57	5079.09	4747.65	4489.92	5002.73	4484.04	4777.83	8926.23	10215.9	10602.2
CENPK1137D_2188	4767.22	5289.42	5066.3	5945.69	5953.27	6013	5053.4	6602.99	6867.47	4639.43	4868.56	4363.94	6085.17	5360.17	5876.36	5351.16	5517.15	3306.73	3586.69	3556.41
CENPK1137D_2189	1034.31	1081.65	1105.72	1018.93	1141.46	1118.53	1312.06	1109.55	1214.44	1195.96	1314.56	1137.16	1183.52	1024.06	1142.24	1292.38	1177.36	1310.24	1203.82	1258.09
CENPK1137D_219	1510.28	1758.69	1625.22	1724.28	1629.73	1602.18	1808.5	1720.3	1911.33	1951.3	1821.91	1834.06	2057.12	2228.22	2170.6	2404.01	2358.42	1224.76	1259.96	1191.06
CENPK1137D_2190	22203.9	38923.5	29813.9	4520.78	4204.69	3884.97	13107.7	31164.2	30672.5	15104.1	11713.4	12665.5	8291.44	8716.85	7754.88	4699.73	5338.79	705.795	656.403	523.343
CENPK1137D_2191	1611.89	1538.35	1553.73	1930.37	1957.71	1902.03	1602.5	1688.78	1505.49	1794.86	1584.05	1616.07	1840.17	1978.78	1787.25	1864.35	1867.7	1359.08	1450.69	1356.05
CENPK1137D_2192	4022.78	4038.18	4113.09	3848.31	4100.59	4059.96	4318.49	4799.01	4539.03	4237.69	4580.09	4042.87	3247.42	3211.64	3265.03	3168.08	3165.2	6131.13	5384.98	5674.27
CENPK1137D_2193	87.7074	333.844	202.557	23.9853	39.6147	28.1392	93.7189	688.989	692.794	204.572	211.291	146.037	413.555	406.436	360.753	294.279	315.134	14.6532	13.2106	5.15609
CENPK1137D_2194	3377.8	4512.23	4202.45	2679.25	2596.15	2640.69	3896.29	4240.43	4045.06	2955.65	2774.62	3232.15	2249.86	2338.2	2347.07	2052.09	2320.53	2859.81	2931.11	2722.41
CENPK1137D_2195	174.345	165.587	151.322	48.8589	35.9297	51.8817	97.4305	114.107	106.584	223.085	202.435	214.761	792.244	780.994	743.238	1146.55	935.235	142.868	179.169	144.37
CENPK1137D_2196	2447.25	5293.43	3287.37	55.9657	67.2529	82.6589	1766.74	9343.73	9266.63	1184.85	1018.5	766.695	791.275	855.109	894.493	502.981	566.501	131.879	114.767	64.4511
CENPK1137D_2197	978.686	1392.8	1353.55	658.263	625.545	565.422	1055.96	1313.86	1382.51	852.537	967.891	927.766	883.284	847.937	841.467	657.543	670.93	705.795	681.173	653.534
CENPK1137D_2198	298.419	305.801	266.898	222.086	241.374	268.202	462.099	415.132	439.658	371.192	323.896	308.181	302.176	251.034	302.511	247.124	273.547	334.581	291.459	305.498
CENPK1137D_2199	2819.47	2665.41	2736.9	2594.85	2679.98	2280.15	3594.72	2646.2	2894.16	2512.25	2515.25	2727.46	2429.03	2339	2667.83	2418.85	2685.57	3254.23	3408.34	3298.61
CENPK1137D_22	2050.43	1926.95	2058.93	1590.14	1649.08	1844	1655.39	1698.56	1729.93	1269.09	1368.97	1335.81	1367.54	1326.1	1333.48	1430.35	1283.64	2221.18	2239.2	2320.24
CENPK1137D_220	1003.29	1350.06	1232.02	1460.44	1481.41	1776.29	1428.05	2166.95	2026.11	1617.14	1737.14	1459.3	1875.04	1967.63	1742.05	2178.71	1966.58	1080.67	1035.38	1015.75
CENPK1137D_2200	32694.5	27960.1	32685.5	27928.6	27488.9	26303.1	12944.3	7857.08	7967.13	40482.1	48970.2	47557.7	30200.2	30991.9	30465.8	29840.9	29680.8	13095.1	14913.1	16922.3
CENPK1137D_2201	6278.57	8765.41	6768.96	4081.05	3838.95	3799.67	4077.24	8299.38	8281.76	6856.4	6882.78	6821.87	4950.07	5494.85	4893.2	4045.68	4310.21	835.231	908.231	858.489
CENPK1137D_2202	367.943	1901.57	824.524	70.1792	58.9615	56.2784	129.907	1824.62	1949.25	953.435	836.309	922.397	141.403	165.762	161.687	111.774	121.987	35.4118	31.3752	25.7804
CENPK1137D_2203	15193.7	12322.8	13719	13054.2	12336.8	11248.6	11288	20089.3	19851.2	15532.7	13687.1	19338.1	10758.2	11401.7	11872.7	10195	10690.5	18613.2	20610.2	23404.8
CENPK1137D_2204	4003.52	5593.89	4758.89	3518.73	3571.78	3527.07	3034.27	4015.48	4557.48	4258.98	3994.29	3722.87	4227.56	3274.6	4253.41	3891.12	3842.6	3140.66	3481	3654.38
CENPK1137D_2205	2086.79	1594.44	1815.86	2520.23	2546.4	2262.57	1634.98	1332.33	1315.9	1674.53	1964.88	1915.66	1840.17	1636.1	1970.67	1892.29	1960.11	2633.91	2969.91	3003.42
CENPK1137D_2206	1464.29	1307.33	1410.75	1569.7	1474.04	1161.62	1643.33	1167.15	1198.04	1282.05	1363.9	1359.43	1285.22	1350.8	1317.83	1395.42	1394.54	1532.48	1741.33	1780.14
CENPK1137D_2207	125.143	93.4763	101.278	103.936	94.8911	87.935	101.142	95.6325	78.9129	93.4921	63.2609	88.0518	92.9772	81.2872	79.9741	112.647	97.0353	123.331	151.097	87.6535
CENPK1137D_2208	392.544	425.985	406.305	309.144	303.099	278.754	374.876	316.239	510.372	434.137	409.93	312.477	454.233	190.467	446.812	460.193	458.376	343.129	413.658	378.972
CENPK1137D_2209	2667.59	2833.67	2939.45	2207.54	2287.52	2241.46	2627.84	2875.5	3025.34	2488.19	2684.79	2412.84	2799.97	2402.75	2830.39	2982.96	2983.14	2445.86	2602.49	2513.59
CENPK1137D_221	627.857	630.297	702.99	936.315	947.99	1093.91	831.407	916.116	865.992	1048.78	1048.87	823.607	988.852	1015.29	909.271	1130.83	965.732	597.117	598.607	564.592
CENPK1137D_2210	434.259	572.876	462.305	494.808	521.441	487.16	512.206	887.861	912.11	920.111	986.87	763.474	625.659	480.551	541.564	461.939	452.831	271.084	311.275	326.123
CENPK1137D_2211	567.959	647.657	598.137	580.089	542.63	619.063	572.52	787.882	858.818	612.79	775.578	667.905	584.982	581.761	587.636	616.501	613.633	378.54	393.842	360.926
CENPK1137D_2212	3609.91	3550.76	3514.95	3842.09	3674.96	3416.28	3829.48	3587.31	3446.55	3359.24	3294.63	3378.18	3573.81	3694.58	3582.32	3897.23	3803.78	3226.14	3678.33	3571.88
CENPK1137D_2213	976.547	1128.39	1011.59	1241.91	1206.87	1414	1411.35	951.978	1078.13	964.543	1000.79	1023.33	1195.14	1004.93	1090.95	1521.17	1396.38	1144.17	1103.09	1094.38
CENPK1137D_2214	4477.36	4902.16	4892.34	5823.1	5548.83	4991.19	5674.17	6342.17	6238.22	5250.37	4974.84	5202.58	6091.95	5851.88	5977.2	6405.15	5915.45	3800.06	4341.34	4778.4
CENPK1137D_2215	7196.29	7105.53	6822.58	5464.2	5933	5690.27	5913.57	6943.14	6479.06	6656.45	6452.61	6328.99	5395.59	6191.37	5333.06	5273.44	5324.93	5350.85	4707.11	4643.06
CENPK1137D_2216	6918.19	7973.53	7599.44	6177.54	6053.69	5512.65	7151.4	7196.35	7044.77	5865.94	5989.54	6068.06	7416.87	7179.57	7432.38	8632.76	8405.1	5253.16	5858.09	5883.1
CENPK1137D_2217	6643.3	4245.16	5810.99	10678.8	10028.1	10355.2	8106.22	4287.16	4482.66	6425.96	7552.08	7371.66	7278.37	7904.78	7561.9	8693.89	8589.93	11584.6	12788.7	12796.1
CENPK1137D_2218	3988.55	3572.13	4110.71	4152.12	4411.98	3956.2	3517.71	3351.48	3758.1	5185.57	5254.45	5691.16	2796.1	2734.28	2842.56	2817.04	2756.73	3679.17	3853.37	4364.63
CENPK1137D_2219	11794.5	9808.33	11017.9	17759.8	16923.8	14681.6	7482.67	4462.13	4746.05	17061.9	21397.4	19800.9	4989.78	5514.78	5127.04	5552	5180.76	8435.35	10012	9649.62
CENPK1137D_222	2350.99	2016.42	2067.27	1578.59	1660.13	1725.29	2056.25	2705.97	2727.11	2462.27	2613.94	3068.93	2283.75	2566.12	2092.37	2471.24	2296.5	2302.99	2235.07	2365.36
CENPK1137D_2220	7985.65	7554.22	8412.05	8472.14	8399.25	8400.43	5704.79	4959.85	5746.29	7561.75	7678.6	7803.33	8521.94	6587.45	8804.11	8686.9	8897.67	7602.56	8712.41	9770.79
CENPK1137D_2221	1451.45	1165.78	1378.58	1409.8	1557.87	1480.83	1530.12	1852.88	1900.06	1444.04	1266.48	1374.47	1192.24	1114.91	1210.04	1292.38	1216.18	1664.36	1762.79	1724.71
CENPK1137D_2222	1470.7	930.757	1192.7	2778.74	3118.51	3531.47	2109.14	998.708	1175.49	1845.78	2164.79	1939.29	1859.54	1944.52	1905.47	1928.97	1928.69	3544.85	3691.54	3901.87
CENPK1137D_2223	2238.68	2526.53	2439.02	3643.1	3794.72	3863.86	2848.68	2650.54	2862.39	2814.95	3324.99	2967.99	3279.38	3144.7	3411.94	3717.35	3772.36	4244.54	4202.63	4337.56
CENPK1137D_2224	1785.17	2855.03	2405.66	1108.65	1146.06	1290.01	1369.6	2021.32	2217.76	1769.87	1785.22	1656.88	1598.05	1452.01	1522.12	1763.93	1601.54	1544.69	1447.39	1357.34
CENPK1137D_2225	8612.44	7440.71	9107.89	5585.02	5739.53	5975.18	7349.98	6627.99	6263.84	6040.89	5879.47	6571.67	5453.7	5967.43	5579.93	5371.25	5150.26	8169.15	8340.03	8441.8
CENPK1137D_2226	862.1	1096.34	1016.36	652.933	697.404	696.445	651.393	644.433	684.595	694.249	759.13	732.334	990.789	1028.84	883.192	792.021	808.627	610.549	708.42	672.869
CENPK1137D_2227	1466.43	1181.81	1366.66	1611.46	1740.29	1656.7	1542.19	1203.01	1171.4	1430.15	1613.15	1689.09	1444.05	1534.1	1386.51	1521.17	1407.47	2503.25	2529.01	2664.41
CENPK1137D_2228	2909.32	2809.63	2621.32	2723.66	2707.62	3053.98	2473.81	3392.78	3416.83	3201.87	3007.42	3193.49	2603.36	2560.55	2613.07	2593.5	2646.75	2903.77	2648.73	2914.48
CENPK1137D_2229	2557.42	2196.69	2404.46	2557.54	2603.52	2545.72	2274.31	2064.79	1941.05	2780.7	2707.57	2767.19	2945.25	2755	3038.15	2775.13	2984.07	3461.81	3656.04	3730.43
CENPK1137D_223	2251.51	2746.87	2172.12	1170.84	1030.9	1004.22	1795.51	3515.58	3608.47	1865.21	1773.83	1809.36	1995.14	1935.75	1835.06	1911.5	1812.25	1360.3	1512.62	1491.4
CENPK1137D_2230	724.121	829.268	738.736	1270.33	1196.73	1195.04	829.552	1080.21	955.154	1358.88	1573.93	1417.42	1367.54	1402.6	1296.97	1571.82	1522.07	796.156	833.095	915.206
CENPK1137D_2231	11.7656	6.67688	14.2981	7.10675	6.44891	8.7935	12.0628	21.7347	28.6956	9.25665	2.53043	15.0332	6.77959	8.76626	6.08499	8.73231	5.54487	2.4422	3.30266	0
CENPK1137D_2232	9246.71	11489.6	10193.4	5091.99	5051.34	4701.01	8144.27	15055.6	15211.7	5650.26	5594.79	5353.98	5509.87	5801.67	5230.48	4291.93	4511.68	2701.07	2666.07	2404.03
CENPK1137D_2233	1614.03	1293.98	1436.96	2051.19	1835.18	1876.53	1786.23	1008.49	1112.98	1514.39	1589.11	1569.9	1536.06	1487.08	1602.09	1598.01	1663.46	2414.11	2960.83	2708.23
CENPK1137D_2234	2583.09	2081.85	2271.02	2950.19	3111.14	3028.48	2578.66	1936.56	2147.05	2189.2	2355.83	2154.05	2710.87	2384.42	2804.31	2913.97	2931.39	3552.17	3604.02	3638.91
CENPK1137D_2235	2138.14	1941.64	1962.42	2098.27	2174.2	2222.12	1982.94	1801.8	1864.19	2427.09	2344.45	2203.44	1988.36	1648.06	1895.04	1980.49	1975.82	2356.72	2073.24	2094.66
CENPK1137D_2236	5433.58	7703.78	6484.19	2473.15	2348.33	2414.7	3186.44	6144.39	5743.22	4315.45	3856.38	3848.51	4303.1	4890.78	4039.56	4473.56	4207.63	1556.9	1353.26	1098.25
CENPK1137D_2237	27412.8	21139	24105.4	40582.2	35555.6	36081.5	31143.4	17894.1	18246.3	26691.5	28098	31294.9	29474.8	32848	29104.5	30110.8	29206.7	47730.3	59641.9	64072.1
CENPK1137D_2238	2428	2557.24	2705.92	2973.29	3177.47	2946.7	2288.23	2754.87	2509.84	3827.62	4085.39	3776.56	3105.05	3217.22	3029.45	3270.25	3435.97	2095.4	2150.86	2059.86
CENPK1137D_2239	7743.92	4382.7	5421.37	20102.3	19894.9	18492.7	11348.3	3399.3	3994.84	12250.2	12376.4	13793	4606.25	4937	5240.91	4551.28	4422.04	13542	14317.8	14666.5
CENPK1137D_224	1481.4	1826.79	1310.66	1184.16	1075.13	1209.99	1973.66	1233.44	1333.32	2264.18	2181.23	2630.82	1865.36	2210.69	1779.42	1804.1	1765.12	1515.38	1310.33	1340.58
CENPK1137D_2240	1866.46	2650.72	2018.42	1667.42	1619.6	1606.57	1973.66	2367.99	2423.75	1513.46	1689.07	1569.9	1865.36	1958.86	1882.87	1961.28	1931.46	827.905	878.507	801.772
CENPK1137D_2241	2575.6	1549.04	2330.59	4158.34	4334.59	3628.2	3494.51	1730.08	1828.32	2889	2706.3	3294.43	2228.55	2404.35	2563.52	2211.89	2290.96	6614.69	7468.13	7239.15
CENPK1137D_2242	2679.35	2495.82	2387.78	3254	3154.44	2814.8	1724.06	1560.55	1446.05	2252.14	2820.17	3127.99	10244.9	10927.5	10489.6	11710	9624.97	2382.36	2614.05	2793.31
CENPK1137D_2243	7477.59	9162.01	8446.61	4965.84	4810.89	4810.05	6430.42	8717.77	8924.33	6365.8	6437.43	5763.1	6208.17	5879.77	6097.16	6201.69	6178.84	3840.35	3571.82	3415.91
CENPK1137D_2244	1825.81	2182	1987.44	1071.34	1093.55	964.647	1600.64	2673.36	2591.83	1837.44	1568.87	1622.52	1328.8	1484.69	1373.47	1220.78	1254.07	760.744	824.839	821.107
CENPK1137D_2245	669.571	761.164	822.141	576.535	604.355	619.942	1031.84	781.361	869.067	939.55	1003.32	1026.56	1002.41	940.381	1013.59	981.512	911.207	780.282	719.979	805.639
CENPK1137D_2246	31663.4	41056.1	40284.9	16184.7	15465.4	13942.1	16826.7	21509.7	22585.5	27188.6	24754	26207.2	24085	23135.8	24731.1	24164.1	24681.1	11808	13722.5	13952.4
CENPK1137D_2247	2776.69	3119.44	2596.3	2404.75	2589.7	2521.98	2630.62	3230.86	3401.45	2533.54	2548.15	2358.07	3009.17	2593.22	2852.99	2951.52	2798.31	2117.38	2264.8	2285.44
CENPK1137D_2248	3837.73	8049.64	6092.19	33.7571	39.6147	25.5012	2259.46	6321.53	6042.47	2939.91	2726.54	2418.2	87.1662	105.195	95.6212	1377.09	1624.65	801.04	697.686	595.528
CENPK1137D_2249	4824.98	3887.28	4281.09	5070.67	4999.75	5407.12	4947.62	5558.64	5678.65	4671.83	4725.59	5032.91	3843.06	4201.43	3794.42	3604.7	3584.76	7038.41	7015.67	7195.32
CENPK1137D_225	28939.2	16451.8	23040.2	18028.9	17630.4	18465.5	12592.7	2420.15	2348.94	40644.1	48089.7	58871.2	31064.1	30162.3	29542.6	31227.6	29447	9447.64	10346.4	13940.8
CENPK1137D_2250	1945.61	1686.58	1724.11	2861.36	2919.51	2852.61	2568.45	1600.76	1710.46	2071.64	2134.42	2221.7	2472.61	2239.38	2448.77	2656.37	2704.97	2494.7	2689.19	2812.65
CENPK1137D_2251	6768.44	4406.74	5571.5	10282.6	10535.7	10655.1	7826.92	4699.03	4619.99	7001.73	8140.41	8552.84	8084.18	9293.83	7969.6	9036.2	8406.95	20001.6	19587.2	21334.6
CENPK1137D_2252	911.301	807.902	909.121	1415.13	1310.97	1188	1604.36	1244.31	1131.43	1415.34	1692.86	1729.9	1376.26	1456.79	1372.6	1426.86	1414.87	1166.15	1322.71	1483.66
CENPK1137D_2253	13.9048	16.0245	22.6387	13.3252	9.21273	15.8283	24.1257	9.7806	17.4223	37.9523	39.2217	39.7307	44.5516	39.8467	34.7714	20.9576	29.5727	32.9697	28.8982	36.0926
CENPK1137D_2254	802.202	773.182	748.268	945.198	962.73	1038.51	756.247	602.05	652.825	926.59	957.77	1008.3	1023.72	1206.56	1034.45	943.09	986.987	846.221	845.48	733.453
CENPK1137D_2255	1458.94	1038.92	1179.59	2023.65	2358.46	2236.19	1865.1	926.983	1198.04	1603.25	1727.02	1572.05	1876.01	1260.75	1735.96	1832.91	2093.19	2909.88	2987.25	2780.42
CENPK1137D_2256	3080.46	2403.68	3130.09	3954.02	4021.36	3746.03	3266.24	2466.88	2531.36	3210.21	3174.43	3290.13	3076	3058.63	3166.8	3134.9	3030.27	3762.2	4142.36	3974.05
CENPK1137D_2257	53.4801	42.732	36.9368	96.8295	103.183	136.299	88.1514	60.8571	56.3664	83.3098	125.257	111.676	74.5755	103.601	74.7584	63.7459	52.6763	85.4769	57.7965	56.717
CENPK1137D_2258	1588.36	989.513	1272.53	2996.38	3040.2	3019.69	2443.19	1348.64	1436.83	2091.08	2363.43	2450.42	1986.42	1712.61	2072.37	1938.57	1987.84	3961.24	4197.68	4088.78
CENPK1137D_2259	1348.77	1251.25	1401.21	1390.26	1346.9	1272.42	1745.4	1517.08	1755.56	1732.84	1577.73	1663.32	1782.06	1623.35	1697.71	1565.7	1587.68	1135.62	1199.69	1206.52
CENPK1137D_226	1141.27	1260.59	1196.27	1535.06	1581.83	1615.37	1476.3	1426.88	1529.07	1207.99	1381.62	1238.09	1494.42	1453.61	1569.93	1807.59	1755.88	1584.99	1607.57	1665.42
CENPK1137D_2260	1994.81	1976.36	1961.22	1942.81	1952.18	1990.85	1978.3	2600.55	2401.21	1928.16	1930.72	1809.36	2478.42	2680.09	2298.39	2378.68	2349.18	1577.66	1558.03	1460.46
CENPK1137D_2261	3085.8	3648.25	3508.99	2705.9	2726.05	2803.37	2891.37	4725.12	4088.1	3108.38	2954.28	2556.72	3366.55	3620.47	3216.35	3329.63	3341.71	1953.76	1651.33	1611.28
CENPK1137D_2262	3357.48	2944.5	3416.06	5105.31	4989.62	4434.56	3784.94	2620.11	2788.6	3850.77	3924.7	4049.31	3199.97	3236.34	3483.22	3252.79	3260.38	4448.46	5214.07	5056.83
CENPK1137D_2263	14268.5	6011.86	9415.3	18093.8	18845.6	16157.2	27272.2	1006.31	1268.76	15055	14997.9	18591.8	4612.06	4418.99	7425.42	8706.12	10560.2	101802	87768.9	84414.2
CENPK1137D_2264	646.04	488.747	617.202	691.132	713.987	881.109	880.587	697.683	586.21	736.829	694.604	714.079	734.133	799.324	682.388	741.373	696.806	969.552	760.437	745.055
CENPK1137D_2265	2025.83	1973.69	1999.35	1943.7	1866.5	1768.37	1699	1683.35	1678.69	1746.73	1630.87	1693.39	2057.12	1820.19	1939.37	1963.02	2034.97	1622.84	1748.76	1656.39
CENPK1137D_2266	3516.85	3828.52	3775.89	3027.48	2876.21	2776.99	3655.97	4586.01	4448.84	3404.59	3436.33	3521	3607.71	3864.33	3732.71	3314.79	3565.35	2464.18	2718.91	2608.98
CENPK1137D_2267	1160.52	1209.85	1143.85	2078.73	2109.72	1870.38	1384.44	1470.35	1411.21	1390.35	1433.49	1398.09	1966.08	2050.51	1929.81	1895.79	1889.88	1280.93	1664.54	1682.17
CENPK1137D_2268	1320.96	946.781	1060.44	1857.53	1949.41	1889.72	1309.28	1343.2	1297.45	1611.58	1417.04	1480.77	1079.89	1359.57	1183.1	1048.75	1024.88	1403.04	1511.79	1524.91
CENPK1137D_2269	3115.75	1989.71	2884.64	4581.19	4926.05	5373.71	4798.22	2427.76	2447.32	3850.77	4200.52	4316.69	2607.24	2700.01	2820.83	2559.44	2731.77	11329.3	8974.14	10054.4
CENPK1137D_227	4092.3	7257.77	5458.3	3428.12	3377.39	3433.86	4595.94	11806.3	9875.39	3897.05	3671.66	3547.84	6141.34	6163.48	6016.31	5748.48	5665.01	2079.53	2027.01	1753.07
CENPK1137D_2270	669.571	344.527	490.902	1299.65	1407.71	1341.89	985.44	371.663	419.161	978.428	1038.74	1185.48	1013.06	1082.24	1066.61	950.949	999.001	1882.93	2082.33	2337
CENPK1137D_2271	4.27841	0	2.38302	0	0	2.63805	0	5.43367	12.2981	5.55399	2.53043	1.0738	4.84256	5.57853	3.47714	4.36616	2.77244	3.66329	13.2106	2.57804
CENPK1137D_2272	3516.85	3604.18	3778.27	3285.1	3437.27	3673.05	3027.77	3757.92	3595.15	3417.55	3165.57	3052.82	3670.66	3712.11	3692.72	3664.95	3620.8	3316.5	2948.45	2852.61
CENPK1137D_2273	1228.97	1328.7	1186.74	1459.55	1425.21	1291.77	1209.99	1271.48	1290.28	1342.21	1363.9	1328.29	2197.56	2539.03	2136.7	2727.1	2354.72	1708.32	1761.14	1568.74
CENPK1137D_2274	286.653	385.924	350.304	318.027	370.352	399.225	248.68	631.392	487.825	347.124	284.674	299.591	427.114	470.19	371.184	342.307	359.493	235.672	184.123	195.931
CENPK1137D_2275	15484.6	16732.3	15924.5	21024.4	20843.8	18708.2	13665.3	16524.9	17476.6	17446.9	17034.9	16671.9	22027.9	21232.7	20986.3	20549.8	20774.8	11809.2	14006.6	13769.3
CENPK1137D_2276	4000.31	3353.13	3646.02	6796.72	6736.35	7046.23	4046.62	3832.91	4018.41	4306.19	4286.56	4235.08	4760.24	4749.72	4744.55	4378.38	4475.64	5365.51	5706.99	5870.21
CENPK1137D_2277	7433.74	8388.83	7158.59	10022.3	10022.5	11273.3	7290.59	10189.2	9861.04	9214.99	9400.57	8473.38	11925.3	12641	10447.9	11622.7	11201.6	6023.68	5692.95	5843.14
CENPK1137D_2278	1689.97	1963	1784.88	3134.97	3170.1	3050.47	1858.6	2985.26	2786.55	2214.19	2502.6	2236.73	2942.34	3179.76	2651.32	3155.86	3057.07	1329.78	1397.02	1376.68
CENPK1137D_2279	1415.08	1183.14	1199.85	1437.34	1452.85	1439.5	1841.9	954.152	982.824	1732.84	1599.23	1913.52	814.519	749.914	934.48	686.36	843.745	1836.53	1674.45	1884.55
CENPK1137D_228	1317.75	1526.33	1502.49	1238.35	1293.47	1326.94	1362.17	1258.44	1390.71	1177.45	1151.35	1072.73	1281.34	1163.52	1274.37	1312.47	1249.44	1570.33	1644.72	1533.94
CENPK1137D_2280	1174.42	1251.25	1121.21	1593.69	1462.06	1508.09	1114.42	963.932	958.228	1162.63	1322.15	1180.11	1259.07	1438.46	1263.94	1194.58	1133.93	1284.6	1418.49	1350.89
CENPK1137D_2281	9694.88	8235.26	7185.99	9972.55	9435.68	8650.17	10666.3	10119.7	10696.3	9993.48	10486.1	9948.78	10475.4	10020.6	10276.7	11238.5	11587.9	7535.4	8229.39	8276.81
CENPK1137D_2282	1417.22	1131.06	1235.59	1131.75	1108.29	1198.55	1058.75	1554.03	1606.95	1194.11	1169.06	1245.61	968.513	1036.81	971.859	972.78	870.545	1218.66	1187.31	1298.05
CENPK1137D_2283	1512.42	2025.76	1976.71	1021.6	1017.09	874.953	1438.26	2972.22	2046.61	1024.71	1079.23	1136.08	924.93	1336.46	1022.28	899.428	842.821	971.994	896.671	983.524
CENPK1137D_2284	802.202	636.974	847.163	935.426	907.454	899.575	889.866	490.117	510.372	731.275	749.009	801.057	454.233	439.907	504.185	380.729	453.755	1079.45	1126.21	1180.74
CENPK1137D_2285	16785.3	13966.7	15932.9	17155.7	18209	19147	14913.4	13007.1	13225.6	16405.6	16380.8	16092	12720.4	12311.8	13308.7	12761.4	12577.6	21832	20609.4	23067
CENPK1137D_2286	4869.9	3960.72	4839.91	7026.8	7088.28	6100.93	5671.39	3816.61	4002.01	5697.47	5941.46	6987.24	5967.98	5960.26	6662.19	6521.29	6442.22	8312.02	9860.08	10629.3
CENPK1137D_2287	1315.61	973.489	1204.62	3110.98	3345.14	2966.93	2343.9	1852.88	1926.7	1911.5	2035.73	2311.9	2332.18	2312.7	2527.01	2330.65	2373.21	2792.65	3488.43	3551.26
CENPK1137D_2288	9474.54	9397.04	9479.64	4329.79	3955.03	3599.18	9751.41	7021.38	6672.75	7494.18	7784.88	7228.84	5170.89	4952.94	5243.52	4633.37	4904.44	13498	12112.5	13305.3
CENPK1137D_2289	1781.96	2294.18	2167.35	1704.73	1601.17	1613.61	1286.08	1474.7	1445.03	1615.28	1537.24	1532.32	2004.82	2096.73	1995.01	1922.86	1837.2	1433.57	1373.91	1379.25
CENPK1137D_229	1932.77	1721.3	1738.41	1300.54	1259.38	1284.73	1325.06	2572.3	2404.28	1727.29	1657.43	2011.23	1570.93	1769.99	1510.82	1547.37	1421.34	2143.03	2098.84	2312.51
CENPK1137D_2290	2711.44	2737.52	2864.39	2257.28	2352.01	2427.01	2280.8	3013.51	2895.18	2392.84	2463.38	2156.2	2157.85	2379.64	2074.11	2151.64	2200.39	1863.4	1740.5	1670.57
CENPK1137D_2291	2434.42	1776.05	2143.52	4367.99	4049.92	3935.97	2846.83	1700.74	1643.85	2940.84	2891.02	3349.19	2776.73	3241.92	2862.55	2941.92	2965.58	4564.46	5178.57	5890.83
CENPK1137D_2292	10.696	9.34763	8.34056	1.77669	2.76382	4.39675	27.8373	23.9081	22.5465	33.3239	36.6913	41.8783	28.0869	20.7203	33.9021	13.0985	14.7863	46.4017	33.0266	47.6938
CENPK1137D_2293	4356.49	4509.56	4420.5	3436.11	3770.77	3943.89	2497.01	3638.38	3828.81	3286.11	3769.08	3667.04	2138.48	1862.43	2293.17	1755.19	1828.88	3614.45	2986.43	3074.32
CENPK1137D_2294	1039.65	957.464	1034.23	1169.95	1149.75	1143.16	1014.21	963.932	963.352	1042.3	948.913	983.603	992.726	1088.61	1024.89	968.414	1059.99	906.055	866.947	930.674
CENPK1137D_2295	947.668	1151.09	1028.27	797.733	709.38	762.397	840.686	721.591	791.179	721.093	690.809	696.898	856.165	981.821	817.996	925.625	917.676	656.951	669.614	644.511
CENPK1137D_2296	1099.55	1103.02	1086.66	1198.38	1165.41	1119.41	1745.4	1426.88	1559.81	1361.65	1323.42	1381.98	1259.07	1412.17	1221.34	1200.69	1178.29	846.221	984.192	987.391
CENPK1137D_2297	2046.15	1790.74	2006.5	2287.49	2178.81	2156.17	1925.41	1304.08	1335.37	1857.81	1914.27	1942.51	1954.46	2201.13	1987.18	1986.6	1804.86	2533.78	2637.17	2663.12
CENPK1137D_2298	2603.41	2470.44	2703.53	2877.35	2602.6	2698.73	2731.77	2436.46	2169.59	2293.8	2376.08	2454.71	3043.07	3379	2820.83	3189.04	3054.3	2250.48	2475.34	2471.05
CENPK1137D_2299	639.622	610.267	573.116	930.985	878.895	940.905	785.012	557.494	515.496	653.519	659.178	675.422	782.558	726.803	724.114	677.627	622.874	643.519	585.396	600.684
CENPK1137D_23	935.902	966.812	1025.89	1178.83	1155.28	1331.34	890.794	958.499	931.582	1166.34	1099.47	961.054	1097.33	1169.1	973.598	1147.43	1040.59	888.959	910.708	937.119
CENPK1137D_230	5431.44	3807.16	4379.99	8463.25	8485.85	7916.79	7329.56	3822.04	3947.69	5579.91	6315.97	7107.5	6906.47	7315.05	6614.38	7398.89	7006.87	15478.6	16525.7	17546.2
CENPK1137D_2300	22476.6	31405.4	27815.8	14259.7	13591.5	13244.8	15012.7	28990.8	26100.7	18472.6	17417	18233.2	16940.3	21357	16671.1	16148.7	16228.9	9959.28	9060.01	8707.34
CENPK1137D_2301	2278.25	1932.29	1937.39	2195.99	2155.78	1939.85	1456.82	2409.29	2375.59	2340.08	2357.1	2695.25	2692.47	2853.02	2724.34	3034.48	2950.8	2781.66	2941.02	3210.95
CENPK1137D_2302	478.112	393.936	478.987	770.194	742.546	634.891	723.77	540.106	544.192	583.169	537.717	529.385	627.596	644.719	637.185	544.896	553.563	875.527	937.955	987.391
CENPK1137D_2303	608.604	412.631	442.05	721.335	789.531	876.712	707.995	407.525	378.167	966.394	809.739	888.035	466.823	525.976	516.355	468.925	427.879	1294.36	980.889	1018.33
CENPK1137D_2304	11082.2	6448.53	8855.29	14564.4	14636.3	14085.4	12163	5017.45	4883.38	9668.57	10341.9	12168.3	9489.49	10401.6	9891.58	9808.13	9455.86	24308.4	26162	27880.3
CENPK1137D_2305	2951.03	5106.48	4291.82	1249.01	1069.6	1078.96	3214.28	5447.79	5345.58	2614.08	2112.91	2276.46	2380.6	2908.81	2303.6	1956.91	1886.18	638.634	615.12	469.204
CENPK1137D_2306	5468.88	5875.65	5582.22	5514.84	5214.41	5260.27	5703.86	5865.1	5616.14	4995.81	5256.98	5128.48	5010.12	5490.07	5162.68	5623.61	5811.95	6153.11	5573.23	5870.21
CENPK1137D_2307	2928.57	2537.21	3043.11	2674.8	2573.12	2758.52	2419.99	2170.21	2234.16	2430.8	2204.01	2260.36	1686.18	1695.08	1779.42	1368.35	1460.15	2498.37	2179.75	2429.81
CENPK1137D_2308	2505.01	3076.71	2686.85	1707.4	1884.92	1693.63	1961.6	3933.97	3484.47	2428.02	2086.34	1894.19	2079.4	2365.3	1958.5	1804.97	1790.07	1377.4	1220.33	1122.74
CENPK1137D_2309	19005.8	11736.6	15189.4	26152	23896	23525.3	20892.8	9566.51	9868.21	16458.3	17766.2	20796.3	18153.8	20352.9	18801.7	18158.8	17703.9	42213.4	47725	52416.8
CENPK1137D_231	2740.32	4405.4	3699.64	1542.17	1600.25	1647.02	4985.66	8164.63	6925.89	3108.38	3931.03	3804.48	754.472	843.155	709.336	681.12	634.888	764.407	619.248	688.338
CENPK1137D_2310	1518.84	1408.82	1532.28	3696.4	3750.5	3637.87	2188.94	1963.73	1836.52	1808.75	2071.16	2102.51	2670.19	2781.3	2554.83	2865.07	2668.93	2746.25	3282.02	3453.29
CENPK1137D_2311	582.933	459.369	582.648	738.214	711.223	750.086	391.578	382.53	373.043	605.385	563.022	575.558	717.668	765.056	663.264	711.684	661.688	547.052	570.534	638.066
CENPK1137D_2312	995.8	809.238	987.761	845.704	896.399	1015.65	969.666	995.448	937.731	994.164	975.483	932.061	911.371	982.618	1018.8	1028.67	1024.88	1095.33	965.201	893.292
CENPK1137D_2313	560.472	468.717	562.392	474.376	473.534	587.406	549.323	481.423	415.061	547.068	537.717	638.913	478.445	631.968	446.812	528.305	529.535	962.225	782.73	868.801
CENPK1137D_2314	7.48722	1.33538	2.38302	14.2135	11.9766	18.4664	14.8466	3.2602	10.2484	34.2496	50.6087	38.6569	12.5907	6.37546	3.47714	10.4788	12.938	28.0853	31.3752	24.4914
CENPK1137D_2315	26680.2	16194.1	22356.3	39094.2	37846.8	35399.1	31458.9	14174.3	14460.5	23819.2	25739.6	29972	21675.3	23295.9	23196.8	23714.3	23781	52698.9	59863.1	63410.9
CENPK1137D_2316	36.3665	18.6953	25.0217	42.6405	30.402	45.7262	35.2606	19.5612	12.2981	107.377	154.357	136.373	23.2443	34.2681	36.5099	47.1545	46.2073	120.889	92.4744	104.411
CENPK1137D_2317	28927.4	44902	34309.5	20885.9	18897.2	17564.1	20687.8	38048.7	37558.4	24813.4	25156.3	24851	23858.3	24583.8	22889.1	20933.1	20856.1	10909.3	10844.3	11019.8
CENPK1137D_2318	3812.06	3386.51	3945.09	3502.74	3410.55	3390.77	3501	2758.13	2995.62	3713.77	3603.34	3626.23	4507.46	4273.95	4187.34	4618.52	4455.3	3176.08	3178.81	3212.24
CENPK1137D_2319	1201.16	842.622	1011.59	1503.08	1451.93	1299.68	1059.67	459.688	464.254	1241.32	1289.26	1494.73	1520.57	1470.34	1695.1	1661.76	1666.23	2627.8	2574.42	2603.82
CENPK1137D_232	16353.2	25229.3	22262.2	11609.8	10455.5	9771.34	7913.22	15521.8	16756.2	12586.3	10645.5	9895.09	11339.3	10635.9	10848.7	9098.2	9415.19	1925.67	1964.26	1642.21
CENPK1137D_2320	16072.9	13166.8	13154.3	29891.9	31891.7	31079.8	42013.9	36993.5	38769.8	44773.5	49923	43746.7	32528.5	32712.5	32078.3	43833.6	43596.6	20260.5	21331	22835
CENPK1137D_2321	2776.69	2746.87	2916.81	2267.05	2240.54	2282.79	2908.07	3061.33	2999.72	2553.91	2744.26	2651.22	3116.67	2956.62	3050.32	3105.21	3068.16	2832.95	2855.15	2788.15
CENPK1137D_2322	582.933	510.113	508.774	799.51	743.467	694.687	821.2	528.152	580.061	788.666	640.2	767.769	664.4	672.611	694.558	601.656	630.267	570.253	589.524	574.904
CENPK1137D_2323	725.191	450.022	574.307	729.33	837.437	983.113	872.235	491.203	524.72	846.058	747.744	772.064	823.236	906.91	885.8	841.795	819.717	1570.33	1255.01	1361.21
CENPK1137D_2324	804.341	1135.07	1002.06	551.662	649.498	600.596	863.884	648.78	640.527	1822.63	2168.58	2165.86	1356.89	1558.8	1327.4	2173.47	1571.97	2524.01	2326.72	2128.18
CENPK1137D_2325	2024.76	1781.39	2054.16	1882.4	1949.41	2257.29	1947.68	1767.03	1779.13	1917.05	1859.87	1926.4	1800.47	2087.17	1865.48	1871.33	1809.48	2578.96	1985.72	2213.25
CENPK1137D_2326	9900.24	7910.77	8719.46	16059.5	16980.9	16611.8	4596.87	4875.08	4905.92	17263.6	18648	15564.8	12622.6	12809.1	11682.3	14391.7	13616.4	5493.72	5267.74	5711.66
CENPK1137D_2327	924.137	950.787	1090.23	901.669	875.21	900.455	998.431	1040	1180.62	964.543	907.161	782.802	1254.22	985.806	1180.49	1171	1175.51	973.215	1070.89	978.368
CENPK1137D_2328	4189.63	2616	3805.68	8341.55	8615.75	8632.58	6491.66	2336.48	2742.48	5606.75	6222.34	6670.46	4355.4	4463.62	4985.34	4023.85	4206.71	13092.6	14513.5	15104.8
CENPK1137D_2329	2554.21	2563.92	2696.38	2977.73	3038.36	3006.5	3205	2509.27	2526.24	3150.04	3313.6	3361	3027.57	3035.52	2974.69	3244.93	3104.2	3804.94	3229.17	3586.06
CENPK1137D_233	3537.18	4615.06	4227.47	2274.16	2124.46	1949.52	3741.33	4568.63	4597.45	2855.68	2715.16	2708.13	3537.01	3422.83	3305.02	3479.83	3385.14	2259.03	2389.47	2097.24
CENPK1137D_2330	16922.2	9493.19	14056.2	23490.5	22927.7	24307	16116.9	10706.5	9905.11	16949.8	17811.7	19307	16820.2	20565.7	17222.3	16662.1	17089.3	33028.3	34676.2	37096.8
CENPK1137D_2331	53.4801	12.0184	20.2557	21.3203	15.6616	25.5012	66.8095	52.1632	84.0371	144.404	125.257	129.93	56.1737	54.1914	56.5035	67.2388	69.3109	781.503	883.461	882.98
CENPK1137D_2332	643.901	284.435	318.133	626.283	634.757	696.445	553.034	301.025	308.478	1003.42	1067.84	1017.97	568.517	482.144	611.107	575.459	655.219	4138.3	4140.71	4292.44
CENPK1137D_2333	6579.13	6823.77	6721.3	3976.23	4169.68	3946.52	4999.58	6097.66	5951.26	5906.67	5726.37	5463.51	7712.27	7825.09	7268.95	9803.77	8589.93	5481.51	4669.13	4898.28
CENPK1137D_2334	21991	24079.5	23497.7	11226	11436.7	10999.8	17226.6	20696.8	22155.1	15256.8	14338.7	14780.9	11348.1	9772.79	11106.8	10469.2	11553.7	12992.5	13895.1	13030.7
CENPK1137D_2335	27.8097	34.7198	36.9368	44.4172	33.1658	23.7425	104.854	95.6325	117.857	56.4655	60.7304	57.9854	60.0478	70.1301	73.0199	62.8727	58.2212	41.5173	52.0168	39.9597
CENPK1137D_2336	718.773	851.97	842.397	685.802	671.608	842.417	809.138	1026.96	955.154	862.719	873	732.334	886.189	1062.31	878.846	957.061	855.759	802.261	736.492	748.922
CENPK1137D_2337	869.587	949.452	946.058	859.917	838.359	853.849	787.796	741.152	877.266	853.463	870.47	744.145	812.582	773.822	768.447	819.964	758.723	647.182	611.817	627.754
CENPK1137D_2338	1917.8	1727.98	1992.2	2450.05	2485.6	2701.36	2476.59	1532.29	1538.29	2216.97	2259.68	2274.31	2116.2	2157.3	2155.82	2287.87	2294.65	4504.63	3740.26	3983.08
CENPK1137D_2339	2111.4	2409.02	2447.36	1891.28	1889.53	1769.25	1993.15	2215.85	2106.05	1995.73	1804.2	1801.84	1609.67	1727.75	1694.23	1743.84	1672.7	2809.75	2282.96	2512.3
CENPK1137D_234	869.587	671.694	744.693	1241.02	1270.44	1255.71	1016.99	629.218	685.62	930.293	969.157	919.175	1065.36	884.596	977.075	1026.92	1239.28	1097.77	1067.58	1035.08
CENPK1137D_2340	3202.39	3283.69	3289.76	3360.61	3624.29	3753.95	3742.26	3377.57	3646.39	3258.34	3722.27	3352.41	4248.87	3661.11	4115.19	4436.01	4458.08	3421.52	3445.5	3738.16
CENPK1137D_2341	5986.57	4992.97	5626.31	11686.2	11236.8	10206.6	8537.7	6359.56	6588.72	10697.9	12027.2	11171.8	6794.12	6682.28	6886.47	6824.3	6839.6	7614.77	8882.5	8757.61
CENPK1137D_2342	1281.38	1034.92	1177.21	1312.97	1245.56	1328.7	1700.86	950.891	1064.81	1218.17	1336.07	1311.11	1422.75	1325.3	1423.89	1558.72	1461.07	1002.52	1066.76	1225.86
CENPK1137D_2343	7501.12	5794.19	6391.25	9489.29	9544.39	9876.86	7147.69	5367.37	5419.37	6817.52	7622.94	7437.16	7880.79	8169.36	8217.34	8374.29	8568.68	19626.7	16620.6	17173.6
CENPK1137D_2344	2775.62	3740.39	2789.32	3063.9	2732.5	2864.92	2618.56	2362.56	2404.28	3275	3497.06	3441.54	3955.41	4105.8	4001.31	4555.65	4301.9	3579.04	3541.27	3299.9
CENPK1137D_2345	773.323	1002.87	832.865	643.161	714.908	678.858	884.298	1153.02	1274.9	1168.19	1362.64	1046.96	1555.43	1265.53	1428.23	3501.66	2951.72	761.965	843.003	754.078
CENPK1137D_2346	6075.34	7213.7	6676.02	3488.53	3465.83	3177.09	4163.53	5905.31	5965.61	4213.63	4077.8	3712.14	4558.79	3848.39	4281.22	4202.86	4173.44	3287.2	3454.58	3326.97
CENPK1137D_2347	2497.52	2668.08	2672.55	2481.14	2592.46	2550.12	2972.1	2345.17	2429.9	2457.64	2617.73	2427.87	2554.94	2070.43	2587.86	2918.34	2867.62	3428.84	3295.23	3468.76
CENPK1137D_2348	1427.92	1367.42	1293.98	1445.34	1372.7	1303.2	1644.26	1673.57	1676.64	1560.67	1515.73	1520.5	2085.21	2053.7	2050.64	2307.95	2234.58	1097.77	1075.01	1148.52
CENPK1137D_2349	17567.2	18878.2	18576.8	10716.1	10098.1	9139.09	14488.4	12743	12938.6	12185.4	12472.5	13905.7	12621.7	13586.9	12456	13212.9	12658.9	13698.3	17872.3	17181.4
CENPK1137D_235	43462.2	62179.1	49068.7	11813.2	10396.6	9363.32	45174.4	78724	79449.9	26275.9	20805.2	20286.3	13363.5	11903.8	13116.6	7101.12	8273.87	2178.44	2077.37	1777.56
CENPK1137D_2350	825.733	677.035	845.971	634.278	664.238	816.916	705.212	736.805	826.023	844.206	813.535	813.943	606.289	553.072	618.93	525.685	501.811	908.497	799.243	864.934
CENPK1137D_2351	9330.14	7755.86	8799.29	14901.1	14298.2	14726.5	10400.9	8675.39	8667.1	12440.9	13864.3	13042.4	14770.8	14619.7	14981.2	16384.4	16018.2	13219.6	15217.8	15727.4
CENPK1137D_2352	1710.29	1808.1	2086.33	1953.47	1937.44	2102.53	1699	2050.67	1908.26	2137.36	2296.37	2101.43	1825.65	1944.52	1923.73	2032.01	1926.84	2959.94	2287.09	2572.89
CENPK1137D_2353	3388.5	3518.71	3816.4	5397.58	5375.63	5182.89	2904.36	3050.46	3275.4	5782.63	6410.86	5603.1	3346.21	3111.23	3216.35	3527.85	3496.04	2807.3	3054.13	3252.2
CENPK1137D_2354	1343.42	2957.86	1895.69	578.312	617.253	549.594	1305.57	3827.47	3708.91	1946.67	2167.32	1637.55	4978.16	4897.95	4650.67	4276.21	3890.65	212.471	184.949	179.174
CENPK1137D_2355	38.5057	21.366	17.8726	53.3006	56.1977	52.761	80.7282	32.602	20.4969	123.113	131.583	96.6423	47.4571	58.973	44.3335	69.8585	60.9936	81.8136	94.9514	76.0523
CENPK1137D_2356	1249.3	769.176	1096.19	2868.46	2817.25	2946.7	1962.53	926.983	998.197	1544.93	1605.56	1775	1455.67	1480.7	1509.95	1253.96	1304.89	3151.65	3362.93	3525.47
CENPK1137D_2357	3832.39	2628.02	3171.8	7368.81	7203.44	7725.09	5106.29	3506.89	3797.04	5029.14	5627.69	5692.23	5883.72	5647.86	6151.92	5450.71	5558.73	7824.8	8370.58	9222.95
CENPK1137D_2358	1588.36	1119.04	1333.3	1056.24	1214.24	1296.16	1076.38	671.601	602.608	1416.27	1455	1558.09	960.765	1016.89	965.774	934.357	984.215	2988.03	2698.27	2848.74
CENPK1137D_2359	1808.7	1474.25	1546.58	2559.32	2707.62	2607.27	2072.95	1430.14	1584.41	2112.37	1997.78	2044.52	2231.45	2062.46	2256.66	2423.22	2368.58	2626.58	2644.6	2701.79
CENPK1137D_236	2642.99	1396.8	1987.44	2402.08	2608.12	2641.57	2905.29	163.01	160.9	1052.48	1129.84	1276.75	564.643	524.382	656.309	901.175	914.904	5203.1	4461.89	3774.26
CENPK1137D_2360	4914.82	7416.68	7090.67	1296.98	1265.83	1290.01	5594.37	5708.61	6313.03	1654.16	1627.07	1573.12	1954.46	1549.24	1933.29	1432.1	1530.38	1874.39	1818.11	1930.95
CENPK1137D_2361	1048.21	1044.26	1000.87	2189.77	2151.17	2269.6	1193.29	1153.02	1264.66	1499.58	1557.48	1492.59	1869.23	1565.18	1749.87	1701.93	1770.66	2439.75	2627.26	2523.9
CENPK1137D_2362	1967	1683.91	1874.24	1013.6	874.288	822.192	1557.03	958.499	1086.33	1897.61	1948.43	1826.54	1391.75	1227.28	1484.74	1308.97	1447.21	1116.08	1293.82	1153.67
CENPK1137D_2363	20511.8	6957.31	15670.7	1071.34	1019.85	1032.36	33030.8	6963.79	7869.77	1772.65	1610.62	1521.58	962.702	837.577	1190.05	1457.42	1927.77	1257.73	1233.54	1664.13
CENPK1137D_2364	662.084	547.504	685.118	828.825	856.784	860.884	702.428	837.871	786.055	805.328	683.217	627.101	857.134	809.684	825.82	929.118	992.532	653.288	644.018	582.638
CENPK1137D_2365	995.8	1057.62	1024.7	919.436	978.392	1083.36	1226.7	1549.68	1445.03	1260.76	1095.68	984.677	1437.27	1335.66	1404.76	1481.87	1408.4	1298.03	1032.08	975.79
CENPK1137D_2366	5.34801	37.3905	35.7453	0.888344	5.52764	2.63805	12.9907	43.4693	33.8198	24.9929	5.06087	4.29521	4.84256	11.954	10.4314	7.85908	6.46902	2.4422	9.90797	2.57804
CENPK1137D_2367	1074.95	1133.73	986.569	853.699	936.935	1024.44	1125.55	1464.92	1306.67	962.691	1023.56	917.028	1019.84	1149.18	1022.28	998.977	1023.03	842.558	786.032	756.656
CENPK1137D_2368	1974.49	2243.43	2156.63	1821.99	1842.55	1741.11	1702.71	1941.99	2074.28	1867.07	1959.82	1823.32	2060.03	2009.87	2039.34	2115.84	2092.27	2292	2008.84	2023.76
CENPK1137D_2369	2631.22	2109.89	2251.95	2092.05	2162.23	2507.03	2173.17	3698.15	3397.35	2584.46	2636.71	2692.02	2140.41	2373.27	2200.16	2243.33	2185.6	3675.51	3193.67	3558.99
CENPK1137D_237	6473.23	7548.88	8199.96	6962.84	7398.75	7419.08	8468.11	8164.63	8314.55	7720.97	7591.3	7862.38	6779.59	6457.55	6712.61	6522.16	6725.01	8987.28	7563.91	7603.94
CENPK1137D_2370	183.972	279.094	200.173	154.572	182.412	167.956	296.931	286.898	275.683	318.429	361.852	337.174	387.405	409.624	372.054	316.983	319.754	146.532	156.051	141.792
CENPK1137D_2371	5027.13	4871.45	5455.92	4622.05	4922.36	5657.74	10854.7	9401.33	8988.9	4568.16	4885	4992.11	4616.9	5305.98	4765.41	4664.8	4605.02	5496.16	4983.71	5475.76
CENPK1137D_2372	7768.52	6765.01	7760.3	6776.29	6499.58	5876.7	6121.42	5005.49	5092.44	6002.94	5110.21	6718.78	4567.51	4250.84	4844.52	3766.25	4421.11	5037.03	5848.18	6496.67
CENPK1137D_2373	2045.08	2260.79	1873.05	1720.72	1592.88	1424.55	2446.9	2064.79	2214.69	2452.09	2061.04	2207.74	2362.2	2650.6	2298.39	2486.09	2289.11	1700.99	1905.63	1863.93
CENPK1137D_2374	1893.2	3060.68	2453.32	1533.28	1612.23	1397.29	1951.39	2840.72	3125.77	1976.29	1686.53	1801.84	1959.3	1805.85	1990.66	1829.42	1769.74	1002.52	1118.77	1090.51
CENPK1137D_2375	884.561	626.291	948.441	1488.86	1753.18	1820.25	1033.69	625.958	651.8	914.557	956.504	1026.56	963.67	875.829	998.807	934.357	961.111	1700.99	1698.39	1996.69
CENPK1137D_2376	1204.37	1176.47	1339.26	962.077	1027.22	1220.54	993.792	772.667	719.44	1192.26	1382.88	1179.04	952.048	988.197	919.702	991.991	900.118	1306.58	1160.88	1184.61
CENPK1137D_2377	6720.31	4286.56	5850.31	12040.6	12002.3	11639.1	8621.21	5683.61	6085.52	7020.24	7257.29	8140.5	6805.74	6742.85	7053.37	6309.97	6817.42	12077.9	14276.6	14937.2
CENPK1137D_2378	11535.7	14235.1	13100.6	13557	13174.2	11571.4	10130	12714.8	12368.8	13171.3	11919.6	12302.6	17255	17959.7	17188.4	16966.9	16941.4	9065.43	10954.1	10256.7
CENPK1137D_2379	2150.97	2358.27	2259.1	1609.68	1603.02	1836.96	1740.76	2746.17	2755.8	2179.94	2453.26	1887.75	2176.25	1946.11	1967.19	2209.28	2195.77	1974.52	1825.54	1985.09
CENPK1137D_238	1981.97	2793.61	2291.27	2111.59	2118.93	1823.77	2505.36	3894.85	3787.82	2493.74	2291.31	2322.64	2878.42	2830.71	2812.13	3016.14	2959.11	1356.64	1439.96	1267.11
CENPK1137D_2380	14.9744	20.0306	11.9151	21.3203	18.4255	12.3109	23.1977	22.8214	14.3478	20.3646	20.2435	24.6975	40.6775	31.8773	39.9871	27.0702	36.0417	23.2009	31.3752	28.3585
CENPK1137D_2381	3785.32	4546.95	3550.7	3055.9	3210.64	3059.26	2265.03	2220.2	2520.09	3121.34	2990.97	2850.95	2733.14	2646.61	2646.97	3003.04	3216.95	5718.4	4936.65	3928.94
CENPK1137D_2382	1681.42	1659.87	1678.84	1313.86	1334.92	1340.13	1448.47	1502.95	1450.15	1332.96	1255.1	1264.94	1322.02	1463.17	1283.06	1153.54	1235.58	987.868	956.945	942.275
CENPK1137D_2383	867.448	866.659	760.183	1375.16	1386.52	1586.35	785.94	702.03	658.974	831.247	749.009	747.367	958.828	1058.33	914.487	973.653	902.89	825.462	699.338	656.112
CENPK1137D_2384	25979.6	14327.2	20143.6	44314.2	36751.4	40582	33523.5	12231.2	12257.1	27208.1	27151.6	34667.7	20668.1	25525	22018.1	23473.3	23648	67556	88778.7	90809
CENPK1137D_2385	4848.51	4600.37	5041.27	4918.76	4786.01	4781.03	5359.61	4912.03	4764.49	4714.41	4871.09	5134.93	4720.53	4859.7	4948.83	5152.06	5128.08	5581.64	5987.72	6028.76
CENPK1137D_2386	1522.04	1698.6	1514.41	1365.38	1285.18	1349.8	1389.08	1571.42	2104	1698.59	1778.9	1489.36	1704.58	1068.69	1610.78	1616.35	1732.77	1077.01	1315.28	1258.09
CENPK1137D_2387	2772.41	2832.33	2658.26	2633.94	2578.64	2691.69	2958.18	2779.86	2821.39	2038.31	2050.92	2015.53	1874.07	1478.31	1910.69	1805.84	1980.44	2193.09	2341.58	2227.43
CENPK1137D_2388	1200.09	843.957	886.483	2112.48	2143.8	2091.09	1896.65	817.223	781.955	1379.24	1477.77	1524.8	1497.32	1211.34	1499.51	1880.07	1975.82	2248.04	2241.68	2182.31
CENPK1137D_2389	19840.1	38545.6	31445.1	18467.8	16432.8	15663.9	16318.2	41529.5	46100.5	20796	16578.1	19110.5	9469.15	9064.32	9855.94	7350.86	8944.8	3298.19	3589.16	2648.94
CENPK1137D_239	6610.14	5535.13	6808.28	13387.3	14069.7	13020.5	8245.41	4925.07	5150.86	12332.6	11675.4	12069.5	9334.53	10020.6	10085.4	10160.9	10320.9	30117.2	28079.2	29889.8
CENPK1137D_2390	91424.3	65756.6	74994.8	116194	111785	102225	161429	115019	123369	64209.7	54713.1	69273.2	117047	105749	128734	101097	110636	105348	128713	140527
CENPK1137D_2391	2156.32	2518.52	2515.28	1231.24	1268.59	1249.56	1811.28	3022.2	2674.84	1818.01	1562.54	1572.05	1770.44	2040.15	1768.12	1725.51	1618.18	893.844	874.378	848.176
CENPK1137D_2392	3025.91	3442.6	3201.58	2626.83	2738.02	2744.45	2921.99	2640.76	2770.15	3163	2964.4	3041.01	2827.09	2875.33	2946	3072.03	3090.34	3328.71	3732.83	3470.05
CENPK1137D_2393	48.1321	57.4212	38.1283	42.6405	40.536	41.3295	38.9722	57.5969	28.6956	82.3842	99.9522	109.528	3183.5	3375.81	3081.61	5381.72	4021.88	75.7081	94.9514	109.567
CENPK1137D_2394	1945.61	2565.26	2211.44	1276.55	1315.58	1255.71	1707.35	2387.55	2344.84	1735.62	1601.77	1524.8	1832.43	1683.92	1743.78	1723.76	1735.54	1263.84	1214.55	1223.28
CENPK1137D_2395	1467.49	1646.52	1813.48	817.277	929.565	893.42	896.361	1065	1136.55	1005.27	750.274	792.467	1078.92	1148.38	998.807	1019.06	873.317	739.985	686.953	683.182
CENPK1137D_2396	456.72	862.653	749.459	277.163	268.091	240.942	583.655	4639.26	4163.94	570.209	542.778	682.939	767.062	830.404	782.356	764.951	763.344	297.948	342.651	359.637
CENPK1137D_2397	1309.19	1894.9	1685.99	998.499	1080.65	878.471	1341.76	2277.79	2040.46	1098.76	1167.8	1205.88	1190.3	1402.6	1148.32	2388.29	1799.31	771.734	642.367	786.303
CENPK1137D_2398	5.34801	4.00613	5.95754	9.77178	3.68509	5.2761	14.8466	31.5153	34.8447	6.47965	8.85652	11.8118	28.0869	21.5172	23.4707	199.097	84.0972	9.76879	9.90797	5.15609
CENPK1137D_2399	739.095	472.723	593.371	811.058	845.729	893.42	513.134	497.724	461.179	1183	1017.23	1001.86	772.873	966.68	856.245	1013.82	763.344	755.86	734.841	610.996
CENPK1137D_24	1686.76	2258.12	1967.18	1263.23	1227.14	1201.19	1468.88	1530.12	1623.35	1648.61	1724.49	1661.17	1310.4	1326.1	1376.95	1256.58	1342.78	1428.68	1401.15	1296.76
CENPK1137D_240	9603.96	7535.52	9022.11	8877.22	8848.83	8319.53	7732.27	8559.11	8796.23	8022.74	7717.83	9202.49	7095.33	7210.65	7463.67	6748.33	6935.71	10627.2	11591.5	12519
CENPK1137D_2400	1673.93	1525	1521.56	606.739	655.025	685.014	1717.56	1895.26	2181.89	1457.92	1176.65	1073.8	1637.76	1279.87	1560.36	1430.35	1396.38	968.331	926.395	706.384
CENPK1137D_2401	5.34801	9.34763	0	2.66503	1.84255	2.63805	6.49537	6.5204	2.04969	7.40532	5.06087	1.0738	0	2.3908	5.2157	8.73231	6.46902	1.2211	6.60531	1.28902
CENPK1137D_2402	63.1065	76.1164	47.6604	19.5436	26.7169	36.0534	104.854	180.398	179.348	105.526	69.587	75.1662	557.863	548.29	789.31	1017.31	957.415	69.6026	94.9514	64.4511
CENPK1137D_2403	326.229	523.467	306.218	219.421	220.184	263.805	281.157	262.989	279.782	331.388	264.43	322.141	307.019	295.662	259.047	241.885	243.05	283.295	272.469	233.313
CENPK1137D_2404	3917.95	5079.77	4223.9	3898.05	3660.22	3396.05	4704.5	5892.27	5274.87	3888.72	4139.79	4274.81	5398.49	5801.67	5363.48	5325.84	5225.12	2835.39	2750.29	2795.89
CENPK1137D_2405	7098.95	6310.99	6727.26	4619.39	4855.11	4609.55	10600.4	8539.55	9181.57	7208.15	5372.11	5552.63	7201.86	6619.33	6738.69	6102.14	5735.25	14310	12801.9	12618.2
CENPK1137D_2406	1067.46	818.585	1048.53	1121.09	1261.22	1398.17	1184.94	785.708	726.614	1076.55	1098.21	1122.12	741.881	757.086	791.918	771.936	755.951	1611.85	1414.36	1619.01
CENPK1137D_2407	34.2273	146.891	91.7462	3.55338	8.29146	6.15545	65.8816	319.5	232.639	43.5062	44.2826	67.6496	16.4647	46.2221	25.2092	18.3379	20.3312	9.76879	4.12832	10.3122
CENPK1137D_2408	1912.45	2542.56	1882.58	1585.69	1658.29	1575.8	4519.85	2840.72	3387.11	2324.34	2179.97	2653.37	3256.14	3379.79	3043.36	3374.17	3372.21	1774.26	1572.06	1488.82
CENPK1137D_2409	22473.4	24056.8	16453.5	40682.6	35694.7	36038.4	50933.9	39977.7	39233	38993.6	40366.8	40560.8	52215.4	52092.3	52595.2	51557.3	51194	27727.5	30260.6	32385.4
CENPK1137D_241	617.161	612.937	571.924	449.502	508.543	566.301	702.428	662.907	683.57	482.271	568.083	430.595	456.17	502.865	493.753	517.826	472.238	522.63	488.793	487.25
CENPK1137D_2410	1624.73	2079.18	1681.22	1113.98	1088.94	985.752	1601.57	1567.07	1617.2	1312.59	1271.54	1286.42	2005.79	1937.34	1822.02	2152.52	2022.95	1543.47	1684.35	1515.89
CENPK1137D_2411	606.465	432.662	551.669	822.607	759.129	874.953	713.563	359.709	304.378	753.491	649.057	790.319	543.336	623.202	635.447	600.783	646.902	1508.06	1414.36	1229.73
CENPK1137D_2412	401.101	341.856	343.155	727.554	819.012	706.998	691.293	420.566	492.949	732.201	735.091	724.817	731.227	696.519	784.963	957.061	939.856	1592.31	1468.86	1521.05
CENPK1137D_2413	18.1832	46.7381	11.9151	7.9951	7.37019	14.0696	13.9186	26.0816	31.7701	28.6956	18.9783	17.1808	18.4017	13.5479	15.6471	14.8449	18.4829	29.3064	36.3292	20.6243
CENPK1137D_2414	4459.17	5187.93	5408.26	3624.44	3792.88	3979.94	4196.94	3434.08	3693.53	3873.91	4047.43	3850.66	2859.05	2756.59	2987.73	2686.93	2735.47	6139.68	5473.33	5533.77
CENPK1137D_2415	770.114	811.908	837.631	681.36	610.804	676.22	945.54	968.279	906.986	767.376	814.8	747.367	809.677	916.473	843.205	738.754	828.034	797.377	766.216	821.107
CENPK1137D_2416	36.3665	69.4395	40.5113	17.7669	16.5829	16.7077	30.621	43.4693	38.944	93.4921	96.1565	65.502	49.3942	56.5822	59.9806	40.1686	37.89	63.4971	85.0434	82.4974
CENPK1137D_2417	673.85	910.726	809.035	575.647	545.394	686.772	570.665	975.886	795.278	783.112	716.113	663.61	678.928	968.274	633.708	713.43	661.688	996.416	715.851	652.245
CENPK1137D_2418	2856.91	3492.01	3015.71	2232.41	2247.91	2428.77	3023.13	4677.3	4352.51	2799.21	2894.82	2561.02	3551.54	3469.85	3458.88	3495.54	3610.64	2052.67	1847.84	1787.87
CENPK1137D_2419	3713.66	3232.94	3742.53	5042.24	4816.42	5121.34	3809.07	4611.01	4651.76	4173.82	4165.1	3973.07	4645.96	4526.58	4648.93	4300.66	4459	4742.75	5043.16	4827.39
CENPK1137D_242	34967.4	41280.5	43110	26716.1	27057.8	25542.5	48922.2	43893.2	47255.5	23399	24327.6	24323.8	23358.6	20116.2	23581.9	22039.5	23009.4	31344.4	37464.5	39640
CENPK1137D_2420	3896.56	2618.67	3499.46	7292.42	7149.08	7015.46	6349.69	2902.66	3169.84	5717.83	5957.91	6487.92	4500.68	4445.29	4776.72	4536.44	4595.77	8112.98	9344.87	9342.83
CENPK1137D_2421	2278.25	2359.61	2304.38	1457.77	1449.16	1384.98	2009.85	2757.04	2977.17	1530.12	1226	1492.59	1163.18	1180.26	1103.99	956.188	947.249	1201.56	1188.13	1111.14
CENPK1137D_2422	482.391	455.363	437.284	652.933	702.931	779.104	628.195	500.984	473.477	625.749	617.426	607.772	578.202	582.558	583.29	678.501	637.66	652.066	593.653	552.99
CENPK1137D_2423	1166.94	990.849	1089.04	1670.09	1754.1	1694.51	1135.76	875.907	849.595	1159.86	1188.04	1191.92	1285.22	1475.92	1356.95	1211.17	1252.22	1356.64	1323.54	1415.35
CENPK1137D_2424	973.338	703.743	913.887	1988.11	1999.16	1917.86	1544.04	685.729	773.756	931.219	947.648	1087.76	1353.01	1322.11	1410.85	1194.58	1272.55	1831.65	2058.38	2125.6
CENPK1137D_2425	3054.78	2103.22	2636.81	7082.77	7486.27	7302.12	4196.01	2422.33	2429.9	4646.84	5360.73	5022.18	3174.79	3214.83	3513.65	3519.12	3528.39	6966.37	6416.24	7656.79
CENPK1137D_2426	207.503	174.934	198.982	282.493	234.925	321.842	156.817	96.7192	105.559	415.623	470.661	384.421	191.766	213.578	192.112	180.759	163.574	205.144	220.452	159.839
CENPK1137D_2427	1472.84	1125.72	1248.7	2608.18	2711.31	2860.53	1880.87	652.04	649.75	1507.91	1619.48	1530.17	1153.5	1233.65	1281.32	1364.86	1484.18	2362.82	2259.84	2307.35
CENPK1137D_2428	1496.37	934.763	950.824	4353.77	4567.67	4525.14	1539.4	1211.71	1332.3	3586.02	3923.44	3697.1	1958.33	1669.57	2048.9	2826.65	2376.9	2143.03	2188.01	2392.42
CENPK1137D_2429	1045	1057.62	1104.53	899.893	920.352	1016.53	1016.06	1034.57	1146.8	939.55	966.626	828.976	1031.47	977.837	952.735	1222.52	1202.31	995.195	861.993	849.465
CENPK1137D_243	150.814	610.267	229.961	11.5485	4.60637	7.91415	121.556	1416.01	1124.25	136.073	116.4	114.897	127.844	129.9	124.308	73.3514	90.5662	18.3165	11.5593	5.15609
CENPK1137D_2430	2875.09	2339.58	2492.64	3839.42	3771.69	3957.96	2903.43	2800.51	2608.23	3519.38	3261.73	3304.09	2690.53	3057.83	2774.75	2608.34	2679.1	4264.07	3626.32	3452
CENPK1137D_2431	5369.4	6009.19	6060.01	3795.89	3620.6	3273.82	5223.21	5804.24	6599.99	3697.1	3989.23	3581.13	3599.96	3001.25	3473.66	3217.86	3126.38	3581.48	3534.67	3319.23
CENPK1137D_2432	1538.09	2143.28	1521.56	1838.87	1513.65	1473.79	1406.71	1807.24	1939	1873.55	1733.35	1770.7	1572.86	1624.15	1475.17	1225.14	1224.49	1039.15	1117.95	1064.73
CENPK1137D_2433	15086.7	22630.6	16560.8	10297.7	8921.61	8362.62	5521.06	27718.2	23383.8	15973.3	12919.1	11517.6	8627.51	8006.79	8807.58	6623.46	8029.9	899.949	867.773	791.459
CENPK1137D_2434	2253.65	3986.1	3252.82	613.846	475.377	545.197	1581.16	4530.59	4197.76	1581.04	1365.17	1286.42	1843.08	1899.09	1769.86	1207.68	1346.48	577.579	566.406	476.938
CENPK1137D_2435	10876.8	13981.4	13018.4	5582.35	5120.44	4925.24	7778.67	11804.1	11865.6	6900.83	6386.82	6490.06	6561.67	6430.45	6316.22	5574.71	5917.3	2729.15	2993.86	2945.41
CENPK1137D_2436	56.6889	76.1164	64.3415	23.0969	34.0871	26.3805	85.3677	193.438	196.77	124.039	86.0348	83.7566	127.844	102.804	106.922	103.915	101.656	20.7587	19.8159	28.3585
CENPK1137D_2437	1226.83	1559.72	1487	851.034	797.823	1009.49	897.289	1392.11	1570.06	1557.89	1535.97	1113.53	1169	707.677	1181.36	1247.85	1233.73	1476.31	1177.4	1187.19
CENPK1137D_2438	1103.83	1299.32	1347.6	909.664	815.327	1107.1	1003.07	1911.56	1357.92	1294.08	1265.22	1292.86	839.701	1575.54	866.676	1025.17	933.387	1142.95	773.647	868.801
CENPK1137D_2439	160.44	150.897	144.173	298.484	274.539	326.239	525.197	574.882	527.794	403.59	431.439	553.009	272.152	339.493	342.498	352.785	304.968	105.014	71.0071	110.856
CENPK1137D_244	2276.11	1967.01	2273.4	2665.03	2580.49	2545.72	2263.17	2080.01	2065.06	2771.44	3013.75	2943.29	2233.39	2318.28	2233.19	2763.78	2535.85	2610.71	2506.72	2715.97
CENPK1137D_2440	427.841	313.813	400.347	859.029	966.416	882.868	765.526	470.555	537.018	619.27	671.83	699.046	756.409	703.692	791.918	759.711	732.847	1090.44	1273.17	1242.62
CENPK1137D_2441	1466.43	1601.12	1626.41	1099.77	1119.35	1068.41	1388.15	1336.68	1427.61	1183	1253.83	1201.59	1227.11	1055.94	1193.53	1315.09	1257.76	1101.43	1144.37	1201.37
CENPK1137D_2442	4874.18	5146.54	4574.2	2553.99	2525.21	2734.78	4680.38	7429.99	7511.07	4550.57	4292.88	4540.04	3665.82	4493.91	3870.05	3337.49	3465.55	3535.08	3427.33	2905.46
CENPK1137D_2443	1565.9	869.33	1328.53	2945.75	3402.26	3636.11	2640.83	1914.82	1750.43	2210.49	2503.87	2464.38	2267.29	2523.89	2228.84	2310.57	2247.52	4254.31	4334.74	4677.86
CENPK1137D_2444	833.22	492.754	688.692	1250.79	1243.72	1424.55	1150.61	580.315	670.247	1044.15	1042.54	1039.44	852.291	768.243	882.323	837.429	857.607	1521.49	1469.68	1617.72
CENPK1137D_2445	1513.49	1400.81	1538.24	1258.78	1275.96	1384.1	1373.31	1792.02	1826.27	1221.88	1236.12	1107.09	1198.05	1042.39	1220.47	1128.21	1132.08	1310.24	1137.77	1131.76
CENPK1137D_2446	3664.46	4051.53	3766.36	3034.58	3169.18	3108.5	2861.67	3405.82	3490.62	2757.56	2578.51	2671.62	2299.25	2428.25	2439.21	2247.7	2370.43	2273.68	1984.07	2045.68
CENPK1137D_2447	1854.69	1820.12	1820.63	1521.73	1505.36	1504.57	1505.07	1747.47	1633.6	1509.76	1462.59	1489.36	1841.14	1918.22	1842.88	1844.26	1852.91	1356.64	1355.74	1345.74
CENPK1137D_2448	2983.12	4011.47	3393.42	1692.3	1533.92	1370.91	2816.21	6447.59	6648.16	2247.51	2205.27	2352.7	2323.46	2320.67	2406.18	2339.39	2388.92	1321.23	1508.49	1423.08
CENPK1137D_2449	2732.83	2593.3	2437.83	4440.83	4380.65	3824.29	2180.59	2076.75	2243.38	2642.77	2870.78	2666.25	4078.41	3349.51	4108.24	4239.54	4290.81	2974.6	3384.4	3433.95
CENPK1137D_245	3678.36	3362.48	3519.72	4629.16	4831.16	4753.77	4379.74	3560.14	3482.42	4624.62	4586.41	4574.4	5156.36	4811.88	5188.76	4880.49	4948.8	4958.88	5062.15	5367.49
CENPK1137D_2450	1038.58	1443.54	1338.06	381.1	374.037	358.775	644.897	1308.43	1256.46	774.781	609.835	565.894	458.107	477.363	417.256	350.166	333.616	271.084	265.038	185.619
CENPK1137D_2451	667.432	512.784	598.137	786.185	819.012	805.485	611.493	353.188	436.583	631.303	657.913	607.772	534.619	471.784	542.433	537.91	533.232	709.458	748.052	756.656
CENPK1137D_2452	4244.18	4317.27	4406.2	4461.26	4615.58	4785.42	4059.61	5156.55	4909	4685.71	4638.29	4620.57	5317.14	5447.83	5249.61	5657.67	5663.16	3962.46	3962.36	4044.95
CENPK1137D_2453	1405.46	1657.2	1400.02	1418.69	1518.26	1371.79	1145.97	1147.59	1678.69	1539.38	1586.58	1387.35	2381.57	1263.94	2085.41	2397.89	2325.15	1200.34	1220.33	1116.29
CENPK1137D_2454	2527.47	2519.85	2533.15	2685.46	2765.66	2441.96	2261.32	2160.43	2376.61	2274.36	2278.66	2407.47	2529.76	2283.21	2522.66	2404.88	2460.07	2146.69	2205.35	2445.27
CENPK1137D_2455	1569.11	1878.87	1653.81	1394.7	1428.89	1405.2	1394.65	1844.19	1843.69	1208.92	1161.47	1037.29	1297.81	1153.96	1182.23	1036.53	1040.59	930.477	902.451	943.564
CENPK1137D_2456	18872.1	15913.7	19650.4	27402.7	26523.5	26461.4	14547.8	9947.95	10273	26416.6	28287.7	27737.4	27824.4	30848.5	27498.9	29334.5	27378.7	10875.1	11582.4	11120.4
CENPK1137D_2457	2462.22	2668.08	2717.83	2450.05	2355.7	2247.62	2433.91	2720.09	2422.73	2288.24	2357.1	2249.62	2598.52	2827.52	2589.6	3802.05	3601.39	1956.2	2190.49	2293.17
CENPK1137D_2458	5728.79	5659.32	6330.49	4682.46	4720.6	4664.07	4700.79	4982.67	5179.56	4136.8	3829.81	3908.64	5139.9	5069.29	4954.05	5723.16	5441.37	4925.91	5276.82	5175.42
CENPK1137D_2459	5618.62	4612.39	5429.71	8121.24	8385.43	7523.72	6977.88	6059.62	6212.6	5463.27	5726.37	6288.19	7383.94	6896.66	7514.09	7842.49	7951.35	6484.03	7393	7976.47
CENPK1137D_246	2530.68	2343.58	2460.47	3118.98	3027.3	3088.28	2583.3	2565.78	2843.94	2812.17	2646.83	2577.13	3000.45	2592.42	2819.96	3037.97	3118.07	2417.77	2415.07	2612.85
CENPK1137D_2460	9765.47	11321.3	11427.8	7744.58	8168.01	7512.29	7362.04	9693.66	10765	9105.76	8588.3	7946.14	7454.64	5980.98	7518.44	6978.86	7300.75	8683.23	8272.33	8051.23
CENPK1137D_2461	625.717	885.354	704.182	637.831	611.725	626.097	825.84	1245.4	1203.17	997.867	822.391	809.647	1038.25	1036.01	1081.39	1013.82	1014.71	592.233	623.376	600.684
CENPK1137D_2462	7407	8188.52	8109.41	5843.53	5799.41	5478.35	6039.77	6997.47	6683	5778	6045.21	5927.39	5442.07	4770.44	5552.99	5571.22	5876.64	4791.59	4322.35	4850.59
CENPK1137D_2463	5479.57	4404.07	5446.39	7497.62	7774.62	7881.62	6917.57	4265.43	4540.05	8407.81	9387.91	8345.6	8581.99	8105.61	8240.81	9796.78	8778.46	4354.44	4520.51	4637.9
CENPK1137D_2464	16118.9	13009.2	15779.2	22850.9	22547.2	24346.6	14878.1	6969.22	7242.56	18530.9	20557.3	20676.1	13024.6	14434.1	13380	12592	12639.5	14219.7	15042	16433.7
CENPK1137D_2465	3558.57	3195.55	3637.68	3667.08	3986.35	4545.36	3740.41	3353.66	2954.62	3910.93	4094.24	3859.25	2788.35	3215.62	2889.5	2962	2909.21	5729.39	4319.05	4603.1
CENPK1137D_2466	1124.15	1169.79	1139.08	1430.23	1403.1	1404.32	974.305	863.953	869.067	1131.16	1157.67	1110.31	1381.1	1219.31	1323.92	1327.31	1396.38	1025.72	1199.69	1108.56
CENPK1137D_2467	4967.23	4313.26	5172.34	2984.84	3099.16	3038.15	2992.51	2630.98	3151.39	3916.49	3937.36	4259.78	3237.74	3296.11	3193.75	3266.76	2911.06	6954.15	6084.32	5625.29
CENPK1137D_2468	3539.31	2921.8	2889.41	4242.73	4446.99	4389.72	3828.56	2722.27	2752.73	3337.02	3565.38	3533.89	3424.66	2904.82	3616.22	3771.49	3998.78	3715.8	3736.96	4115.85
CENPK1137D_2469	3482.63	4679.16	4105.94	3429.01	3358.04	2878.99	3441.62	4353.45	4278.72	2635.37	2672.14	2672.7	3691.97	3995.03	3733.57	4082.36	4141.1	2279.79	2626.44	2487.81
CENPK1137D_247	1111.32	652.999	768.523	1697.63	1851.76	1994.37	1415.06	718.331	750.185	1422.75	1419.57	1564.53	1014.03	1109.33	1114.42	1053.99	1039.66	2304.21	1776	2039.23
CENPK1137D_2470	608.604	560.858	496.859	751.539	716.751	738.654	581.8	612.917	600.558	600.756	565.552	583.075	670.211	713.255	612.845	578.079	540.625	495.766	460.721	416.354
CENPK1137D_2471	1130.57	1136.4	1122.4	1198.38	1178.31	1208.23	902.856	1380.15	1411.21	1313.52	1462.59	1333.66	1382.07	1646.46	1454.31	1630.32	1547.94	1569.11	1607.57	1631.9
CENPK1137D_2472	2868.67	3099.41	2770.26	3007.93	3130.49	3304.6	3436.05	3826.39	3972.29	3832.25	3846.26	3406.1	4012.55	3940.04	3877.01	4891.84	4459	3079.61	3177.98	3279.27
CENPK1137D_2473	1540.23	1314.01	1576.37	1424.9	1622.36	1538.86	2159.25	1634.45	1597.73	1893.91	1840.89	1725.6	1661.97	1779.55	1709.88	1695.82	1740.17	2113.72	1870.96	1839.43
CENPK1137D_2474	106.96	90.8055	144.173	119.926	126.214	166.197	160.528	249.949	162.95	175.876	185.987	178.251	144.308	286.099	136.478	151.069	154.332	311.38	165.959	188.197
CENPK1137D_2475	1.0696	0	0	0	0	0	0.92791	0	0	0.925665	1.26522	0	1.93703	0.796933	1.73857	1.74646	0.924145	3.66329	2.47699	0
CENPK1137D_2476	33717.1	46668.7	36821.2	27994.4	26536.4	23123.4	19735.7	28004	28383	27118.3	24894.4	28147.6	67640	76973.4	65617.9	84888.6	77166.1	20332.5	24016.1	20888.6
CENPK1137D_2477	1104.9	1040.26	1064.02	2812.5	2667.09	2792.82	1813.14	1529.03	1557.76	1469.96	1533.44	1526.95	2352.52	2390	2340.11	2318.43	2302.05	1780.36	1952.7	1977.36
CENPK1137D_2478	1875.01	1635.84	1877.82	2538.89	2410.05	2495.6	2524.84	1971.33	1690.99	2137.36	2164.79	2199.15	2308.93	2653.79	2362.71	2886.9	2968.35	2500.81	2548	2566.44
CENPK1137D_2479	482.391	518.126	487.327	225.639	213.735	218.079	450.964	742.239	603.632	416.549	363.117	361.872	333.168	381.731	351.191	320.476	289.257	273.526	251.828	262.96
CENPK1137D_248	2053.64	1870.86	1976.71	1568.82	1597.49	1556.45	2147.18	2536.44	2400.18	1857.81	1930.72	1985.46	1850.83	2166.86	1991.53	1816.32	1794.69	1288.26	1360.69	1392.14
CENPK1137D_2480	653.527	870.665	794.736	81.7277	67.2529	59.7958	382.299	1065	781.955	772.004	614.896	591.665	1162.22	1226.48	1110.08	806.866	925.069	252.767	307.973	247.492
CENPK1137D_2481	1007.57	1057.62	1136.7	1182.39	1288.86	1399.93	1346.4	993.274	1138.6	1217.25	1239.91	1190.85	1604.83	1287.05	1559.5	1577.93	1503.58	1188.13	1383.81	1455.31
CENPK1137D_2482	9031.72	20518	14818.8	2615.28	2626.55	2266.96	6351.54	13788.5	12978.6	5373.48	4569.97	4816.01	3704.56	3971.12	3699.67	2707.02	2880.56	1056.25	1230.24	937.119
CENPK1137D_2483	0	2.67075	0	0.888344	1.84255	0.87935	2.78373	3.2602	2.04969	2.77699	6.32609	3.22141	5.81108	3.18773	2.60785	2.61969	3.69658	9.76879	6.60531	10.3122
CENPK1137D_2484	2455.81	2804.29	2334.17	2389.65	2572.19	2376	3249.54	2886.36	3181.11	2073.49	2172.38	2192.71	2561.72	2378.85	2632.19	2499.19	2518.3	2531.34	2515.8	2621.87
CENPK1137D_2485	2882.58	2227.41	2530.76	3108.32	3187.61	3201.71	2462.67	1582.28	1768.88	2415.98	2703.77	2599.68	2655.66	2120.64	2763.45	3010.9	3062.62	3847.68	3923.56	4108.11
CENPK1137D_2486	11.7656	36.0551	19.0641	7.10675	1.84255	3.5174	6.49537	44.5561	46.1179	12.9593	13.9174	10.738	9.68513	12.7509	4.34642	12.2252	14.7863	10.9899	8.25664	9.02315
CENPK1137D_2487	3901.91	9282.2	6012.35	502.803	452.345	390.431	2562.89	22674.7	20798.2	2630.74	2125.57	2183.04	1077.95	1131.64	980.552	590.304	762.42	247.883	228.709	210.111
CENPK1137D_2488	5504.17	8613.17	5859.84	587.195	524.204	538.162	2946.11	14601.3	14598.9	3306.47	2422.89	2598.6	851.323	754.696	851.898	410.419	535.08	87.9191	64.4018	42.5377
CENPK1137D_2489	1755.22	2282.16	1840.88	1729.61	1605.78	1648.78	1706.43	2962.43	2654.34	2229	2105.32	2067.07	2046.47	2222.65	1995.01	1880.07	1838.13	884.075	954.468	1015.75
CENPK1137D_249	779.74	763.835	811.418	1199.26	1135.01	1127.33	919.559	1147.59	1052.51	1079.33	1027.36	998.637	1067.3	1157.15	1080.52	1142.19	1175.51	965.889	914.01	1008.02
CENPK1137D_2490	6735.29	7929.46	7357.57	6832.25	6914.16	7517.56	4257.25	3870.94	4313.56	7610.81	7783.62	7091.39	6075.48	5273.31	6324.91	7018.16	7085.42	10385.4	10010.4	9555.52
CENPK1137D_2491	3352.13	4060.88	4364.5	2784.96	2937.02	2587.93	1912.42	2565.78	2508.82	3316.66	3366.74	3641.27	18495.7	19606.9	17223.1	22187.9	19095.6	1593.53	1576.19	1535.23
CENPK1137D_2492	31529.7	39891.7	35663.1	20449.7	20026.6	20263.7	37263	37003.3	40090.8	22265.9	23398.9	23151.2	20070.5	20834.2	21540	20534.9	21937.4	28236.7	27729.1	31954.9
CENPK1137D_2493	6201.56	5750.13	6017.12	7815.65	7784.76	7994.17	6073.17	6998.56	7155.45	6590.73	6803.07	6328.99	8637.2	8079.31	8449.44	8840.59	8774.76	6325.29	7102.36	6855.02
CENPK1137D_2494	1812.98	1976.36	1985.05	1308.53	1303.6	1217.9	1551.47	1775.72	1867.26	1527.35	1561.28	1514.06	1739.45	1686.31	1682.93	1590.15	1589.53	1436.01	1620.78	1526.2
CENPK1137D_2495	621.439	371.234	554.052	917.659	916.667	1074.57	789.651	283.637	315.652	635.006	687.013	639.987	706.046	812.872	718.898	818.218	742.089	1499.51	1309.5	1358.63
CENPK1137D_2496	930.554	1025.57	1041.38	1101.55	1110.13	970.803	1136.69	893.295	1081.21	1008.97	867.939	961.054	1175.77	910.097	1117.9	1000.72	1092.34	709.458	841.352	870.09
CENPK1137D_2497	3752.17	4386.71	3992.75	4061.51	4274.71	4659.68	3623.49	4345.85	4564.65	4805.13	4940.67	4893.32	5034.33	4434.14	4762.81	4147.85	4324.08	5321.55	5097.65	5382.96
CENPK1137D_2498	1752.01	1496.96	1552.54	1350.28	1336.77	1458.84	1660.03	2089.79	2020.99	1349.62	1433.49	1692.31	974.324	1236.04	1031.84	1020.81	1069.24	2160.12	1855.27	1949
CENPK1137D_2499	5136.23	4315.93	4831.57	5330.95	5459.46	5387.78	4645.12	4791.41	4957.17	5217.97	5814.94	5201.5	6459.01	5700.46	6284.92	7097.62	6772.14	4185.92	4224.92	4768.09
CENPK1137D_25	10932.4	23751	17808.3	7222.24	7056.95	6637.33	7769.39	24123.3	25181.4	9924.98	8078.41	8677.4	8637.2	9187.84	8257.33	7658.24	7962.44	4607.2	5392.41	4907.31
CENPK1137D_250	1465.36	980.166	1155.76	1790.01	1921.78	2240.58	1527.34	879.167	953.104	1681.01	1686.53	1434.6	1408.22	1499.83	1421.28	1483.62	1386.22	3249.34	2483.6	2749.48
CENPK1137D_2500	826.803	476.729	669.628	1908.16	2023.12	2187.82	1334.33	770.494	834.222	1339.44	1380.35	1428.16	1145.75	1293.42	1300.45	1061.85	1194.92	2273.68	2232.6	2302.19
CENPK1137D_2501	1723.13	1518.32	1457.22	3503.63	3491.63	3454.97	1976.45	1606.19	1543.41	2043.87	2183.77	2115.39	2412.57	2479.26	2407.05	2541.98	2595	2011.15	2141.77	2049.54
CENPK1137D_2502	6366.27	8123.09	6493.72	7666.41	7298.33	7689.04	5509.93	10478.3	10367.3	8504.08	9845.92	9240.07	4823.19	4745.74	5117.47	5428.01	6979.15	7882.19	7798.4	7441.52
CENPK1137D_2503	33870	19894.4	29070.4	53263.3	47990	45709.5	38159.4	18140.8	18368.3	29199.2	31730.4	38694.5	29074.8	31980.1	29799.1	30244.4	30171.5	61102.5	76371.5	81057.6
CENPK1137D_2504	2872.95	2354.27	2654.68	2247.51	2085.76	1916.98	2416.28	3305.84	3122.7	2541.88	2282.45	2972.29	2326.37	2672.91	2440.95	2520.15	2576.52	2890.34	3318.34	3381.1
CENPK1137D_2505	1353.05	1101.68	1229.64	1794.46	1849.92	1845.76	1124.63	860.693	904.936	1510.68	1620.74	1619.29	1133.16	1175.48	1230.04	1114.24	1124.68	1227.2	1311.98	1292.89
CENPK1137D_2506	4344.73	5324.14	4707.65	3873.18	4016.75	4110.96	3457.39	4359.97	4593.35	4187.71	4053.76	3744.35	5304.54	4631.77	5133.99	5669.02	5714.91	4119.99	4322.35	3993.39
CENPK1137D_2507	1151.96	747.81	1039	2183.55	2158.54	2195.74	1641.47	923.723	1052.51	1515.31	1663.76	1886.67	1469.23	1358.77	1533.42	1303.73	1296.58	3493.56	4155.57	4182.88
CENPK1137D_2508	6167.33	6058.6	5642.99	4014.43	3690.62	3294.05	5821.71	5324.99	6017.88	5591.94	5517.61	5777.06	3821.75	3637.2	3954.37	2773.38	3241.9	2526.45	2760.2	2736.59
CENPK1137D_2509	1276.04	1041.59	1131.93	1137.97	1243.72	1369.15	1270.31	1222.57	1359.97	1329.25	1605.56	1219.84	1233.89	978.634	1253.51	1540.38	1623.72	1670.46	1423.45	1352.18
CENPK1137D_251	1456.8	1699.93	1569.22	1488.86	1393.89	1351.56	1566.31	1896.35	1987.17	1337.59	1352.52	1304.67	1664.87	1547.64	1557.76	1458.3	1583.99	1098.99	1189.78	1111.14
CENPK1137D_2510	3931.86	2943.17	3163.46	4487.91	4440.54	4574.38	4095.79	2460.36	2469.87	3413.85	3739.98	4057.9	2385.45	2387.61	2478.33	2671.21	2781.68	8558.68	8050.23	8524.3
CENPK1137D_2511	2186.27	1796.08	2017.22	1995.22	1900.59	1749.91	2231.62	2006.11	1857.02	2013.32	1482.83	1939.29	2646.95	3021.97	2747.81	3061.55	2965.58	2403.12	2603.32	2786.87
CENPK1137D_2512	2624.8	2399.67	2559.36	2360.33	2284.76	2453.39	2476.59	2484.27	2446.3	2215.12	2406.44	2275.39	2184	2018.63	2127.14	2114.09	2270.63	2428.76	2370.48	2378.25
CENPK1137D_2513	3224.85	2748.2	2826.26	3922.04	4096.9	3797.91	4620.06	2122.39	2279.25	2749.22	2767.03	3147.32	3160.26	2768.55	3181.58	3247.55	3374.05	3990.55	4539.5	4412.32
CENPK1137D_2514	733.747	1017.56	866.227	875.907	853.099	763.276	561.386	849.825	909.036	774.781	694.604	673.274	1167.06	968.274	1172.66	1202.44	1250.37	431.048	522.645	491.117
CENPK1137D_2515	756.209	896.037	898.398	811.946	778.476	926.835	539.116	992.187	829.098	732.201	656.648	689.381	1027.59	1224.89	1011.85	1088.05	1125.61	484.776	402.924	449.869
CENPK1137D_2516	2789.52	2371.63	2453.32	2044.97	2036.01	1918.74	2177.8	3513.41	3520.34	2532.62	2420.36	2946.52	2262.45	2464.12	2248.84	2393.53	2440.67	3382.44	3736.13	4157.1
CENPK1137D_2517	1136.99	1288.64	1241.55	1772.25	1728.31	1676.92	1302.79	1749.64	1535.21	1351.47	1433.49	1358.36	2009.66	2014.65	1861.14	2045.11	1881.56	1180.8	1330.15	1353.47
CENPK1137D_2518	3103.99	3003.26	3161.07	3616.45	3629.82	3411	3508.43	3684.03	3814.47	2696.46	2737.93	2788.67	3264.86	2893.66	3141.59	2938.42	2884.26	3191.95	3787.32	3517.74
CENPK1137D_2519	54.5497	32.049	40.5113	85.281	109.632	136.299	39.9001	58.6836	58.416	88.8638	84.7696	84.8304	81.3551	155.402	87.7977	85.5767	62.8419	135.542	71.8328	85.0754
CENPK1137D_252	2047.22	1582.42	2020.8	4262.27	4576.89	4050.29	3263.46	1932.21	1945.15	3006.56	3352.83	3377.11	3087.62	3080.94	3178.1	3234.45	3193.85	7429.16	6613.57	6740.3
CENPK1137D_2520	4273.06	4480.19	4358.54	4875.23	5005.28	4699.25	4187.66	4578.41	4954.09	3574.92	3721	3578.99	5436.26	4613.45	5089.66	5158.18	5443.22	4016.19	4139.88	3869.64
CENPK1137D_2521	248008	299948	349185	48974.4	52895.8	45676.1	319339	586796	537990	95990.5	75367.7	82460.5	69454	76223.5	67914.5	37163.9	47092.6	21305.7	15251.7	8145.33
CENPK1137D_2522	1959.51	2419.7	2296.04	1410.69	1526.55	1631.19	1994.08	2138.69	2196.24	1569	1677.68	1431.38	1557.37	1418.54	1473.44	1526.41	1539.63	1654.59	1400.33	1272.26
CENPK1137D_2523	1144.47	1108.36	1181.98	1344.95	1475.88	1378.82	1299.07	1168.24	1184.72	1447.74	1457.53	1363.73	1245.51	1107.74	1176.14	1184.97	1126.53	1757.16	1489.5	1541.67
CENPK1137D_2524	5507.38	6373.75	6019.5	3670.64	3822.36	3513.88	5457.97	7322.41	6521.08	4438.56	4595.27	4476.68	5396.55	6572.31	5235.7	5679.5	5534.71	4140.74	3601.55	3405.6
CENPK1137D_2525	7052.96	8014.92	7473.14	7598.9	7709.21	7789.28	5753.97	6398.68	6087.57	7632.11	7244.64	6915.29	8324.37	8896.96	8123.46	8845.83	8809.88	6017.57	5365.17	5709.08
CENPK1137D_2526	4290.18	6116.02	4823.23	6332.12	6420.35	6702.41	3999.29	6542.13	6571.29	6532.42	5703.6	5476.39	6541.34	6451.17	5985.02	5967.66	5747.26	3618.11	3762.55	3849.02
CENPK1137D_2527	1826.88	2296.85	2058.93	1573.26	1611.31	1454.45	1573.74	2372.34	2300.77	1668.97	1634.66	1523.73	2191.74	2217.07	2067.16	2331.53	2148.64	840.116	956.119	971.922
CENPK1137D_2528	1656.81	1475.59	1634.75	3176.72	2959.13	2611.67	2057.18	1213.88	1177.54	2185.49	2209.07	2412.84	1661	1905.47	1779.42	1766.55	1742.01	2166.23	2546.35	2607.69
CENPK1137D_2529	1442.89	1443.54	1389.3	1766.92	1802.01	1732.32	1786.23	1577.94	1557.76	1504.21	1585.32	1620.37	1968.02	1836.13	1817.67	2146.4	2027.57	1686.34	1744.63	1759.51
CENPK1137D_253	4600.36	2210.05	3146.78	5569.03	5844.56	6316.37	4253.54	1554.03	1339.47	3655.45	4241.01	4411.18	1385.94	1291.83	1783.77	1604.13	2137.55	9288.89	8140.22	9114.67
CENPK1137D_2530	1079.23	949.452	1018.74	1826.44	1966	1952.16	1664.67	1005.23	1016.64	1232.06	1241.18	1361.58	1230.01	1255.17	1214.39	1081.06	1162.57	2158.9	2420.02	2441.41
CENPK1137D_2531	4138.29	4866.11	4446.71	7386.58	6938.11	6061.36	6600.22	5934.65	5710.42	6042.74	6388.08	6481.47	7384.91	8210.8	7346.32	7890.52	7732.32	6231.26	6962	6668.11
CENPK1137D_2532	561.541	701.072	568.35	670.7	724.121	629.615	906.568	627.045	729.688	933.996	847.696	927.766	1031.47	940.381	1052.7	798.133	920.449	793.714	814.931	778.569
CENPK1137D_2533	1273.9	1052.28	1072.36	1487.98	1541.29	1868.62	1315.78	1435.57	1063.79	1486.62	1615.68	1481.85	1258.1	2001.1	1295.23	1300.24	1133.93	2350.61	1565.46	1554.56
CENPK1137D_2534	47.0625	77.4518	56.0009	79.0626	66.3317	100.246	57.5304	107.587	89.1613	96.2691	101.217	65.502	61.9848	93.2412	76.497	96.9287	77.6282	42.7384	37.1549	39.9597
CENPK1137D_2535	12276.9	6688.9	8814.78	4432.84	4370.52	3801.43	15440.4	2699.45	2525.21	9351.99	10095.2	12003	9086.59	9030.05	10524.4	6220.03	6219.5	11003.3	11888.7	11504.5
CENPK1137D_2536	2191.62	4450.81	2016.03	661.816	709.38	708.756	1991.29	5091.34	4958.19	1140.42	1084.29	970.718	1031.47	999.354	997.069	716.05	712.516	825.462	762.088	571.037
CENPK1137D_2537	94037.3	37800.5	64459.4	16344.6	16696.2	17291.5	36007.5	18478.8	13747.2	6653.68	8058.17	7426.42	12675.9	10799.2	14896	11227.1	12427.9	41660.2	36954.3	57438.8
CENPK1137D_2538	1804.42	1340.72	1523.94	3703.51	4225.88	4029.18	2678.88	1838.75	1881.61	2337.3	2659.49	2525.58	2390.29	2312.7	2420.96	2624.06	2669.86	4016.19	4016.03	4229.28
CENPK1137D_2539	760.487	516.79	728.012	1802.45	1743.97	1946.88	1348.25	792.228	777.856	1718.03	1977.53	2367.74	3496.33	3888.24	3423.24	3479.83	3248.37	1878.05	1878.39	2425.94
CENPK1137D_254	2724.28	2533.21	2863.2	2766.3	2653.27	2761.16	2526.7	2730.96	2894.16	2641.85	2859.39	2704.91	3177.69	3277.79	3270.25	3811.65	3596.77	3229.8	3134.22	3544.81
CENPK1137D_2540	2081.45	2243.43	2249.57	2137.36	2011.14	2120.99	2129.55	2249.54	2237.23	1858.73	1949.7	1921.03	2021.29	2028.19	2012.39	2238.97	2119.07	2394.57	2141.77	2226.14
CENPK1137D_2541	10601.9	11285.3	11529	10104.9	9374.88	9017.74	11058.8	10743.4	10815.2	7280.35	7644.44	8013.79	7033.34	7098.28	7198.54	6674.11	7236.06	7745.43	8879.19	8069.28
CENPK1137D_2542	3784.25	3033.97	3370.78	3538.27	3401.34	3742.51	3397.08	5138.07	4859.81	4223.81	3933.56	4592.66	3396.57	3566.28	3470.18	3488.56	3517.3	4605.98	4445.38	4955
CENPK1137D_2543	2424.79	2525.2	2378.25	2754.75	2742.63	2309.17	2610.21	2361.47	2452.45	2630.74	2455.79	2660.88	3599.96	3641.19	3553.63	4156.58	3897.12	2915.98	3059.09	3119.43
CENPK1137D_2544	8573.93	9296.88	9426.03	9633.2	8958.46	7841.17	11833.6	10657.6	10215.6	9013.2	9162.71	10420.2	7054.65	7634.62	7780.96	7851.22	8299.75	11513.7	13811.7	13066.8
CENPK1137D_2545	15004.4	24222.4	19104.7	13697.4	14352.5	12676.7	7543.91	26523.9	25902.9	28614.1	17716.8	18848.5	42479.9	41472.4	37797.3	42379.7	37285.6	8412.15	7889.22	7946.82
CENPK1137D_2546	1300.64	1606.46	1195.08	1081.11	1109.21	1073.69	1193.29	1273.65	1338.44	1404.23	1489.16	1365.88	1710.39	1805.05	1596.87	1687.96	1559.03	649.624	670.439	645.8
CENPK1137D_2547	1313.47	854.64	1253.47	2839.15	3043.89	3265.91	2092.44	1253	1367.14	1691.19	1913.01	1994.05	1953.49	1792.3	2047.16	1807.59	1924.99	3917.28	3995.39	4180.3
CENPK1137D_2548	3446.26	2790.94	2975.2	3540.05	3532.16	3797.03	3309.85	4025.26	4348.41	3663.78	3925.97	4091.19	3099.24	3382.98	3142.46	3149.75	3254.84	4780.6	4666.65	4755.2
CENPK1137D_2549	2747.81	3000.59	2616.55	5980.33	5618.85	5238.29	3640.19	3051.55	2685.09	2949.17	3495.8	3474.83	3979.62	4171.94	3968.28	4319.88	4271.4	3130.9	3147.43	3368.21
CENPK1137D_255	5929.88	3397.2	4858.97	13782.7	13895.6	13462.9	8379.96	3813.35	4234.65	11930.9	14069.2	14378.2	9826.53	9594.28	10427.9	8822.26	9361.59	15168.5	18962.2	21806.4
CENPK1137D_2550	4774.71	3259.65	3880.74	5869.29	6754.78	7156.15	4259.11	3455.81	3017.14	5187.42	6059.13	5628.87	4771.86	4989.6	4859.3	5096.18	5056	9774.89	7091.63	7922.33
CENPK1137D_2551	671.71	476.729	593.371	1114.87	1133.17	1090.39	864.812	322.76	312.577	1390.35	1685.27	1528.02	538.493	567.416	532.871	633.966	599.77	1527.59	1556.38	1539.09
CENPK1137D_2552	255.635	217.666	222.812	206.096	187.94	218.958	201.356	148.882	124.006	279.551	280.878	279.189	415.492	448.673	360.753	300.392	333.616	191.712	203.939	183.041
CENPK1137D_2553	1614.03	1842.82	1763.43	1619.45	1511.81	1551.17	1246.18	1785.5	1658.2	1611.58	1605.56	1547.35	1789.81	1775.57	1793.33	1929.84	1901.89	1157.6	1169.14	1156.25
CENPK1137D_2554	541.219	336.515	432.518	869.689	842.965	1021.8	791.507	469.469	477.577	626.675	631.344	629.249	426.146	474.175	437.25	650.557	647.826	906.055	857.039	903.604
CENPK1137D_2555	5212.17	6309.65	5801.46	3928.26	4253.52	4082.82	4693.37	5645.58	5950.24	5100.41	5264.57	4573.33	3956.38	3390.15	3797.03	3062.42	3287.18	2867.14	2621.48	2657.96
CENPK1137D_2556	1801.21	1630.49	1837.31	2763.64	2814.49	2645.09	1764.88	1405.15	1406.08	2363.22	2816.37	2657.66	2169.47	1965.24	2161.04	2078.29	2057.15	2173.55	2562.86	2837.14
CENPK1137D_2557	3462.3	2979.22	3183.71	4542.1	4793.38	5076.49	4199.72	4327.37	4576.95	4098.84	4549.72	4125.55	5703.57	5391.25	5602.54	5565.98	5330.47	5366.73	5747.45	5630.45
CENPK1137D_2558	686.685	642.316	681.543	534.783	487.354	544.318	694.077	926.983	901.862	739.606	652.852	819.312	537.525	641.531	525.917	570.22	487.025	796.156	825.664	812.084
CENPK1137D_2559	6699.99	4832.72	5902.74	6584.41	6544.72	7047.11	6318.14	8488.47	7956.88	6803.64	6653.78	7403.87	4798.01	5304.39	5197.45	4731.17	4871.17	8946.99	8984.88	9998.94
CENPK1137D_256	1128.43	954.794	1058.06	1074.01	1073.28	1214.38	991.936	750.933	839.346	1042.3	1090.62	1013.67	887.158	859.891	931.872	1026.05	959.263	1338.32	1354.91	1309.65
CENPK1137D_2560	1501.72	1115.04	1400.02	2456.27	2668.01	3114.66	1322.27	1063.91	1075.06	2406.73	3012.48	2482.63	1562.21	1550.03	1476.91	1748.21	1620.95	1570.33	1503.53	1549.4
CENPK1137D_2561	652.458	531.479	633.883	786.185	835.595	1091.27	1002.14	1006.31	937.731	952.509	950.178	915.954	1001.44	1039.2	968.382	1033.91	949.097	1298.03	1159.23	1219.41
CENPK1137D_2562	5563	5226.66	5544.09	5503.29	5340.62	6049.93	5190.73	5490.18	5477.79	5045.8	5397.42	4842.85	5708.41	5050.96	5628.61	5584.31	5831.36	5096.86	5064.62	4855.75
CENPK1137D_2563	2379.87	2617.34	1646.67	156.349	126.214	139.817	124.34	2462.54	1388.66	2892.7	3424.94	2268.95	768.031	810.481	770.186	866.245	1002.7	161.185	210.544	175.307
CENPK1137D_2564	2870.81	3728.37	3493.5	2980.39	3050.34	2904.49	2965.6	4062.21	3633.07	3323.14	3560.32	3253.62	3497.3	3288.15	3348.48	3452.76	3523.77	1626.5	1754.54	1798.19
CENPK1137D_2565	8573.93	13005.2	10496	5276.76	5299.16	5500.34	7607.01	12045.3	11764.2	7693.2	7474.9	7196.63	5471.13	5374.52	5582.54	4461.34	4868.4	3342.15	2552.95	2668.28
CENPK1137D_2566	1355.19	1115.04	1310.66	2828.49	2862.4	2692.57	2026.56	1175.85	1242.11	1922.61	2272.33	2293.64	2122.98	2198.74	2211.46	2068.68	2018.33	2958.72	3434.76	3823.24
CENPK1137D_2567	1685.69	1423.51	1662.15	3389.92	3681.41	3759.22	2534.12	1685.52	1886.74	2341.93	2903.67	3107.59	2302.16	2118.25	2361.84	2560.31	2384.29	2974.6	3502.47	4233.15
CENPK1137D_2568	1727.41	1116.37	1864.71	3200.7	3192.21	3224.58	2957.25	976.973	984.874	3291.66	3092.19	3274.03	1694.9	1874.39	1908.95	1631.2	1868.62	7531.73	8272.33	8755.04
CENPK1137D_2569	1358.4	965.477	1161.72	2602.85	2592.46	2653	2435.76	1699.65	1679.72	1761.54	1892.77	1880.23	2158.82	2437.82	2309.69	2259.05	2192.07	2839.05	3384.4	3475.2
CENPK1137D_257	2341.36	2415.69	2363.95	2715.67	2593.38	2381.28	2881.16	2495.14	2505.74	2568.72	2621.53	2613.64	2958.81	3005.23	2961.65	3354.95	3125.46	2025.8	2256.54	2239.03
CENPK1137D_2570	1249.3	1082.99	1346.41	1450.67	1478.64	1325.18	1704.57	985.667	1199.07	1607.88	1667.56	1721.31	1480.86	1490.26	1511.68	1542.13	1573.82	1846.3	2169.02	2183.6
CENPK1137D_2571	3897.63	3773.77	3679.38	3775.46	3629.82	3525.31	4536.55	3601.43	3677.14	3605.46	3670.4	3927.97	3790.76	3625.25	3890.05	3970.58	3865.7	3775.64	4055.66	4171.27
CENPK1137D_2572	1615.1	1918.93	1496.54	2290.15	2092.21	1977.66	1610.85	2012.63	1970.77	1685.64	1925.66	1889.89	1936.06	2025.01	1907.21	1880.07	1866.77	1416.47	1486.2	1524.91
CENPK1137D_2573	929.485	1109.7	961.548	918.548	857.705	925.076	1113.49	1233.44	1126.3	950.658	859.083	893.404	1160.28	1233.65	1063.13	1173.62	1071.08	765.629	851.26	833.997
CENPK1137D_2574	1180.84	1220.53	1364.28	1353.84	1301.76	1286.49	1463.31	1198.67	1216.49	1369.98	1333.54	1339.03	1792.72	1723.77	1720.31	2058.21	1977.67	1676.57	1653.81	1571.32
CENPK1137D_2575	32889.2	24652.4	27161.6	62838.8	56978	53183.1	49392.6	38726.8	38205.1	76156.3	88119.9	87582.6	21109.7	20895.6	23574.1	22803.6	23721.9	27499.1	30103.7	33121.4
CENPK1137D_2576	1303.85	814.579	892.44	2235.07	2248.83	2438.44	1685.08	654.213	511.397	1162.63	1461.33	1416.35	1036.31	990.588	1122.25	1336.92	1416.71	2216.29	2146.73	2446.56
CENPK1137D_2577	6220.81	5569.85	6126.74	4606.06	4938.95	5240.93	4359.32	4513.2	4534.93	4827.34	5224.08	4363.94	7508.88	6301.35	7030.77	8577.75	8163.9	5266.6	4949.03	5410.02
CENPK1137D_2578	6042.18	5595.22	5589.37	4574.97	4601.76	4390.6	4935.55	7923.37	8065.51	5411.44	4586.41	4965.26	3862.43	4307.42	3920.47	3653.6	3632.82	2692.52	2797.35	2770.11
CENPK1137D_2579	2103.91	2523.86	2111.35	2355.89	2285.68	2364.57	2609.28	2453.84	2472.95	2116.07	2398.85	2218.48	2372.86	2182.8	2338.37	2242.46	2351.03	1994.05	1988.2	2141.07
CENPK1137D_258	3717.94	4448.14	3954.62	2940.42	2794.22	2631.02	3781.23	4597.97	4756.3	3175.96	3083.34	3025.98	3084.71	2708.78	3090.3	3084.25	3200.32	3163.87	3409.99	3252.2
CENPK1137D_2580	6932.09	6817.09	5983.76	7022.36	6537.35	6209.09	6182.66	5176.11	5231.82	7849.64	7829.17	8536.73	4491.96	4241.28	4634.15	3832.61	4113.37	6098.16	6365.05	6784.12
CENPK1137D_2581	2247.23	2924.47	2352.04	2590.41	2499.41	2198.38	1514.35	2130	2092.73	1887.43	1875.05	1787.88	2042.59	2088.76	2088.89	1887.05	2030.35	1373.74	1539.86	1509.44
CENPK1137D_2582	9441.38	6550.02	8096.3	14496	14100.1	13655.4	11102.4	5381.5	6120.36	9291.82	10601.3	11604.6	11860.4	11437.6	11130.3	12434.8	11569.4	17918.4	22384.6	23797.9
CENPK1137D_2583	1402.25	1514.32	1411.94	1461.33	1377.3	1394.65	1775.09	823.744	838.322	1264.46	1262.69	1473.26	1353.98	1185.04	1456.05	1467.9	1592.3	1277.27	1397.85	1410.19
CENPK1137D_2584	432.119	261.734	245.451	1694.07	1940.2	1936.33	785.012	703.116	662.049	1326.48	1684	1355.14	1630.98	1479.11	1669.03	1921.11	1945.33	1331	1260.79	1442.42
CENPK1137D_2585	4611.06	5740.78	5347.49	4388.42	4394.47	4122.39	4375.1	5865.1	5748.34	4890.29	4533.27	4525.01	6363.13	6325.26	6291.88	6344.03	6014.34	3459.37	3599.07	3821.95
CENPK1137D_2586	595.769	1364.75	972.271	117.261	107.789	130.144	366.524	1003.05	1010.5	574.838	511.148	457.44	523.965	410.42	467.675	385.095	371.506	58.6127	47.8885	33.5146
CENPK1137D_2587	820.385	1088.33	943.675	597.856	606.198	550.473	568.809	1083.47	959.253	605.385	517.474	546.566	715.731	780.994	725.852	575.459	644.129	350.455	299.716	281.007
CENPK1137D_2588	7626.27	8340.76	8192.82	7560.7	6916.92	6757.81	7381.52	10301.1	8880.26	6473.17	6527.26	6779.99	7335.52	9174.29	7604.5	7938.55	7967.06	7138.54	7270.8	7668.39
CENPK1137D_2589	1221.49	925.415	1046.14	2005.88	1954.02	1885.33	1689.72	735.718	778.881	1337.59	1447.41	1618.22	1649.38	1682.33	1676.85	1868.71	1938.86	1497.07	1559.68	1746.62
CENPK1137D_259	4709.46	3934.02	4353.77	4299.59	4333.67	4050.29	4442.83	4061.12	3930.27	4782.91	4346.02	4604.47	5214.47	4791.96	4994.91	4781.81	4918.3	4614.53	4875.55	4993.67
CENPK1137D_2590	2793.8	2708.14	2633.23	3238.01	3142.46	3265.91	3205	3358.01	3249.78	2721.45	2869.51	2664.11	2769.95	2634.66	2736.51	2887.78	3013.64	2878.13	3189.54	3030.49
CENPK1137D_2591	4648.49	2967.2	4116.66	7239.12	7482.58	7746.2	6139.98	2465.8	2599	5810.4	6035.09	6155.04	6822.2	7109.44	7075.1	8555.05	7784.08	14710.6	12412.2	13618.5
CENPK1137D_2592	662.084	810.573	685.118	515.24	546.315	543.438	748.823	795.489	753.26	916.408	1019.77	987.899	739.944	784.182	708.466	686.36	716.213	472.565	396.319	448.58
CENPK1137D_2593	2595.93	2490.48	2489.06	2799.17	2797.91	3213.15	2569.38	2677.71	2726.08	2488.19	2779.68	2584.64	2643.07	2354.94	2537.44	2516.65	2548.79	3254.23	2874.14	3115.57
CENPK1137D_2594	4152.2	3608.18	4027.3	7619.33	8007.71	7187.81	5600.86	4691.43	4935.64	5167.99	6002.19	6240.94	6339.89	6619.33	6257.98	6472.39	6500.44	7590.35	8902.31	9226.82
CENPK1137D_2595	2567.05	2765.56	2547.45	2397.64	2245.14	2246.74	3099.22	3393.87	3367.63	2673.32	2563.33	2725.31	3083.74	3245.11	2970.34	3199.52	3085.72	2243.16	2537.27	2623.16
CENPK1137D_2596	2236.54	1766.7	2033.91	2183.55	2341.88	2273.12	2257.61	2327.78	2612.32	2244.74	2209.07	2145.46	2510.39	2258.51	2453.12	2773.38	2802.01	1563.01	1652.98	1677.02
CENPK1137D_2597	1049.28	984.172	972.271	1535.06	1507.2	1605.69	1189.58	736.805	638.477	893.266	1012.17	906.29	1129.29	1094.19	1028.36	1219.03	1213.4	1144.17	1089.88	1211.68
CENPK1137D_2598	2380.94	2506.5	2213.82	1439.12	1347.82	1186.24	2109.14	3181.95	3232.35	2151.24	2144.54	2465.45	2087.15	2017.04	1894.17	1982.24	2023.88	2041.68	2235.9	2281.57
CENPK1137D_2599	2590.58	2730.84	2822.68	3229.13	3352.51	3056.62	2739.19	2891.8	2710.71	3231.5	3256.67	3154.83	2755.42	2775.72	2831.26	3007.41	3132.85	3245.68	2896.43	3395.28
CENPK1137D_26	243.869	295.118	283.579	153.684	153.853	183.784	184.654	280.377	339.223	260.112	208.761	167.513	207.262	126.712	188.635	186.871	171.891	172.175	166.784	113.434
CENPK1137D_260	3346.79	2702.8	3163.46	3742.59	4063.74	4180.43	3540.9	2845.07	2718.91	3557.33	3818.43	3523.15	3388.83	3631.62	3430.19	4098.95	3794.54	4558.36	4103.55	4653.37
CENPK1137D_2600	11431.9	13104	12022.3	15845.4	14452.9	12709.2	13619.9	11831.3	12267.4	11372.7	11405.9	12423.9	15886.5	16967.5	16051.3	15953.1	16606	11068	14620.9	14167.6
CENPK1137D_2601	1077.09	1147.09	1034.23	1606.13	1575.38	1485.22	840.686	797.662	754.284	1752.28	1843.42	2014.45	1210.64	1083.03	1448.23	1136.95	1201.39	2414.11	2443.97	2870.65
CENPK1137D_2602	3652.69	6754.33	4326.37	2764.53	2949.92	2904.49	2657.53	4479.51	4391.45	4376.54	4166.36	3603.68	5334.57	4798.33	5104.44	5145.08	4897.97	1442.12	1229.41	1249.06
CENPK1137D_2603	2845.14	3135.46	3142.01	2962.63	2882.66	2806.01	2929.41	3243.9	3290.77	2525.21	2495.01	2456.86	3410.13	3376.61	3291.98	3457.12	3346.33	2646.12	2531.49	2654.1
CENPK1137D_2604	5695.63	3863.24	4826.8	6992.16	6814.66	6676.03	6033.27	4472.99	4649.71	5609.53	6011.05	6031.55	6096.79	5411.97	6167.57	6128.34	6348.88	5581.64	6378.26	6816.35
CENPK1137D_2605	7692.58	10673.7	9569.01	5234.12	5423.54	5175.86	5966.46	9049.23	8871.04	6681.45	6533.58	6161.48	8735.02	7782.05	8205.17	7513.28	7663.94	4072.36	4221.62	4324.67
CENPK1137D_2606	3464.44	3708.34	3190.86	2503.35	2610.89	2454.27	2095.22	3231.94	3573.63	3076.91	3059.3	3451.2	2333.15	2300.75	2409.66	2474.74	2396.31	3618.11	3616.41	3774.26
CENPK1137D_2607	638.553	447.351	481.37	1422.24	1435.34	1313.75	1149.68	276.03	266.459	590.574	626.283	798.909	690.55	639.937	756.277	857.513	925.994	1122.19	1267.39	1473.35
CENPK1137D_2608	26672.7	28713.2	28231.6	22790.5	23393	21561.7	24671.3	31184.9	33930.5	20709	19993	22446.8	23459.3	20487.6	22932.6	22042.1	23037.1	16334.6	18548.5	18684.4
CENPK1137D_2609	785.088	711.755	940.101	977.178	872.446	925.956	837.903	1114.99	1193.94	1196.88	1128.57	1190.85	724.448	925.239	738.891	927.372	718.985	1182.02	1172.44	1166.56
CENPK1137D_261	1753.08	1742.67	1725.3	1402.7	1340.45	1147.55	1711.99	1789.85	1700.21	1389.42	1298.11	1426.01	1202.89	1239.23	1275.24	1079.31	1085.87	1128.29	1292.99	1246.48
CENPK1137D_2610	22790	13717	19049.8	30942.8	29871.4	28168.2	26599.5	11671.5	11851.3	17868.1	19550.1	23282.2	17712.2	18459.4	18131.5	16657.8	17225.1	44927.9	52707.9	56045.4
CENPK1137D_2611	1390.48	1597.11	1532.28	976.29	972.864	874.074	922.343	1153.02	966.427	1041.37	1118.45	1127.49	730.259	975.446	820.604	688.106	794.765	1186.91	1161.71	1053.13
CENPK1137D_2612	19353.4	14217.7	17593.8	20997.8	20068.1	20507.3	17647	10718.4	11682.2	13584.1	14598.1	18059.2	11947.6	12082.3	13209.6	11495.2	12422.4	21243.4	24674.1	26201.9
CENPK1137D_2613	5741.63	2909.78	4725.52	6903.32	6762.15	5889.01	8566.47	2045.23	2274.13	8459.65	8251.75	10301	3643.55	3544.76	4663.71	4272.72	4414.64	15308.9	15916.3	17203.3
CENPK1137D_2614	2375.59	3175.52	3763.98	2971.51	3480.57	3227.22	1697.15	1264.96	1394.81	4377.47	4836.93	4734.4	2146.22	2068.04	2479.2	1719.39	1620.03	702.131	709.246	893.292
CENPK1137D_2615	4117.97	4251.84	3870.02	3678.63	3503.6	3451.45	3198.51	5300	5424.49	3975.73	3939.89	4275.88	3271.64	3891.42	3392.82	3507.77	3511.75	3973.45	4134.1	4443.26
CENPK1137D_2616	28005.4	41781.2	39478.3	25784.2	23506.3	21867.7	21428.2	34759.2	33024.5	23756.3	22983.9	23181.3	28784.2	28770.9	29564.3	24130.9	26483.2	15489.6	17839.3	19372.7
CENPK1137D_2617	1796.93	2410.35	2257.91	1500.41	1285.18	1333.09	1685.08	2620.11	2630.77	2332.67	2063.57	2032.71	2065.84	1923	1954.15	1925.47	1863.08	890.181	914.836	924.229
CENPK1137D_2618	859.96	568.87	758.991	1484.42	1614.07	1552.93	1377.95	729.198	696.893	1031.19	1052.66	1175.81	1009.19	1054.34	1052.7	1019.93	986.063	1533.7	1732.24	1875.53
CENPK1137D_2619	4015.29	2617.34	3582.87	6794.06	7195.14	6800.01	6270.82	3988.31	4462.17	4377.47	4998.87	5188.62	5484.69	4919.47	5591.23	5335.44	5474.64	7617.21	9915.4	10161.4
CENPK1137D_262	578.655	519.461	552.86	742.656	774.791	921.559	524.269	470.555	509.347	540.588	550.37	449.923	572.391	557.853	504.185	497.742	526.763	726.553	638.238	674.158
CENPK1137D_2620	3563.92	3007.27	3311.2	4588.3	4529.9	4349.27	4529.13	3403.65	3608.47	3802.63	3990.5	4090.12	4264.36	3847.59	4103.02	4426.41	4522.77	3853.79	4413.18	4297.6
CENPK1137D_2621	650.318	691.725	587.414	1128.2	1086.18	974.32	742.328	311.892	410.962	1133.01	1349.99	1460.37	480.382	403.248	671.956	592.924	790.144	3478.91	3383.57	3397.86
CENPK1137D_2622	1694.25	2045.8	1767.01	2282.16	2309.63	2299.5	2136.98	1966.99	1772.98	1743.03	1833.3	1890.97	1848.89	1986.75	1915.9	1976.12	1981.37	1818.22	2046	2081.77
CENPK1137D_2623	58001.3	71005.9	64497.6	41010.4	38761.6	34950.7	34520.1	81005.1	79080	53216.5	50927.5	52291	37346.8	38072.7	38336.3	33416.8	36875.2	28451.6	31718.7	29041.7
CENPK1137D_2624	2408.74	2387.65	2515.28	2430.51	2495.73	2538.68	2221.42	2682.06	2813.19	2459.49	2637.98	2271.09	2794.16	2696.02	2779.97	2873.8	2926.77	2248.04	2075.72	2103.68
CENPK1137D_2625	1744.52	1975.02	2035.1	1610.57	1606.7	1650.54	1638.69	1321.47	1357.92	1619.91	1560.01	1690.17	1545.75	1416.95	1554.28	1632.07	1689.34	2186.99	2211.13	2098.53
CENPK1137D_2626	10815.8	16106	13807.2	5633.88	6112.65	5277.86	7685.88	13529.8	12730.6	8924.33	8608.54	8290.83	9382.95	9798.29	9223.1	8912.2	9281.19	4975.98	4280.24	4069.44
CENPK1137D_2627	16724.3	15085.7	14822.4	12076.1	11567.5	10472.2	12913.7	24603.6	25891.6	16961	15094	15758.1	16090.9	15347.3	16072.2	15804.6	17066.2	10245	12342.9	12207
CENPK1137D_2628	688.824	699.737	642.223	741.767	682.663	869.677	581.8	972.626	912.11	606.31	561.757	469.252	547.21	678.987	542.433	557.995	539.701	653.288	511.086	616.152
CENPK1137D_2629	1624.73	1553.04	1515.6	1775.8	1868.34	1813.22	1531.98	1520.34	1543.41	1647.68	1767.51	1645.07	2028.07	2134.19	1919.38	2129.81	2016.49	2238.27	2178.1	2280.28
CENPK1137D_263	1508.14	1586.43	1481.05	1577.7	1497.07	1508.09	1596.93	2043.06	2052.76	1362.58	1368.97	1299.3	1753.98	1620.16	1704.67	1617.22	1646.83	1185.69	1217.03	1193.63
CENPK1137D_2630	1694.25	1659.87	1741.99	1801.56	1858.21	1800.91	2322.56	2135.43	2341.77	1977.22	2320.41	1912.44	1951.55	1477.51	1793.33	1782.27	1814.1	2103.95	2260.67	2177.16
CENPK1137D_2631	2554.21	1948.31	2427.1	3009.71	3284.34	3472.55	2861.67	2861.37	2705.59	2915.84	2907.47	2687.73	2688.59	2850.63	2560.04	2665.98	2584.83	3969.79	3244.03	3515.16
CENPK1137D_2632	1320.96	1269.94	1148.61	1769.58	1855.44	1842.24	1482.8	1525.77	1590.56	1739.32	1886.44	1581.71	1873.1	1736.52	1899.39	2286.99	2222.57	1432.35	1374.73	1635.77
CENPK1137D_2633	1190.47	1040.26	1077.12	1613.23	1637.1	1397.29	949.252	502.071	546.241	1643.98	1556.22	1647.21	779.653	868.657	919.702	822.584	883.483	1412.81	1491.98	1572.61
CENPK1137D_2634	4919.1	4553.63	4888.76	4520.78	4477.39	4212.09	4354.68	4806.62	4944.87	4384.87	4120.81	4139.51	4056.13	3754.35	4097.8	3368.05	3795.46	2238.27	2562.04	2254.5
CENPK1137D_2635	3116.82	2210.05	2496.21	4345.78	4621.11	4699.25	2990.65	1917	1602.85	3420.33	3845	3982.74	3041.13	3975.1	3343.27	4079.74	3952.57	6515.78	5915.06	5772.24
CENPK1137D_2636	3037.67	4779.31	3867.64	1640.77	1631.57	1529.19	1559.82	2507.09	2372.51	2654.81	2559.53	2493.37	1964.14	2017.04	1895.91	1448.69	1443.52	1151.5	1011.44	1147.23
CENPK1137D_2637	895.257	874.671	872.185	1289.88	1352.43	1226.69	1128.34	635.739	634.378	926.59	975.483	930.987	1081.83	1016.89	1104.86	1265.31	1260.53	1014.73	1095.66	1075.04
CENPK1137D_2638	1637.56	1331.37	1447.68	1614.12	1618.68	1911.71	1665.6	1511.65	1611.05	1725.44	1983.86	1595.67	1568.99	1548.44	1542.98	1611.98	1583.99	1301.69	1425.92	1401.17
CENPK1137D_2639	1921.01	1500.96	1864.71	1924.15	1861.89	1817.62	1984.8	1824.62	1960.52	2407.65	2345.71	2001.57	2909.41	2606.77	2807.79	3097.35	3201.24	2754.8	3118.53	3021.47
CENPK1137D_264	1423.64	1191.16	1233.21	1233.02	1160.8	1142.28	1272.16	1875.7	1861.11	1442.19	1615.68	1641.84	1478.92	1653.64	1372.6	1448.69	1444.44	1762.04	1767.75	1657.68
CENPK1137D_2640	3912.61	3988.77	3731.81	3931.81	4032.41	3678.32	4350.04	4173.06	4048.13	3428.66	3459.1	3480.2	4133.61	4091.45	3959.59	3974.95	3967.36	3160.2	3301.01	3357.9
CENPK1137D_2641	619.3	440.674	610.053	869.689	881.658	993.666	842.542	609.657	580.061	675.735	619.957	652.872	653.746	839.967	643.27	840.049	690.337	1439.67	1091.53	1066.02
CENPK1137D_2642	19374.8	14609	11922.2	10633.5	10087	9817.07	6135.34	36645.7	36957.9	29132.5	31544.4	30152.4	13585.3	12452.9	14187.6	13228.6	15055.3	5789.23	6330.37	7040.64
CENPK1137D_2643	11466.1	4290.56	6070.74	21194.1	17995.2	18769.7	2983.23	7362.62	4071.7	26719.3	31339.4	28580.3	21624	23355.7	19317.2	38089.5	48702.5	7365.66	7845.46	6232.42
CENPK1137D_2644	1411.88	1371.43	1375	2007.66	1990.87	1955.67	1497.65	1224.75	1250.31	1604.18	1644.78	1655.8	1658.09	1556.41	1605.57	1532.52	1526.69	1442.12	1540.69	1559.72
CENPK1137D_2645	1749.87	1897.57	1859.95	1877.07	1838.86	1677.8	1518.06	1698.56	1657.17	1595.85	1438.55	1570.97	1710.39	1839.32	1610.78	1635.56	1651.45	1650.92	1812.33	1665.42
CENPK1137D_2646	23952.7	20261.7	19321.5	26716.1	27718.3	24072.2	30574.6	18626.6	17787.2	25792.7	29092.4	29728.2	17899.1	18076.8	18918.2	20510.5	21458.7	32686.4	38775.7	37716.8
CENPK1137D_2647	9374	4880.8	5541.71	17548.3	16009.9	14220.9	17804.7	4281.73	4390.43	11607.8	12511.7	15089.1	6295.33	6934.11	7441.07	8971.58	10015.9	23393.8	29237.6	30125.7
CENPK1137D_2648	15866.5	9781.63	13104.2	21553.9	20009.1	19255.1	19133.5	8218.96	8564.61	14261.7	14990.3	17975.5	13430.4	14944.9	14099.8	14106.2	14095.1	34520.4	39873.8	40446.9
CENPK1137D_2649	1904.96	1346.06	1871.86	2511.35	2574.96	2423.49	2532.27	1548.59	1682.79	2149.39	1783.96	1846.94	1570.93	1519.75	1649.03	1363.11	1308.59	3699.93	3388.53	3454.58
CENPK1137D_265	15341.3	15177.9	14936.8	18027.2	17067.5	14974.5	14622	14889.3	15187.1	15660.4	15113	15357.5	19104.9	19575.9	19018.2	21808.1	21445.7	12112.1	15307.8	14671.6
CENPK1137D_2650	2523.19	2360.94	2417.57	2469.6	2525.21	2559.79	2489.58	2561.43	2703.54	2409.51	2277.39	2187.34	2793.19	2786.87	2776.49	2979.47	2901.82	1937.88	2255.71	2052.12
CENPK1137D_2651	2420.51	2156.63	2263.87	2539.78	2430.32	2478.01	2306.78	2295.18	2248.51	2326.2	2267.27	2465.45	2418.38	2362.11	2400.09	2259.92	2207.78	2403.12	2636.35	2713.39
CENPK1137D_2652	967.99	1185.81	988.952	740.879	786.767	885.506	867.596	1185.63	1279	996.941	890.713	842.935	823.236	780.994	771.055	737.007	686.64	808.367	625.853	578.771
CENPK1137D_2653	419.284	773.182	770.906	222.086	234.925	220.717	251.464	202.132	267.484	449.873	446.622	413.414	178.206	185.685	150.386	120.506	115.518	515.303	565.58	436.978
CENPK1137D_2654	1972.35	2550.57	2400.89	3569.37	3536.77	3440.9	2539.69	3466.68	3616.67	2764.96	3164.31	2511.63	3942.82	3300.1	3823.98	4029.96	4016.34	2281.01	2362.23	2494.26
CENPK1137D_2655	1470.7	1338.05	1590.66	2280.38	2272.78	2228.27	1554.25	1492.08	1570.06	1764.32	1732.08	1825.46	2070.68	2283.21	2128.01	2007.56	2107.05	1779.14	1884.99	1979.94
CENPK1137D_2656	1201.16	1017.56	1102.15	1407.14	1408.63	1539.74	1347.33	882.427	1026.89	1286.67	1134.9	1239.17	1354.95	1031.23	1329.14	1346.52	1376.98	1575.22	1778.48	1785.3
CENPK1137D_2657	1292.08	1256.59	1293.98	1241.02	1233.58	1184.48	937.189	810.703	763.508	1207.99	1196.9	1125.35	1086.67	1117.3	1044.01	1191.96	1089.57	857.211	932.175	902.315
CENPK1137D_2658	24.6009	14.6891	19.0641	33.7571	40.536	19.3457	22.2698	43.4693	33.8198	27.7699	20.2435	30.0665	16.4647	15.1417	26.0785	29.6899	21.2553	72.0448	86.6947	59.295
CENPK1137D_2659	3474.07	1980.36	2572.47	5964.34	5753.35	5704.34	3935.27	1652.92	1825.25	4044.23	4389.04	5155.33	2606.27	2845.85	3188.53	2934.93	2845.44	12524.8	11917.6	12293.4
CENPK1137D_266	1702.81	2186.01	1960.03	1820.22	1760.55	1627.68	1823.34	1772.46	1991.27	1503.28	1520.79	1526.95	2156.88	2255.32	2267.96	2323.67	2242.9	1592.31	1857.74	1869.08
CENPK1137D_2660	7644.45	6906.56	7529.14	8620.49	8482.16	8545.52	8792.88	6573.65	7055.02	6938.78	7746.93	7468.3	7291.93	6072.63	7352.4	6280.28	6904.29	8851.74	9680.09	9882.93
CENPK1137D_2661	8772.88	11946.3	9588.07	3387.26	3077.97	2943.18	7919.71	18222.3	18700.3	8081.05	7187.7	7257.83	6063.86	7276.8	5956.33	5147.7	5227.89	4370.31	4142.36	3311.5
CENPK1137D_2662	918.789	2157.97	1434.58	625.394	597.906	611.148	1539.4	3146.09	3006.89	1842.07	1891.5	1405.61	1579.64	1371.52	1496.91	1335.17	1301.2	449.364	457.418	385.418
CENPK1137D_2663	190.389	197.636	176.343	117.261	84.7571	99.3666	208.78	418.392	317.701	355.455	289.735	300.665	486.193	657.47	534.61	475.911	462.997	362.666	256.782	242.336
CENPK1137D_2664	1870.73	1878.87	2010.08	1342.29	1393.89	1387.61	1819.63	2045.23	2006.64	1620.84	1552.42	1442.12	1246.48	1357.18	1221.34	1141.31	1146.86	1119.75	1080.79	983.524
CENPK1137D_2665	4923.38	3863.24	5133.02	5251	4933.42	5324.47	3733.91	2951.57	2941.3	4257.13	4506.7	4806.34	2783.51	3368.64	2736.51	2252.06	2443.44	6401	6232.94	6379.37
CENPK1137D_2666	512.34	807.902	593.371	363.333	327.973	317.445	368.38	738.979	719.44	479.494	542.778	463.883	577.234	584.152	558.08	564.981	539.701	449.364	402.098	389.285
CENPK1137D_2667	2098.56	2238.09	2113.74	2398.53	2493.89	2997.7	2352.25	3076.54	2452.45	2464.12	2455.79	2209.89	2031.94	2332.62	1988.92	2305.33	2312.21	2537.44	1940.31	2179.74
CENPK1137D_2668	38874.7	57059.3	49979	19850.9	17907.7	17035.7	33877.1	63703.2	61391.2	28193	27695.6	27850.2	25493.2	26568.9	25415.3	20567.2	22058.4	9429.32	9468.72	10094.3
CENPK1137D_2669	4439.92	7116.22	6119.59	3753.25	3336.85	3083.88	2667.74	4776.19	4825.99	5158.73	4959.65	4871.84	5698.73	5237.44	5426.94	5242.01	5362.82	2083.19	2158.29	2144.93
CENPK1137D_267	941.25	801.225	878.142	952.305	882.58	852.97	868.524	967.192	959.253	884.01	781.904	1005.08	795.149	824.826	864.068	844.415	776.282	902.392	976.761	1081.49
CENPK1137D_2670	2631.22	1120.38	1386.92	4665.58	4841.29	4721.23	6076.88	201.046	171.149	2040.16	2429.22	3108.66	739.944	736.366	1131.81	1592.77	1888.95	5455.87	4625.37	4854.46
CENPK1137D_2671	3901.91	3072.7	3692.49	3600.46	3501.76	3537.63	3605.86	4927.25	4915.15	4525.57	4223.3	4938.42	3431.44	3941.63	3739.66	3741.8	3564.43	4872.18	5102.6	5624
CENPK1137D_2672	6187.65	5488.39	5955.16	7550.92	7476.13	7061.18	6303.29	5089.17	5372.23	6814.74	8397.25	7888.16	5001.4	4789.57	5187.02	4816.74	4747.33	7310.71	7632.44	7543.36
CENPK1137D_2673	2773.48	2959.19	3020.48	2572.64	2469.93	2456.9	2059.96	1755.07	1720.71	2147.54	1982.6	2229.21	2274.07	2379.64	2245.36	2404.88	2313.14	1655.81	1656.28	1582.92
CENPK1137D_2674	1858.97	1559.72	1643.09	3561.37	3662.98	4500.51	2326.27	2062.62	1863.16	2630.74	2822.7	2665.18	2814.5	3664.3	2900.8	2976.85	2922.15	4095.56	4040.8	4198.34
CENPK1137D_2675	1049.28	1097.68	1217.72	1434.68	1508.12	1709.46	1426.2	1221.49	1144.75	1212.62	1255.1	1282.12	1269.72	1428.9	1230.91	1342.16	1269.78	1238.19	1236.84	1241.33
CENPK1137D_2676	38530.3	38711.2	30947.1	15447.4	14208.8	14097.7	18584.2	191202	159406	54952.1	49094.2	48966.5	33920.2	35819	34129	30005.1	32746.2	9104.51	9780.82	8660.94
CENPK1137D_2677	610.743	1892.23	1127.17	363.333	313.233	284.909	482.513	2327.78	2202.39	1315.37	1213.34	1132.86	873.599	868.657	834.513	861.879	983.291	131.879	139.537	118.59
CENPK1137D_2678	1035.38	989.513	1043.76	1748.26	1687.77	1760.46	1553.32	1590.98	1423.51	1403.31	1596.7	1488.29	1444.05	1535.69	1494.3	1350.89	1390.84	1385.95	1626.56	1541.67
CENPK1137D_2679	89.8466	124.19	121.534	111.931	117.002	123.109	88.1514	133.668	92.2359	181.43	170.804	142.816	210.167	205.609	160.818	187.745	156.181	218.577	192.38	162.417
CENPK1137D_268	1046.07	693.06	840.014	1830.88	1889.53	2071.75	1257.32	722.678	828.073	1796.72	2177.44	1923.18	1130.25	1236.84	1136.15	1204.19	1209.71	1751.05	1726.46	1735.02
CENPK1137D_2680	4478.43	5268.06	4766.04	4105.04	4179.82	4000.16	3355.32	4375.19	4660.99	4273.79	4452.3	4096.56	4480.34	4293.88	4418.57	4378.38	4307.44	3483.79	3608.98	3212.24
CENPK1137D_2681	2070.75	1820.12	2103.01	1819.33	1837.94	1916.98	2288.23	2635.33	2538.54	2191.97	2272.33	2271.09	1980.61	2077.6	2054.99	2006.69	2123.69	2197.98	2020.4	2257.08
CENPK1137D_2682	1179.77	1155.1	1304.7	1890.4	1980.74	1954.8	1629.41	1362.76	1406.08	1504.21	1591.64	1581.71	1925.4	1735.72	1843.75	1901.9	1940.71	1444.56	1599.31	1653.82
CENPK1137D_2683	2409.81	3467.97	2672.55	1786.46	1707.12	1822.89	2239.05	4063.3	4022.51	1930.01	1820.65	1744.93	2470.68	2354.94	2392.27	2218.88	2261.38	1243.08	1153.45	943.564
CENPK1137D_2684	2808.78	2156.63	2719.02	3626.22	3776.3	3549.06	3541.83	1796.37	2131.67	2997.3	3075.74	3096.85	2263.41	1925.39	2440.08	2087.02	2301.12	5137.16	4669.96	4668.84
CENPK1137D_2685	721.982	300.46	378.9	1233.91	1283.33	1196.8	713.563	135.842	150.652	618.344	818.596	874.076	214.041	178.513	266.87	330.081	371.506	1459.21	1506.01	1584.21
CENPK1137D_2686	787.227	956.129	809.035	548.108	558.292	562.784	534.476	704.203	563.664	752.565	669.3	664.684	736.07	833.592	685.865	810.359	739.316	558.042	601.909	549.123
CENPK1137D_2687	1596.92	1392.8	1566.83	1722.5	1798.33	1766.61	1927.27	1914.82	1965.65	1718.96	1772.57	1645.07	2091.99	1899.09	2097.58	2150.77	2110.75	1575.22	1619.95	1553.27
CENPK1137D_2688	1048.21	678.371	928.185	1309.42	1444.56	1565.24	1261.03	1067.17	972.576	1048.78	1047.6	1038.37	1594.17	1691.89	1549.06	1763.05	1610.79	1396.94	1445.74	1567.45
CENPK1137D_2689	6010.1	4263.85	5716.86	6886.44	7021.02	6526.54	3817.42	2621.2	2896.21	5538.25	5701.07	5962.83	5243.53	5155.36	5568.63	5579.95	5789.77	6657.43	6573.94	7561.4
CENPK1137D_269	2357.4	1383.45	1861.14	4547.43	4532.66	4937.55	3675.45	2476.66	2620.52	2947.32	3261.73	3446.91	2750.58	3120.79	3132.03	2979.47	2955.42	6192.19	6379.08	6982.63
CENPK1137D_2690	782.949	1945.64	1022.31	1156.62	967.337	860.884	701.5	2030.02	2052.76	1611.58	1341.13	1290.71	970.45	1000.15	952.735	648.811	732.847	195.376	188.251	135.347
CENPK1137D_2691	1765.91	1490.28	1560.88	3622.67	3564.41	3195.56	2959.1	2281.05	2456.55	2546.5	2842.94	2834.84	3389.8	3124.77	3409.33	3185.55	3114.37	1781.58	1971.69	2076.61
CENPK1137D_2692	21538.6	24597.6	22766.2	20068.6	18606	18463.7	15367.1	19618.8	18847.9	17082.2	19323.7	19049.3	17068.1	16276.6	18547.9	16481.4	18788.8	28824	31119.3	33493.9
CENPK1137D_2693	3022.7	2207.38	2582	3492.08	3760.64	3541.14	2814.35	1180.19	1332.3	2916.77	2979.59	2840.21	3231.93	2951.84	3370.21	3481.57	3683.64	4858.75	4451.98	4301.47
CENPK1137D_2694	4369.33	4044.85	4306.11	3403.25	3525.71	3398.69	3752.47	3137.4	3474.22	3725.8	3822.22	4770.91	3367.52	3260.25	3499.74	3363.69	3746.49	6630.56	7093.28	7579.45
CENPK1137D_2695	4277.34	5250.7	5113.96	5016.48	4959.21	4530.41	4290.66	4629.48	4420.15	4249.73	4330.84	4644.2	5565.07	5626.35	5855.5	5199.22	5286.11	3337.26	3798.88	3837.42
CENPK1137D_2696	8668.06	8567.77	10202.9	6165.11	5978.14	6374.41	3894.44	4394.75	4102.45	7742.26	8129.02	7546.69	6225.6	6253.53	6183.22	5873.35	6037.44	13838.7	12724.3	14433.2
CENPK1137D_2697	1271.76	985.507	1136.7	1098.88	1128.56	1050.82	1367.74	1418.19	1444	1123.76	1156.41	1357.29	1121.54	1308.56	1217	1378.83	1273.47	1257.73	1389.59	1348.32
CENPK1137D_2698	4058.07	2187.35	3361.25	6695.45	6969.43	7800.72	4472.53	2335.39	2223.91	4855.11	4715.47	4950.23	2919.1	3562.29	3265.9	2927.94	2990.53	9062.99	7576.29	8328.37
CENPK1137D_2699	1539.16	1518.32	1531.09	1586.58	1492.46	1444.77	1324.13	2184.33	2095.8	1548.64	1704.25	1942.51	1373.35	1695.08	1456.05	1395.42	1412.09	1953.76	1976.64	2097.24
CENPK1137D_27	984.034	1386.12	1258.23	714.229	702.01	813.399	958.531	1411.67	1408.13	909.003	871.735	732.334	782.558	883.799	723.244	707.317	764.268	674.046	592.001	590.372
CENPK1137D_270	9504.49	6176.11	8047.45	13308.3	12433.5	13262.4	10247.8	6443.24	5765.77	9170.56	9745.97	11119.2	9875.93	12499.9	10010.7	9244.9	9239.61	21624.4	21909.8	23068.3
CENPK1137D_2700	2030.11	1905.58	1844.46	1912.6	1986.27	1873.9	1844.69	1738.77	1753.51	1665.27	1695.39	1737.41	1743.32	1619.37	1740.31	1788.38	1717.99	1588.65	1548.95	1622.88
CENPK1137D_2701	932.693	865.323	854.312	1213.48	1243.72	1086	973.378	692.249	737.887	859.942	928.67	942.799	986.915	1029.64	1070.09	992.864	1016.56	1387.17	1492.8	1499.13
CENPK1137D_2702	2009.78	1451.55	1709.82	2647.27	2587.86	2548.36	2265.03	1234.53	1387.64	1779.13	1891.5	1908.15	1874.07	1592.27	1998.48	1577.06	1625.57	2038.01	2135.17	2169.42
CENPK1137D_2703	1551.99	1287.3	1456.02	2005.88	2099.58	1924.02	2051.61	1180.19	1458.35	1715.26	1801.67	1776.07	1753.98	1537.28	1717.71	1756.07	1690.26	1510.5	1672.8	1608.7
CENPK1137D_2704	1818.32	1496.96	1689.56	1772.25	1844.39	2152.65	1507.85	1644.23	1664.34	1777.28	2020.55	1728.82	1687.15	1835.34	1758.56	1949.93	1837.2	2107.62	1887.47	1856.19
CENPK1137D_2705	2046.15	1491.61	1911.18	2117.81	2281.07	2084.94	2129.55	2063.71	2107.08	2136.43	1992.72	2125.06	1610.64	1547.64	1688.15	1583.17	1629.27	2484.93	2257.37	2437.54
CENPK1137D_2706	1952.02	1535.68	1880.2	2073.4	2164.07	2072.63	2306.78	1481.22	1588.51	1637.5	1520.79	1713.79	1597.08	1580.32	1567.32	1540.38	1464.77	2073.42	2188.84	2130.75
CENPK1137D_2707	2791.66	1898.9	2560.55	3066.56	3364.49	3411.88	2761.46	1704	1729.93	3028.77	3071.95	3075.37	1836.3	1907.06	2080.2	1785.76	1910.21	6209.28	5185.17	5523.46
CENPK1137D_2708	1650.4	1443.54	1587.09	1866.41	1818.59	1946.88	1768.6	1392.11	1427.61	1640.28	1783.96	1783.59	1836.3	1819.4	1883.74	2448.54	2245.67	2567.97	2299.47	2424.65
CENPK1137D_2709	1853.62	1709.28	1902.84	2431.4	2490.2	2328.52	1806.64	1494.26	1494.22	2117	2076.22	2214.18	2842.59	2864.97	2757.37	2919.21	2836.2	1520.27	1545.64	1532.65
CENPK1137D_271	1304.92	1168.45	1243.94	1591.91	1476.8	1581.07	1545.9	1351.9	1304.63	1421.82	1468.92	1333.66	1433.4	1431.29	1348.26	1368.35	1332.62	1533.7	1570.41	1542.96
CENPK1137D_2710	772.253	924.08	870.993	1097.1	1040.12	876.712	1205.36	1410.58	1334.35	1077.47	1157.67	941.725	1298.78	1526.13	1387.38	1507.2	1409.32	738.764	911.533	770.835
CENPK1137D_2711	3430.22	3580.14	3389.84	3999.33	3938.44	3677.44	3311.71	4728.38	5235.92	3145.41	3135.21	3257.92	3238.71	2897.65	3299.8	3251.91	3435.05	3151.65	3558.61	3315.36
CENPK1137D_2712	1786.24	3208.91	2042.25	1379.6	1461.14	1271.54	1936.55	3898.11	3599.25	2242.89	2204.01	2028.41	1503.13	1418.54	1595.14	1429.48	1643.13	1193.01	1262.44	1116.29
CENPK1137D_2713	12770	41494.1	28008.8	256.731	280.988	238.304	9298.59	40093.9	49804.3	5144.84	4057.55	5582.7	513.312	550.681	500.708	263.716	385.369	385.867	368.246	242.336
CENPK1137D_2714	11258.6	12839.6	12248.7	8448.15	8482.16	8510.35	9452.62	9818.63	10174.6	8032.92	7498.94	8015.94	7868.2	8098.43	8128.67	7731.59	7877.41	8435.35	9255.7	8312.9
CENPK1137D_2715	1191.54	1354.07	1235.59	1315.64	1278.73	1338.37	1185.87	1662.7	1711.49	1326.48	1346.19	1348.7	1551.56	1611.4	1509.08	1942.07	1674.55	1101.43	1070.06	1209.1
CENPK1137D_2716	6343.81	7351.24	6541.38	3565.81	3541.37	2953.74	5122.06	7608.22	8077.81	4844.93	4438.38	5123.11	4538.45	4603.09	4592.43	4987.02	4790.77	4375.19	4687.3	4630.17
CENPK1137D_2717	1215.07	1358.08	1235.59	1038.47	988.526	1088.64	1169.17	1391.02	1574.16	1512.54	1500.55	1962.91	1188.37	1300.59	1267.42	1412.01	1222.64	1537.36	1543.99	1443.7
CENPK1137D_2718	1008.64	647.657	925.802	1814	1804.77	2050.64	1187.72	840.045	919.284	1344.99	1290.52	1366.95	1237.76	1177.87	1301.32	1280.16	1347.4	1974.52	1892.42	2116.57
CENPK1137D_2719	1831.16	1983.03	2161.4	2323.91	2663.4	2762.04	2188.94	2435.37	2165.49	2291.95	2373.55	2183.04	2315.71	2455.35	2300.13	2288.74	2307.59	2335.96	1965.91	2074.04
CENPK1137D_272	112.308	56.0858	98.8952	75.5092	91.206	91.4524	109.493	94.5458	105.559	247.152	185.987	216.908	283.774	292.474	266.87	175.519	190.374	168.512	132.932	116.012
CENPK1137D_2720	1018.26	990.849	1006.83	939.868	969.179	795.812	832.335	1247.57	1385.59	1023.79	974.217	1067.36	768.031	803.308	799.741	828.696	868.697	1088	1138.59	1240.04
CENPK1137D_2721	2234.4	1889.56	2212.63	2231.52	2079.31	1898.52	1990.37	1708.34	1801.67	1927.23	1576.46	2314.05	2052.28	2077.6	2139.31	2295.73	2350.1	2263.92	2516.62	2771.4
CENPK1137D_2722	5427.16	3471.98	4613.52	8964.28	8884.76	8371.41	7919.71	4850.09	4748.1	6761.05	6775.24	7157.97	7965.05	7841.82	8531.15	8180.43	8678.65	10590.6	11949.8	12562.8
CENPK1137D_2723	1990.53	1830.8	1823.01	1352.06	1357.96	1368.27	1820.56	2459.28	2483.19	1873.55	1691.6	1689.09	1643.57	1467.95	1635.99	1622.46	1676.4	1597.2	1427.57	1401.17
CENPK1137D_2724	2183.06	2242.1	2294.85	3566.7	3478.73	3128.73	3102.93	2854.85	2814.22	2518.73	2708.83	2965.84	3084.71	3272.21	3108.56	3350.59	3374.05	3055.19	3324.12	3432.67
CENPK1137D_2725	2155.25	2661.4	2503.36	1773.13	1655.53	1800.91	1899.43	2544.04	2375.59	1790.24	1866.2	1712.72	2001.92	2105.5	2074.98	2266.91	2209.63	1914.68	1692.61	1898.73
CENPK1137D_2726	3265.5	4619.06	4004.66	2912.88	2936.1	2784.9	3050.04	3534.06	3604.37	3799.85	3718.47	3381.41	3603.84	3382.18	3558.85	3850.08	3823.19	4159.06	4131.62	3838.71
CENPK1137D_2727	1108.11	865.323	1111.68	1605.24	1727.39	1610.09	1234.12	957.412	967.452	1206.14	1122.25	1150.04	1125.41	1161.93	1122.25	1211.17	1282.71	1313.9	1260.79	1358.63
CENPK1137D_2728	1586.22	1979.03	1765.82	1295.21	1220.69	1259.23	2035.83	2423.41	2234.16	1434.78	1375.29	1500.1	1759.79	1907.86	1746.39	1866.1	1829.81	1058.69	1069.24	1066.02
CENPK1137D_2729	15559.5	12993.2	13801.2	43328.1	39173.5	36418.3	18086.8	11755.2	11214.9	31662.4	36392.7	37718.4	43959.8	46912.3	46792.7	34508.4	35669.2	22489	28219.6	31993.5
CENPK1137D_273	525.175	504.772	596.946	572.982	546.315	535.524	631.907	623.785	524.72	516.521	570.613	575.558	609.195	671.815	636.316	517.826	560.032	615.433	664.66	644.511
CENPK1137D_2730	4534.05	4295.9	4171.47	5472.2	6047.24	5947.92	4957.82	4132.85	4788.07	5582.68	6105.94	5759.88	5922.46	5769.79	5597.32	5880.34	5986.61	7297.28	7582.07	7901.7
CENPK1137D_2731	4327.61	3986.1	4439.56	4246.28	4286.68	4041.49	4187.66	3256.94	3553.13	3692.48	3719.74	4026.76	3712.31	3555.12	3572.76	4054.41	4048.68	3486.24	3792.28	3984.37
CENPK1137D_2732	800.063	556.852	774.481	1513.74	1434.42	1425.43	1086.58	656.387	647.701	946.029	869.204	1261.72	856.165	1052.75	917.095	869.738	808.627	1892.7	1983.25	2353.75
CENPK1137D_2733	1181.91	990.849	1129.55	1981.01	1940.2	1770.13	1372.38	1022.62	1119.13	1150.6	1224.73	1252.05	1250.35	1311.75	1283.06	1161.4	1109.9	1533.7	1714.08	1906.46
CENPK1137D_2734	4464.52	3891.28	4737.44	3694.62	3714.57	3782.96	3938.05	3317.8	3357.39	3836.88	3665.34	3545.7	2755.42	2736.67	2960.78	2429.33	2539.55	5516.92	4778.94	5234.72
CENPK1137D_2735	411.797	193.629	269.281	422.852	467.086	536.404	195.789	124.974	110.683	915.482	1344.93	1125.35	109.442	103.601	116.484	165.914	145.091	164.848	138.712	141.792
CENPK1137D_2736	1232.18	1131.06	1105.72	1508.41	1427.05	1276.82	1510.64	680.295	808.601	1967.96	2315.35	2236.73	751.566	787.37	763.231	743.12	680.171	1167.37	1372.25	1047.97
CENPK1137D_2737	2578.81	4177.05	3124.14	2199.54	2367.67	2203.65	2192.65	3423.21	3715.06	2645.55	2767.03	2238.88	2906.51	2447.38	2561.78	2760.28	2739.17	1555.68	1709.12	1450.15
CENPK1137D_2738	1409.74	1211.19	1407.17	2112.48	2055.36	1989.97	1159.89	673.775	787.079	3503.64	4797.7	4177.09	935.583	876.626	851.029	1071.45	1005.47	1279.71	1431.7	1153.67
CENPK1137D_2739	1723.13	1370.1	1559.69	1332.52	1441.79	1523.91	1270.31	1198.67	1136.55	1866.14	1642.25	1666.54	1103.14	1285.45	1090.95	1295	1172.74	1599.64	1402.8	1295.47
CENPK1137D_274	869.587	1016.22	1023.51	866.135	844.808	932.111	1237.83	1096.51	1128.35	907.151	827.452	890.183	807.74	788.964	827.558	785.035	757.799	934.14	997.402	937.119
CENPK1137D_2740	113.378	105.495	106.044	80.8393	80.1508	102.884	154.961	254.296	194.72	249.929	207.496	224.425	383.531	439.907	356.406	283.8	341.01	206.366	192.38	198.509
CENPK1137D_2741	1391.55	1416.83	1532.28	1718.06	1796.48	1984.69	1467.03	1969.16	1664.34	1776.35	1570.13	1669.76	1299.74	1618.57	1339.57	1320.33	1235.58	1935.44	1472.16	1544.25
CENPK1137D_2742	6.41762	4.00613	3.57453	6.21841	9.21273	8.7935	11.1349	20.6479	11.2733	15.7363	24.0391	11.8118	17.4332	29.4865	14.7778	23.5772	36.9658	37.854	47.0629	41.2487
CENPK1137D_2743	183.972	193.629	197.79	165.232	145.561	199.612	198.573	231.474	260.31	229.565	249.248	183.62	270.215	189.67	282.517	282.054	248.595	244.22	207.242	228.157
CENPK1137D_2744	5.34801	5.3415	0	5.33006	11.9766	11.4316	10.207	24.9949	16.3975	21.2903	15.1826	17.1808	30.9924	31.0804	47.8106	54.1403	59.1453	25.6431	20.6416	15.4683
CENPK1137D_2745	6633.67	3633.56	5944.44	5346.94	5472.36	5758.86	9196.52	2614.68	3363.53	8326.35	7023.22	7742.12	2520.07	2235.4	3213.74	2128.94	2402.78	22440.1	18584.9	21136.1
CENPK1137D_2746	1133.78	611.602	524.264	322.469	279.146	372.844	1566.31	2697.27	3090.93	7981.08	5938.93	4507.82	1084.73	603.278	1015.32	332.701	561.88	642.298	552.369	560.725
CENPK1137D_2747	1479.26	1069.64	1288.02	2148.02	1954.94	1853.67	1468.88	929.157	864.967	1135.79	1195.63	1322.93	1388.85	1293.42	1330	1274.04	1272.55	2122.27	2415.07	2393.71
CENPK1137D_2748	106.96	56.0858	35.7453	14.2135	21.1893	13.1903	435.19	195.612	225.465	538.737	236.596	274.894	222.758	51.8006	254.7	20.9576	84.0972	626.423	433.474	622.598
CENPK1137D_2749	914.51	791.878	772.098	1121.98	1288.86	1304.08	889.866	574.882	642.577	977.502	1047.6	1001.86	843.575	722.021	904.925	826.95	869.621	1613.07	1360.69	1437.26
CENPK1137D_275	4116.9	3700.33	4097.6	5893.27	5769.93	6034.1	4771.31	3682.94	3697.63	4584.82	4754.69	4572.25	4420.29	4681.98	4476.81	4565.25	4544.02	4997.95	5361.04	5577.6
CENPK1137D_2750	3286.89	2997.92	3051.45	5260.77	5150.84	4667.59	3346.04	2239.76	2315.12	3085.24	3068.15	3403.96	3350.09	3280.18	3484.09	3603.83	3735.4	4119.99	4520.51	4476.77
CENPK1137D_2751	5342.66	2607.99	3785.42	6398.74	6587.1	6022.67	8980.31	345.581	271.583	2826.98	2885.96	3657.37	853.26	969.867	1342.17	1986.6	2150.49	8656.36	8203.8	7117.98
CENPK1137D_2752	114.447	126.861	107.236	71.9559	97.655	86.1763	198.573	134.755	174.223	130.519	129.052	121.34	144.308	84.4749	143.432	111.774	128.456	153.858	139.537	140.503
CENPK1137D_2753	3248.38	3652.25	3424.4	3870.52	4228.64	4079.31	3415.64	3489.5	3398.38	3429.59	3452.78	3539.25	3687.13	3510.49	3593.62	3320.9	3415.64	3458.15	3288.62	3183.88
CENPK1137D_2754	5835.75	5370.88	5757.37	6266.38	6402.85	7111.3	5741.91	5426.06	4971.51	5104.11	5534.06	5172.51	5589.29	5746.68	5444.33	5534.54	5718.61	7837.01	7683.63	7491.79
CENPK1137D_2755	1278.18	1347.39	1296.36	1218.81	1208.71	1191.52	1190.51	1821.36	1807.82	1192.26	1128.57	1084.54	1469.23	1500.62	1336.96	1453.93	1407.47	884.075	979.238	984.813
CENPK1137D_2756	3280.47	2837.67	2906.09	3192.71	2918.59	2815.68	2642.69	3868.77	3548.01	3696.18	3332.58	4212.53	2581.09	3109.63	2835.6	2941.92	2859.31	2802.42	3267.15	3513.87
CENPK1137D_2757	3604.56	2140.61	2764.3	6135.79	6686.6	6003.32	4023.42	924.81	986.924	3452.73	3890.54	4164.21	1370.45	1285.45	1935.03	1716.77	2270.63	10834.8	9303.58	8918.74
CENPK1137D_2758	592.56	638.31	526.647	882.126	971.022	886.385	703.356	680.295	721.489	602.608	569.348	560.525	630.502	503.662	663.264	669.768	618.253	759.523	655.577	810.795
CENPK1137D_2759	9010.33	12075.8	11918.7	6786.95	5710.97	5685.88	5162.89	7770.14	6909.49	8993.76	7504	8161.98	8530.66	9730.55	8565.05	7422.47	7688.89	6231.26	6338.62	6251.76
CENPK1137D_276	2918.95	3025.96	2914.43	3764.8	3619.68	3159.51	2929.41	2265.84	2470.9	3526.78	3650.15	3813.07	3448.87	3692.19	3544.94	3908.58	3733.55	2773.11	3200.27	3258.65
CENPK1137D_2760	4266.64	3351.79	3985.6	5802.66	6122.78	5838.89	4660.89	4314.33	4160.86	5472.53	5439.17	5546.19	3316.19	3442.75	3484.96	2945.41	3254.84	8181.36	7486.3	7701.91
CENPK1137D_2761	225.686	197.636	201.365	109.266	108.71	109.919	198.573	149.969	135.279	335.091	322.63	340.396	304.113	282.911	442.466	295.152	255.064	147.753	165.133	112.145
CENPK1137D_2762	979.756	997.526	896.015	1356.5	1441.79	1277.7	1033.69	761.8	794.253	1260.76	1375.29	1403.46	1517.66	1391.45	1501.25	3171.58	2910.13	1420.14	1514.27	1487.53
CENPK1137D_2763	10176.2	4481.52	7306.33	9713.15	10087	9872.46	14509.7	3265.63	3764.25	12200.3	11836.1	13597.6	3578.66	2970.17	5021.85	3926.92	4379.52	35598.7	29349.1	33255.5
CENPK1137D_2764	29816.2	36220.7	37533.7	21166.6	21805.6	19949.8	31009.8	32405.3	35414.5	24796.7	25437.2	25425.5	46906	46155.2	47241.2	56514.7	53535.7	8545.24	9045.98	9134.01
CENPK1137D_2765	951.946	949.452	899.589	854.587	979.313	891.661	1030.91	1170.41	1210.34	983.982	936.261	884.814	847.449	672.611	810.173	821.711	794.765	996.416	894.194	943.564
CENPK1137D_2766	8440.23	12951.8	9281.85	3518.73	3308.29	3037.28	6147.4	6867.07	7267.16	7446.97	5064.67	5777.06	3716.18	3785.43	3601.44	3238.81	3344.48	6657.43	7132.09	6682.29
CENPK1137D_2767	877.074	634.303	706.565	1665.65	1621.44	1794.75	1336.19	575.969	590.31	903.449	967.891	950.316	846.48	738.757	879.715	957.935	951.87	1509.28	1396.2	1567.45
CENPK1137D_2768	2188.41	2045.8	1971.95	2433.17	2346.48	2314.45	2704.86	2446.24	2334.59	2039.24	2186.3	1973.65	2444.53	2182.8	2392.27	2472.99	2585.76	2703.51	2684.23	2726.28
CENPK1137D_2769	3163.88	4016.81	3889.09	2346.12	2347.4	2370.73	3598.43	3705.76	3664.84	2760.33	3107.37	2879.94	2163.66	2094.34	2354.02	2116.71	2182.83	3266.44	3113.58	3363.06
CENPK1137D_277	3838.8	3327.76	3641.25	3572.92	3668.51	3575.44	4363.03	4313.24	4337.14	3765.6	3858.91	3916.16	4330.22	4203.82	4220.37	4373.14	4436.82	3370.23	3519.81	3517.74
CENPK1137D_2770	47.0625	18.6953	22.6387	15.9902	15.6616	21.1044	25.0536	18.4745	15.3726	229.565	203.7	179.325	400.964	363.401	387.701	185.125	162.65	81.8136	77.6124	82.4974
CENPK1137D_2771	8331.13	7415.34	8456.14	12141.9	12790	13054	7570.82	6498.66	6362.22	13191.6	13030.5	12931.8	11272.5	10682.1	11760.5	10256.1	10331.9	11734.8	11008.6	12065.2
CENPK1137D_2772	3886.94	3795.14	3901	3703.51	3774.46	3819.9	4041.98	4151.32	4161.89	3617.5	4091.71	3598.31	3875.99	3418.05	3764.87	3817.77	3862.93	3647.42	3638.7	3864.49
CENPK1137D_2773	2218.36	1995.05	2141.14	2109.82	2180.65	2398.87	1850.25	2826.59	2455.52	1805.97	1878.85	1749.22	2177.22	2590.03	2137.57	1953.42	2023.88	1704.65	1622.43	1478.51
CENPK1137D_2774	1861.11	1898.9	2113.74	1453.33	1548.66	1537.98	1905.93	1700.74	1640.77	1880.02	1754.86	1645.07	1579.64	1721.38	1618.61	1425.11	1444.44	1487.3	1359.04	1435.97
CENPK1137D_2775	1379.79	1930.95	1750.33	1631.89	1591.04	1550.29	1868.81	1837.67	1811.92	1415.34	1514.47	1522.65	1202.89	1181.05	1158.76	1088.05	1035.97	1223.54	1305.38	1362.5
CENPK1137D_2776	3732.91	3232.94	3304.05	5543.27	6099.75	6057.84	4715.64	3728.58	3413.75	4094.21	4216.97	4388.63	3807.22	3708.93	3789.21	3806.42	3973.82	4548.59	3988.78	4511.58
CENPK1137D_2777	1631.14	1371.43	1359.51	1916.16	1959.55	2253.77	1979.23	1316.03	1268.76	1482.91	1624.54	1487.22	1336.55	1327.69	1418.67	1770.04	1790.07	2108.84	1996.46	2128.18
CENPK1137D_2778	1161.59	1032.25	1096.19	1414.24	1384.67	1589.87	1102.36	1383.41	1253.38	1335.73	1310.77	1299.3	1498.29	1534.1	1376.08	1337.79	1275.32	1708.32	1455.65	1420.5
CENPK1137D_2779	595.769	695.731	611.244	673.365	655.025	622.58	697.788	730.285	844.471	801.626	765.457	763.474	1349.14	1289.44	1172.66	1629.45	1374.2	415.173	501.178	466.626
CENPK1137D_278	3902.98	5324.14	4692.16	4710.89	5095.56	5208.39	3864.75	3509.06	3680.21	4881.03	5160.82	4919.09	4317.63	4344.88	4477.68	5247.25	5282.41	9878.68	7995.73	8118.26
CENPK1137D_2780	1958.44	2308.86	1900.46	1253.45	1320.18	1404.32	1928.2	1892	2012.79	1826.34	2043.33	1893.11	2532.66	2664.15	2341.85	2334.15	1997.08	1251.63	1196.39	1105.98
CENPK1137D_2781	2231.19	2161.97	2206.67	2382.54	2131.83	2433.16	2383.8	2473.4	2298.72	2121.62	2269.8	2060.63	2607.24	2897.65	2640.88	2575.16	2428.65	2140.59	2045.17	2039.23
CENPK1137D_2782	2170.22	1785.4	1865.9	2117.81	2049.83	2287.19	2031.19	2002.85	2084.53	1786.53	1856.07	1822.24	2635.32	2741.45	2492.24	3408.22	3076.48	1972.07	1835.45	1894.86
CENPK1137D_2783	2325.32	1459.57	1930.24	4705.56	4975.8	5115.18	2133.27	1366.02	1367.14	2774.22	3087.13	3144.09	6957.8	6958.02	6523.11	9974.92	8543.72	4707.33	4971.32	4748.76
CENPK1137D_2784	6123.47	5045.05	5797.88	9249.44	8422.28	7968.67	8430.99	7397.39	7061.17	7049.86	7402.79	7669.1	7394.6	7848.99	7398.48	7618.07	7559.51	8606.3	10513.2	11007
CENPK1137D_2785	868.517	960.135	955.59	771.083	803.35	860.884	782.228	1030.22	1000.25	875.679	969.157	795.688	970.45	1004.14	932.742	992.864	1072.01	775.397	706.769	679.315
CENPK1137D_2786	974.408	1002.87	1046.14	921.213	1079.73	966.406	866.668	941.111	1119.13	996.941	1026.09	947.094	1211.61	936.396	1166.58	1101.14	1150.56	1095.33	1285.56	1242.62
CENPK1137D_2787	1161.59	1161.78	1149.81	1352.06	1359.8	1448.29	1015.13	1116.07	1077.11	1307.04	1257.63	1174.74	1454.71	1630.52	1417.8	1537.76	1393.61	895.065	905.754	855.911
CENPK1137D_2788	2323.18	1965.67	2017.22	1825.55	1755.95	1714.73	1753.75	2229.98	2290.52	2000.36	1913.01	2466.53	1645.5	1696.67	1642.08	1532.52	1560.88	3185.85	3404.21	3830.97
CENPK1137D_2789	5978.01	7092.18	5461.88	6732.76	6494.98	5765.02	5168.46	8034.22	8053.22	6445.4	6367.84	6217.32	8180.06	7905.58	8206.04	8091.36	8370.91	3920.95	4381.8	4227.99
CENPK1137D_279	625.717	408.625	490.902	1066.9	1041.96	1129.96	847.182	340.147	391.49	873.827	856.552	869.78	748.66	696.519	748.453	723.036	705.123	1359.08	1506.01	1490.11
CENPK1137D_2790	668.502	811.908	729.203	817.277	840.201	930.352	553.962	1133.46	991.023	852.537	805.944	734.481	1035.34	1245.61	1077.04	1102.02	1013.79	783.945	684.476	635.488
CENPK1137D_2791	727.33	690.389	707.756	700.903	703.853	739.533	682.014	844.392	853.694	915.482	779.374	688.308	1077.95	994.572	987.507	1571.82	1311.36	549.494	603.561	476.938
CENPK1137D_2792	1880.36	920.074	1571.6	3956.68	4184.42	4093.37	3222.63	1602.93	1710.46	2491.89	2759.44	3036.71	1922.5	1973.21	2154.95	1852.12	1900.04	5203.1	5953.04	6273.67
CENPK1137D_2793	5171.53	3298.38	4177.43	8463.25	8343.05	8577.18	6392.37	3266.72	3398.38	6526.86	7338.26	7620.78	4860.97	4744.14	5068.79	4767.84	5001.47	9144.8	9950.08	10835.5
CENPK1137D_2794	791.506	1069.64	823.333	1159.29	1225.29	1166.9	679.23	894.381	790.154	974.725	926.139	990.046	1642.6	1420.93	1465.61	1549.11	1512.83	492.103	598.607	623.887
CENPK1137D_2795	6858.29	6942.62	6780.88	7980.88	7587.61	7052.39	5891.3	5208.71	5074	6400.05	6698.06	7238.51	6902.59	7809.94	6929.06	6686.33	6750.88	11145	12086.9	11902.8
CENPK1137D_2796	3541.45	3455.95	3649.59	3737.26	3826.97	3690.63	3600.29	3534.06	3287.7	3425.88	3484.41	3618.72	3338.46	3394.93	3291.98	3246.67	3322.3	4493.64	4049.06	4132.6
CENPK1137D_2797	7928.96	9344.96	8601.5	8615.16	8538.36	8061.88	9213.22	8513.47	9479.8	7869.08	8697.11	8422.91	8494.83	7109.44	8413.8	8172.57	8855.16	8355.97	8231.87	8715.08
CENPK1137D_2798	1860.04	2242.1	2291.27	1242.79	1285.18	1249.56	1558.89	2512.53	2241.33	1768.02	1740.94	1603.19	1452.77	1644.87	1502.99	1635.56	1539.63	1322.45	1233.54	1179.45
CENPK1137D_2799	28832.2	39326.8	34425.1	85.281	89.3635	72.1067	180.015	232.561	267.484	33129.5	31884.7	32647.9	233.412	174.528	186.896	249.744	211.629	23865.1	28459	26194.2
[truncated: 3,447 more rows]

## Sheet: FigEV4_D
gene_name	Chassis_F rep1	Chassis_F rep2	Chassis_F rep3	Chassis_Sz rep1	Chassis_Sz rep2	Chassis_Sz rep3	WT rep1	WT rep2	WT rep3	E_Chassis_F rep1	E_Chassis_F rep2	E_Chassis_F rep3	Chassis_Mz rep1	Chassis_Mz rep2	Chassis_Mz rep3	E_Chassis_Mz rep1	E_Chassis_Mz rep2	E_Chassis_Mz rep3	E_Chassis_Sz rep1	E_Chassis_Sz rep2	E_Chassis_Sz rep3
AAH1	3.76639e+08	4.3937e+08	4.37575e+08	3.01547e+08	3.96863e+08	3.17079e+08	2.82735e+08	2.84025e+08	3.16432e+08	2.07064e+08	2.24554e+08	2.27004e+08	381187823	3.33678e+08	3.88528e+08	2.67871e+08	2.93723e+08	2.94831e+08	2.99775e+08	1.86728e+08	1.78277e+08
ADE12	1495343885	1776576410	1896295997	1957088037	2069471565	1931866719	6.20218e+08	5.87658e+08	6.87833e+08	1623879631	1309432966	1212484427	2104844142	2016922723	2182180737	2759505631	2112259747	2040477111	1144426952	1625551119	1440202707
ADI1	865506319	7.03688e+08	7.38175e+08	9.04701e+08	9.10511e+08	8.99491e+08	446084475	4.77767e+08	5.8307e+08	6.10091e+08	8.77988e+08	7.34404e+08	9.57803e+08	7.54976e+08	6.49492e+08	5.39087e+08	5.20574e+08	6.37009e+08	5.15007e+08	5.36475e+08	4.8173e+08
ADK1	5387473698	4776308003	5027804014	2278972266	2164984347	2351310188	11350780832	11832932411	10132545652	3121340842	4020765275	4203775302	2808688641	2808559829	2713028353	3611358167	3688598781	3717613958	2545471042	2203637579	2211406114
ALA1	4318797571	4041621550	4620459490	5465651142	5478563902	5347936032	4211570841	4556414728	3803319302	5111597942	4180385105	4601015721	5073624733	5572787438	5460882443	6394059109	6280518297	6405271480	3728221846	4163632701	4063628939
ARG7	1371698195	1621392549	1565107989	9.37676e+08	9.30979e+08	964756370	8.46684e+08	9.06673e+08	6.996e+08	1930197506	1571433470	1628641434	741302321	7.42041e+08	7.52589e+08	2440765014	1748874435	2232230467	1098500610	1496906342	1445513257
ARO1	1245395111	1660648881	1672196966	1745083282	1829382633	1778034199	6.65994e+08	6.61273e+08	7.93474e+08	2089828740	1473425871	1403348480	1330671306	1233153647	1478859086	2522507470	1817443203	1586393291	1038183961	1588957291	1357120923
BNA1	2459959787	1856838786	2400715485	6.6281e+08	7.57704e+08	6.80872e+08	1778356839	2218330902	2022141878	2364221461	3101363400	3128847369	7.69105e+08	7.07081e+08	6.77754e+08	1702941508	1452526305	1423755234	1290940542	1165922033	1161466195
BNA4	1.16601e+08	2.20401e+08	1.00027e+08	8.13863e+07	9.66913e+07	119289526	6.28492e+07	5.55186e+07	7.92109e+07	2.19054e+08	1.31995e+08	1.19499e+08	9.08063e+07	9.58252e+07	9.90721e+07	1.36683e+08	9.78934e+07	1.07671e+08	7.85109e+07	8.69031e+07	8.84311e+07
BNA5	4.30224e+08	431686557	4.60284e+08	4.44983e+08	5.48603e+08	5.00643e+08	2.28441e+08	1.67831e+08	1.81061e+08	3.71432e+08	3.60561e+08	3.55521e+08	4.90459e+08	5.03035e+08	5.43721e+08	2.0313e+08	163285646	1.60975e+08	4.3099e+08	5.9253e+08	5.37225e+08
BNA7	8.20778e+07	8.50384e+07	7.32069e+07	9.21085e+07	1.06596e+08	1.10665e+08	6.42204e+07	5.84666e+07	5.20864e+07	8.09766e+07	7.64364e+07	7.44114e+07	9.63461e+07	9.68618e+07	1.09663e+08	1.23911e+08	1.03703e+08	1.05167e+08	9.52146e+07	1.09824e+08	1.23407e+08
CENPK1137D_1	4.39528e+08	3.74588e+08	3.82162e+08	1809608347	1195086442	1403790271	2.28459e+08	2.52101e+08	316397568	373519400	4.53028e+08	3.05741e+08	1448553260	1157892686	1404740840	4.4638e+08	3.77673e+08	3.42789e+08	3.84451e+08	7.54633e+08	6.7517e+08
CENPK1137D_10	1344941774	1280623285	1354642652	7.7337e+08	7.39918e+08	7.05151e+08	1879245594	1895757558	1726374002	7.90918e+08	8.66879e+08	1121494174	8.14358e+08	9.12343e+08	7.59179e+08	8.49909e+08	1115465070	1031398259	1493769400	1008595426	1103743519
CENPK1137D_1000	6.2482e+08	5.42068e+08	5.18154e+08	912872735	7.71396e+08	8.25993e+08	3.37721e+08	3.04328e+08	3.61053e+08	5.75233e+08	556115139	4.90777e+08	6.58858e+08	7.8937e+08	8.6898e+08	7.36217e+08	757582066	7.16085e+08	5.52043e+08	701114580	6.28742e+08
CENPK1137D_1001	1.46525e+08	2.24401e+08	1.76156e+08	1.12045e+08	9.07192e+07	8.48666e+07	1.6717e+08	9.51073e+07	1.43667e+08	9.27745e+07	7.43796e+07	6.45671e+07	8.52256e+07	1.22449e+08	1.48877e+08	7.46022e+07	1.15348e+08	113229076	1.56071e+08	1.24216e+08	1.08079e+08
CENPK1137D_1003	9.5795e+08	8.89936e+08	8.98168e+08	8.21628e+08	7.42093e+08	8.56062e+08	2079708055	2224052189	1675012160	6.84581e+08	8.52665e+08	8.49381e+08	8.85224e+08	8.41885e+08	8.70513e+08	671582719	6.61833e+08	6.7954e+08	1096446931	1046754512	1128788046
CENPK1137D_1005	1.57626e+08	1.38264e+08	1.48794e+08	8.27685e+07	8.52044e+07	8.11854e+07	2.28251e+08	2.43461e+08	2.23157e+08	1.85792e+08	2.38356e+08	2.60395e+08	1.42682e+08	1.40114e+08	9.547e+07	1.15614e+08	1.36286e+08	1.47059e+08	2.13103e+08	1.48987e+08	1.97351e+08
CENPK1137D_1008	2.91471e+08	3.05172e+08	2.77223e+08	3.06373e+08	2.85593e+08	3.33322e+08	4.41724e+08	382586708	3.63383e+08	3.00514e+08	3.40115e+08	3.47605e+08	341224231	3.58438e+08	3.03316e+08	2.24043e+08	2.11479e+08	2.18782e+08	3.19678e+08	3.36989e+08	3.74019e+08
CENPK1137D_1009	3.90414e+08	3.87988e+08	4.13847e+08	7.46233e+08	7.62419e+08	8.60369e+08	1.21193e+08	1.28466e+08	1.13349e+08	3.93866e+08	3.62277e+08	3.25905e+08	9.25201e+08	8.40952e+08	978784823	5.22719e+08	4.22117e+08	4.38078e+08	2.52139e+08	3.46999e+08	3.00676e+08
CENPK1137D_101	8.66593e+07	8.57066e+07	7.63776e+07	8.5008e+07	7.88947e+07	7.83399e+07	6.9882e+07	7.35876e+07	8.10016e+07	1.14678e+08	100863159	8.78485e+07	8.0874e+07	9.98279e+07	118453451	9.43811e+07	110223835	1.13876e+08	1.0027e+08	8.182e+07	7.86736e+07
CENPK1137D_1010	1240424296	1356647260	1307129136	2746871436	2750217071	2724461310	1019545812	9.38447e+08	1090275120	1797469364	1952760834	1917060590	2120670854	2121279284	2011370395	1947482162	1467352243	1555238637	1274967131	1544889807	1412090114
CENPK1137D_1011	1.07545e+08	1.25011e+08	131237159	2.13584e+08	2.52048e+08	2.45527e+08	6.73268e+07	7.00481e+07	7.48403e+07	1.56631e+08	1.31693e+08	121256366	1.96104e+08	1.71896e+08	2.03704e+08	1.71527e+08	1.43635e+08	1.42733e+08	1.277e+08	1.44983e+08	1.22382e+08
CENPK1137D_1012	1.56234e+08	1.53027e+08	1.47046e+08	2.4466e+08	2.6832e+08	2.29896e+08	8.88319e+07	7.59811e+07	119294770	1.81005e+08	1.99919e+08	1.65551e+08	2.275e+08	2.21061e+08	2.11758e+08	1.6043e+08	1.51393e+08	1.50188e+08	166817598	1.7927e+08	1.76235e+08
CENPK1137D_1014	2.9462e+07	2.86793e+07	2.54366e+07	3.69214e+07	4.0265e+07	5.25017e+07	1.94918e+07	2.17157e+07	1.75317e+07	3.36574e+07	2.87596e+07	2.115e+07	3.78617e+07	3.62785e+07	4.80072e+07	2.30551e+07	2.7529e+07	3.40595e+07	3.71955e+07	2.90487e+07	2.86166e+07
CENPK1137D_1016	5.7471e+08	5.46793e+08	485153833	2.86555e+08	3.16738e+08	319522896	9.48154e+08	8.47905e+08	821091401	4.15189e+08	4.60415e+08	500580419	3.78657e+08	413730636	3.71024e+08	3.11552e+08	3.27795e+08	3.47189e+08	4.39362e+08	3.66471e+08	409414997
CENPK1137D_1017	1.75654e+08	143528064	1.31993e+08	1.41935e+08	1.12526e+08	1.14651e+08	2.75249e+08	2.45397e+08	2.48368e+08	137216730	1.48692e+08	1.43044e+08	148408374	1.6127e+08	1.61652e+08	7.45475e+07	1.05118e+08	1.05567e+08	1.72421e+08	1.79798e+08	1.95776e+08
CENPK1137D_1018	3.92557e+08	348946308	3.84263e+08	5.48067e+08	6.32676e+08	5.80273e+08	378481691	3.57802e+08	3.39344e+08	4.49125e+08	3.90464e+08	3.72563e+08	5.38573e+08	5.52782e+08	5.84591e+08	4.23445e+08	5.28872e+08	5.40994e+08	3.84831e+08	3.55953e+08	3.6001e+08
CENPK1137D_102	1489930530	1317037847	1367206965	1453456345	1672233467	1811390286	3234016864	2595626908	2048621472	1317133466	1579169364	1422134932	1704309534	1626134422	1576534289	1152212038	1416393423	1565163775	1748563114	1523336269	1779058549
CENPK1137D_1020	5.30797e+08	5.44633e+08	5.47591e+08	2.61367e+08	2.1948e+08	2.13977e+08	1032822205	1201465210	1032352253	3.06797e+08	3.39758e+08	4.15883e+08	2.47629e+08	2.63948e+08	2.62315e+08	3.24623e+08	4.31013e+08	3.86365e+08	6.21468e+08	395610128	4.30738e+08
CENPK1137D_1022	1.16742e+08	1.26088e+08	1.32737e+08	1.34924e+08	1.26024e+08	1.64176e+08	205931702	2.35228e+08	1.4539e+08	9.82559e+07	1.4206e+08	121946654	6.68818e+07	6.0339e+07	8.08568e+07	1.60828e+08	139629301	1.14968e+08	1.4744e+08	1.12985e+08	1.40729e+08
CENPK1137D_1023	5.73687e+08	5.19711e+08	4.84583e+08	6.68662e+08	5.87795e+08	5.9039e+08	270410275	2.78767e+08	2.70451e+08	7.88631e+08	8.19863e+08	7.3962e+08	6.40928e+08	6.41263e+08	712752771	5.93513e+08	7.27345e+08	7.79792e+08	6.42823e+08	614273434	6.28909e+08
CENPK1137D_1025	7.25844e+08	6.55477e+08	6.11779e+08	6.82633e+08	5.76002e+08	5.42558e+08	6.39682e+08	5.37835e+08	7.77255e+08	6.11921e+08	6.75732e+08	5.94993e+08	6.05164e+08	5.81654e+08	6.24536e+08	5.39048e+08	6.68461e+08	6.15382e+08	5.80063e+08	6.8789e+08	6.22081e+08
CENPK1137D_1026	1102807304	1001327696	1007188979	1147355464	1346283056	1323881174	6.42936e+08	5.34162e+08	6.78212e+08	1359189650	1278052543	965929502	1503794829	1401229412	1354789269	959721594	1066396762	1279320128	9.27523e+08	1076319831	9.77646e+08
CENPK1137D_1028	4.19212e+08	4.01409e+08	4.14928e+08	5.51846e+08	5.06526e+08	544123350	2.62394e+08	2.16397e+08	2.42224e+08	399417453	4.79917e+08	350153219	587706316	4.92956e+08	5.73394e+08	3.65117e+08	3.99981e+08	4.29545e+08	4.73535e+08	5.9173e+08	5.22358e+08
CENPK1137D_1029	5.17592e+07	4.30816e+07	5.75437e+07	2.94469e+07	2.66136e+07	2.62509e+07	1.60134e+08	2.08974e+08	1.46004e+08	2.76692e+07	3.58233e+07	4.17979e+07	2.95647e+07	3.32963e+07	2.90577e+07	2.66996e+07	2.67849e+07	3.80289e+07	7.2715e+07	5.06373e+07	4.48938e+07
CENPK1137D_103	4.61853e+07	5.4484e+07	5.95497e+07	1.26539e+08	1.12558e+08	1.07752e+08	1.76229e+07	2.85857e+07	2.64211e+07	7.12507e+07	5.12326e+07	5.54052e+07	9.49352e+07	8.64708e+07	1.02421e+08	140835843	8.08511e+07	6.67445e+07	5.7503e+07	8.98525e+07	8.78649e+07
CENPK1137D_1030	8.46813e+08	6.69227e+08	6.38091e+08	3.7475e+08	3.57512e+08	4.28853e+08	1265378689	1185911948	1326449393	4.86432e+08	7.1184e+08	5.54535e+08	4.4071e+08	4.37279e+08	3.5327e+08	451516699	5.48986e+08	6.04055e+08	8.15172e+08	6.53474e+08	7.37657e+08
CENPK1137D_1031	1.60521e+08	1.50537e+08	1.55285e+08	8.69747e+07	1.02547e+08	7.79589e+07	3.55997e+08	2.32884e+08	2.62276e+08	9.73268e+07	1.08986e+08	1.32583e+08	7.84273e+07	9.59991e+07	9.36882e+07	7.96139e+07	101666008	9.68439e+07	1.42544e+08	1.12588e+08	1.12722e+08
CENPK1137D_1032	1.81872e+08	1.84577e+08	1.6614e+08	1.13934e+08	1.0843e+08	8.93258e+07	312070064	2.82933e+08	3.17575e+08	1.19194e+08	1.22328e+08	1.41345e+08	1.19296e+08	1.27907e+08	1.16215e+08	1.07063e+08	1.39761e+08	1.3609e+08	225147846	1.78996e+08	2.10377e+08
CENPK1137D_1033	6.91005e+08	5.94924e+08	6.48454e+08	4.43501e+08	4.7675e+08	4.07465e+08	1742165002	1737216626	1630282407	6.24017e+08	8.28249e+08	7.67502e+08	5.77253e+08	5.71569e+08	5.01827e+08	5.03403e+08	5.97942e+08	6.39573e+08	9.25989e+08	6.42769e+08	8.44878e+08
CENPK1137D_1035	5.01632e+08	4.48869e+08	4.90096e+08	2.87247e+08	3.19133e+08	3.28359e+08	1217499054	1161901530	1262162129	3.16893e+08	3.57194e+08	3.52229e+08	3.23169e+08	3.26065e+08	2.70982e+08	3.64514e+08	4.33842e+08	4.19246e+08	4.70471e+08	3.66352e+08	3.79071e+08
CENPK1137D_1039	1312335308	1104766685	1147487934	7.87654e+08	713554135	7.29621e+08	6.60798e+08	8.5123e+08	8.68774e+08	8.67676e+08	9.82376e+08	9.45947e+08	7.97678e+08	8.31012e+08	7.90779e+08	8.1343e+08	8.381e+08	8.1354e+08	9.74857e+08	8.16527e+08	8.46919e+08
CENPK1137D_104	7.30235e+08	544097033	5.60279e+08	3.31252e+08	3.67755e+08	3.83911e+08	2676406770	2363452628	2013346359	3.54156e+08	498182910	5.07951e+08	4.14757e+08	3.76245e+08	2.80856e+08	3.43057e+08	3.98603e+08	4.4613e+08	4.81801e+08	4.44849e+08	5.70263e+08
CENPK1137D_1040	2.39439e+08	2.23332e+08	2.30275e+08	1.54035e+08	1.61905e+08	141820611	3.38528e+08	346147741	3.58133e+08	167671888	1.97459e+08	2.33921e+08	1.69335e+08	1.91591e+08	1.47043e+08	1.61308e+08	2.00158e+08	2.11735e+08	3.0092e+08	1.81561e+08	2.02015e+08
CENPK1137D_1042	2.55161e+08	2.25018e+08	2.86576e+08	1.7489e+08	1.95314e+08	1.46536e+08	2.83388e+08	2.45575e+08	2.60619e+08	1.76379e+08	1.58024e+08	2.86661e+08	1.83232e+08	2.14371e+08	1.86372e+08	1.58211e+08	2.24185e+08	1.902e+08	2.76245e+08	2.17928e+08	1.60618e+08
CENPK1137D_1044	4.36688e+08	4.51848e+08	4.23158e+08	3.03037e+08	2.67303e+08	2.73644e+08	8.09678e+08	6.46807e+08	6.59295e+08	3.14107e+08	3.21992e+08	3.7496e+08	3.11726e+08	349354161	3.29838e+08	3.0155e+08	4.01216e+08	3.7761e+08	4.92292e+08	4.41723e+08	4.3683e+08
CENPK1137D_1045	1.58195e+08	1.48405e+08	136250402	9.06658e+07	8.31476e+07	6.86232e+07	1.47418e+08	1.08538e+08	1.31599e+08	1.39228e+08	1.51959e+08	1.5167e+08	1.11057e+08	1.14306e+08	1.16666e+08	1.09114e+08	2.08726e+08	2.09614e+08	1.60796e+08	1.18131e+08	125686567
CENPK1137D_1046	1.07767e+08	1.09143e+08	9.21546e+07	1.15597e+08	1.18097e+08	1.13607e+08	8.1802e+07	8.32244e+07	8.28526e+07	1.34175e+08	1.37132e+08	1.71944e+08	1.41144e+08	1.41115e+08	1.33969e+08	9.93937e+07	1.36803e+08	1.25264e+08	1.54581e+08	1.0441e+08	1.18466e+08
CENPK1137D_1048	1.98639e+08	2.19302e+08	2.03071e+08	296541380	2.50505e+08	2.41343e+08	2.15162e+08	2.88253e+08	2.61317e+08	2.43097e+08	2.28082e+08	2.91402e+08	278616359	2.66455e+08	2.24085e+08	2.97754e+08	2.40638e+08	2.79944e+08	2.30063e+08	2.53918e+08	251177705
CENPK1137D_1049	9.79188e+07	1.13328e+08	9.90739e+07	5.03558e+07	5.7533e+07	6.43168e+07	1.98455e+08	331401382	3.16738e+08	6.88436e+08	5.41495e+08	6.37647e+08	7.03784e+07	6.67355e+07	7.04478e+07	7.9216e+07	1.06119e+08	8.37393e+07	3.93226e+08	1.78231e+08	1.94525e+08
CENPK1137D_105	3.80141e+08	3.33204e+08	3.97814e+08	2.40428e+08	2.2156e+08	2.08311e+08	7.02201e+08	7.96013e+08	685027039	2.4909e+08	2.84622e+08	2.89416e+08	2.72776e+08	2.90039e+08	2.75103e+08	1.67026e+08	2.13217e+08	1.75925e+08	5.13754e+08	3.61761e+08	4.70594e+08
CENPK1137D_1051	2.65297e+08	3.04184e+08	3.43475e+08	3.01566e+08	3.38996e+08	467375830	6.08653e+08	5.78757e+08	5.41487e+08	1.9169e+08	2.06298e+08	1.88334e+08	2.14282e+08	2.25634e+08	1.72723e+08	2.55439e+08	2.27779e+08	2.07916e+08	2.47921e+08	2.00185e+08	2.15453e+08
CENPK1137D_1052	5.46166e+08	5.11918e+08	5.78529e+08	7.8633e+08	8.40048e+08	780807825	2.81666e+08	3.15465e+08	3.47431e+08	6.97694e+08	655504020	5.78723e+08	7.27186e+08	6.50144e+08	7.48246e+08	1180174639	8.88312e+08	8.8788e+08	5.13962e+08	7.24846e+08	6.16942e+08
CENPK1137D_1055	3219408512	2629262625	2295581893	2274887684	1962861930	2181405143	2509330492	2443809138	2339024286	2119806825	2017786238	2162972631	2180155673	2475661940	2412941509	1736484541	1970364140	2012876413	2790857447	3315753852	3345087592
CENPK1137D_1056	9.57653e+08	8.42747e+08	9.02736e+08	9.26004e+08	9.50993e+08	1021721106	5.97642e+08	6.48768e+08	4.89048e+08	1098189586	1113113783	9.89473e+08	9.31975e+08	9.49433e+08	8.75783e+08	1147784114	9.87424e+08	1294718588	9.26943e+08	1063617042	1140345421
CENPK1137D_1057	2.52356e+08	2.14131e+08	203483567	3.15778e+08	2.76111e+08	3.08569e+08	1.87404e+08	1.83205e+08	1.89061e+08	390950321	5.57116e+08	4.16383e+08	4.0561e+08	3.28406e+08	3.53315e+08	339123623	2.52067e+08	2.72589e+08	2.84651e+08	4.57616e+08	4.80208e+08
CENPK1137D_1058	5.0282e+08	4.33478e+08	3.84811e+08	7.67719e+08	9.37875e+08	1129710236	4.3288e+08	3.6908e+08	3.07931e+08	5.1874e+08	567654457	5.81958e+08	5.76882e+08	5.97697e+08	6.12854e+08	5.98984e+08	6.17314e+08	6.93319e+08	4.10592e+08	3.91328e+08	3.71531e+08
CENPK1137D_106	8.35707e+07	1.04472e+08	9.42442e+07	1.24824e+08	1.52876e+08	152654842	8.0772e+07	6.12762e+07	8.0153e+07	1.13229e+08	9.25869e+07	9.28319e+07	114483817	1.15465e+08	1.29706e+08	1.20108e+08	1.14796e+08	1.01728e+08	9.91103e+07	1.08255e+08	1.05607e+08
CENPK1137D_1064	7.1675e+07	7.17725e+07	7.13216e+07	1.30002e+08	1.47354e+08	1.60989e+08	4.65697e+07	5.19734e+07	4.33606e+07	1.03612e+08	8.85034e+07	8.1556e+07	1.1459e+08	1.071e+08	1.35374e+08	1.00595e+08	8.2644e+07	9.47884e+07	8.46825e+07	1.01927e+08	8.42349e+07
CENPK1137D_1065	137836748	1.29956e+08	1.46822e+08	2.39003e+08	2.18533e+08	2.52169e+08	8.09982e+07	9.55227e+07	1.03019e+08	1.1975e+08	1.24091e+08	1.05972e+08	1.92845e+08	173124990	1.97338e+08	1.33693e+08	1.25654e+08	1.12474e+08	1.43033e+08	1.60908e+08	1.31346e+08
CENPK1137D_1067	2.4253e+08	2.57473e+08	2.55508e+08	1.37468e+08	9.25789e+07	1.18745e+08	2.66096e+08	2.39517e+08	2.13893e+08	2.86688e+08	3.28304e+08	3.50007e+08	1.57279e+08	147979901	1.62882e+08	2.32106e+08	2.69139e+08	2.06017e+08	2.18777e+08	2.72104e+08	2.66503e+08
CENPK1137D_1068	1270657482	1203122629	873186711	676130383	562490574	5.37221e+08	1006353622	7.84882e+08	1134232755	6.08677e+08	7.55765e+08	8.20085e+08	9.23308e+08	1008438672	1125393311	9.46854e+08	1265355800	1255466057	6.98545e+08	6.27395e+08	521301511
CENPK1137D_1069	2619545163	2160144605	2114606224	1428357016	1445184255	1464067990	2416237997	2643588759	2353261057	1464075553	1878604598	2185730366	1499899825	1503269211	1360797670	1888135875	1643059603	1662992877	1904380597	1864187982	1980950925
CENPK1137D_107	1.64596e+08	1.89367e+08	177630540	1.58487e+08	1.74601e+08	1.56563e+08	2.19568e+08	1.38863e+08	2.26066e+08	1.80958e+08	1.85092e+08	1.53259e+08	1.46725e+08	1.85731e+08	1.60395e+08	1.19949e+08	132907047	1.3858e+08	1.92592e+08	167471285	164036287
CENPK1137D_1072	5.67084e+08	4.94148e+08	5.05458e+08	3.69469e+08	3.79713e+08	417212085	9.46252e+08	9.56198e+08	6.77628e+08	3.88547e+08	3.82243e+08	4.5693e+08	3.84737e+08	4.19425e+08	4.11507e+08	4.06862e+08	6.42277e+08	6.11906e+08	6.64399e+08	433650054	4.87272e+08
CENPK1137D_1073	2.16624e+08	2.14357e+08	174644012	1.72004e+08	129675565	1.32296e+08	1.95224e+08	2.11927e+08	227650663	1.41943e+08	1.50506e+08	1.5151e+08	1.57712e+08	1.95581e+08	1.77699e+08	168954539	2.02375e+08	212245414	245657469	1.92591e+08	2.24864e+08
CENPK1137D_1075	3.60124e+07	2.86865e+07	3.34728e+07	3.03701e+07	3.2164e+07	2.28739e+07	5.40839e+07	5.53874e+07	4.49704e+07	2.74398e+07	2.51675e+07	3.85492e+07	2.94892e+07	2.72753e+07	2.85108e+07	3.10455e+07	3.11415e+07	3.21796e+07	2.82441e+07	3.84173e+07	3.67286e+07
CENPK1137D_1076	6.1042e+08	6.0549e+08	5.60299e+08	2385614775	2147218000	2173804590	3.73897e+08	3.60475e+08	3.92599e+08	8.26553e+08	1174526821	9.21671e+08	1641503304	1436805069	1591380494	8.47013e+08	7.16793e+08	8.21282e+08	6.37395e+08	7.03524e+08	6.92404e+08
CENPK1137D_1077	3.72404e+08	3.6765e+08	3.72335e+08	4.89055e+08	4.25118e+08	4.04513e+08	2.95404e+08	3.24e+08	2.53068e+08	435432424	434683806	5.41942e+08	3.80482e+08	3.75943e+08	3.87647e+08	3.67348e+08	3.80545e+08	3.4656e+08	4.88474e+08	5.07893e+08	5.76356e+08
CENPK1137D_1079	1579270805	1587383067	1467729846	2154638781	2266288640	2102110620	7.7643e+08	6.31779e+08	7.82046e+08	1288970420	1208196298	1200491438	1812260793	2049714355	2027109136	1505224166	1417952261	1384591416	1027245967	1195689592	1173763951
CENPK1137D_108	8.52661e+07	9.15065e+07	7.65646e+07	6.62175e+07	6.36317e+07	8.20302e+07	7.98453e+07	7.79095e+07	7.62111e+07	9.5447e+07	100190427	1.00474e+08	7.00758e+07	8.16609e+07	8.05738e+07	9.02339e+07	1.31975e+08	1.09701e+08	119974099	6.66408e+07	7.6791e+07
CENPK1137D_1083	7.93512e+08	6.94966e+08	7.88151e+08	4.82348e+08	4.71835e+08	4.51072e+08	1912548853	1778353396	1594893488	4.4903e+08	537475556	5.67512e+08	4.71605e+08	5.0567e+08	4.69421e+08	4.05563e+08	5.10439e+08	4.96854e+08	8.55986e+08	6.65217e+08	7.17052e+08
CENPK1137D_1084	2.67787e+08	2.49264e+08	2.39766e+08	3.27802e+08	366530058	3.34869e+08	2.22611e+08	2.23086e+08	2.25478e+08	3.34714e+08	4.45468e+08	3.48785e+08	3.28593e+08	2.4998e+08	280556772	3.73888e+08	2.84383e+08	3.12164e+08	2.6406e+08	328743477	383702671
CENPK1137D_1087	2.92453e+08	2.4228e+08	2.56659e+08	5.64961e+08	5.0713e+08	4.32534e+08	1.47637e+08	1.28622e+08	1.79005e+08	3.55027e+08	4.22882e+08	3.99475e+08	6.07733e+08	5.93514e+08	547845641	2.74631e+08	1.84922e+08	187763686	3.39321e+08	6.68669e+08	600621801
CENPK1137D_109	6.08228e+08	5.99298e+08	6.39424e+08	9.04934e+08	1015661542	1079029172	8.23828e+08	8.35207e+08	7.65157e+08	8.36224e+08	8.60388e+08	7.00381e+08	8.25762e+08	9.95505e+08	8.49703e+08	1077487334	9.15468e+08	1080947856	796203039	6.73855e+08	7.9096e+08
CENPK1137D_1090	1.12497e+08	1.31031e+08	1.35958e+08	1.74663e+08	1.27705e+08	1.87151e+08	7.83511e+07	1.18353e+08	8.22488e+07	1.17068e+08	1.17889e+08	9.00257e+07	1.49586e+08	1.36767e+08	1.85354e+08	2.37028e+08	1.48169e+08	1.63576e+08	9.47908e+07	1.28028e+08	1.0604e+08
CENPK1137D_1091	1435858336	1303788723	1243095111	8.76388e+08	8.30355e+08	8.1026e+08	2095735771	1544506413	1532870901	9.29831e+08	1106989643	1255785625	1026725511	9.7209e+08	8.94749e+08	7.80194e+08	1152314086	1104350779	1118258280	1059416328	1146541787
CENPK1137D_1092	1306399097	1883923276	1627370604	4.32343e+08	3.67334e+08	3.70751e+08	2.78357e+08	2.66831e+08	3.32336e+08	1117199124	1146940602	1004992312	5.53888e+08	4.96351e+08	5.15718e+08	724834825	7.7215e+08	7.63098e+08	3.16097e+08	2.74617e+08	2.81071e+08
CENPK1137D_1093	1.53264e+08	1.68082e+08	1.92166e+08	2.43233e+08	1.91714e+08	1.73769e+08	8.39201e+07	3.03373e+08	2.98132e+08	2.56033e+08	1.14951e+08	1.27378e+08	2.40456e+08	1.84062e+08	1.68505e+08	2.2154e+08	2.22514e+08	2.04428e+08	1.80345e+08	1.67197e+08	1.76162e+08
CENPK1137D_1094	248957543	2.53081e+08	239389389	3.41261e+08	4.4666e+08	4.70279e+08	1.74987e+08	1.17596e+08	1.29231e+08	2.91761e+08	2.98585e+08	2.23189e+08	401389260	3.24904e+08	4.2631e+08	2.76375e+08	3.20821e+08	3.67051e+08	2.50542e+08	2.91388e+08	2.37266e+08
CENPK1137D_1095	2.53213e+08	2.00947e+08	2.10405e+08	1.91415e+08	2.03367e+08	2.11505e+08	507185771	4.66842e+08	5.04542e+08	1.97688e+08	276090743	2.12536e+08	2.15219e+08	201075565	1.42557e+08	1.46319e+08	1.89103e+08	2.14305e+08	3.04374e+08	2.3257e+08	3.19498e+08
CENPK1137D_1096	3.3717e+08	3.43728e+08	3.1211e+08	4.23554e+08	3.05485e+08	3.72483e+08	3.00381e+08	6.07556e+08	3.21907e+08	3.59745e+08	3.38315e+08	3.96127e+08	387442487	3.37046e+08	3.64366e+08	335683747	2.99578e+08	329852293	4.07652e+08	3.75439e+08	459214609
CENPK1137D_1097	2.4335e+08	2.43353e+08	2.25205e+08	2.12069e+08	2.09197e+08	2.04661e+08	5.44975e+08	4.02342e+08	3.73357e+08	2.58922e+08	2.13289e+08	2.50036e+08	1.75806e+08	2.29348e+08	224442377	1.90984e+08	2.04646e+08	2.09372e+08	1.80963e+08	2.15784e+08	2.18832e+08
CENPK1137D_11	4.01099e+08	3.19538e+08	3.96266e+08	276887934	2.81739e+08	2.32772e+08	4.41843e+08	4.67706e+08	5.00712e+08	2.56993e+08	252395635	3.04763e+08	2.40881e+08	2.88898e+08	2.5078e+08	2.39267e+08	2.76131e+08	2.38614e+08	350504485	3.00497e+08	3.0246e+08
CENPK1137D_110	1.8669e+08	2.17671e+08	1.99097e+08	3.72979e+08	4.19772e+08	3.67364e+08	1.10891e+08	1.156e+08	1.25383e+08	2.11219e+08	1.47789e+08	1.73625e+08	278482815	3.08991e+08	3.20925e+08	3.31986e+08	2.45719e+08	2.16049e+08	2.35238e+08	2.9927e+08	3.21288e+08
CENPK1137D_1101	106935061	1.31222e+08	1.02739e+08	1.2997e+08	9.43021e+07	1.09829e+08	9.21734e+07	9.14442e+07	7.36639e+07	1.11388e+08	1.08921e+08	1.4682e+08	1.22659e+08	1.19259e+08	1.28539e+08	1.07919e+08	1.18231e+08	1.13302e+08	1.08961e+08	1.18431e+08	1.15802e+08
CENPK1137D_1102	1.4454e+08	1.39099e+08	1.60082e+08	1.16455e+08	1.14843e+08	7.6305e+07	2.55795e+08	2.30834e+08	355171375	9.10882e+07	1.03332e+08	1.06605e+08	1.05029e+08	1.11519e+08	8.40433e+07	1.06909e+08	1.1179e+08	111585063	1.52884e+08	1.41735e+08	1.55228e+08
CENPK1137D_1103	6.8466e+08	6.05081e+08	7.38467e+08	3.33092e+08	313550129	2.91422e+08	2800227318	3290840826	3174798853	4.36342e+08	5.11102e+08	5.67962e+08	3.3586e+08	3.48898e+08	3.0463e+08	4.20246e+08	4.86071e+08	4.47657e+08	7.15337e+08	5.19874e+08	5.31647e+08
CENPK1137D_1104	8.16442e+07	7.48595e+07	8.05508e+07	5.58599e+07	5.2297e+07	5.09828e+07	3.59298e+08	2.8943e+08	2.28642e+08	5.78045e+07	7.44215e+07	8.32437e+07	5.15813e+07	5.54378e+07	5.89314e+07	4.61181e+07	5.25584e+07	5.39551e+07	6.93864e+07	6.36308e+07	6.29072e+07
CENPK1137D_1105	7.58293e+08	6.93413e+08	8.28863e+08	5.1346e+08	4.5945e+08	4.43936e+08	1093487364	1448202215	1372752012	391161980	4.14315e+08	5.03141e+08	4.46561e+08	5.68175e+08	4.33346e+08	6.16925e+08	6.90614e+08	6.67115e+08	7.35722e+08	4.50021e+08	4.5943e+08
CENPK1137D_1106	4.69987e+07	5.98885e+07	5.78803e+07	4.08822e+08	266007984	1.2307e+08	3.18911e+07	3.3588e+07	3.67503e+07	5.23077e+07	4.37913e+07	5.06231e+07	1.76991e+08	2.25126e+08	1.02777e+08	3.52543e+07	3.89177e+07	5.69776e+07	3.6181e+07	3.52464e+07	5.77772e+07
CENPK1137D_1107	1.24374e+08	1.05376e+08	110133683	6.31893e+07	5.80221e+07	50359568	8.29845e+08	860368106	7.47916e+08	6.9624e+07	7.79277e+07	117066859	6.29119e+07	7.25437e+07	6.66909e+07	8.07737e+07	9.40933e+07	1.0412e+08	1.25578e+08	1.03556e+08	8.59317e+07
CENPK1137D_1108	3620608551	3593423834	3278861591	2823435940	2683788338	2653445928	5928496282	6350835016	6001956669	3723349037	3746616478	3598505442	3690923610	3638721358	3732399815	2786307169	3753521936	4042205672	4531679238	3355416929	3709420880
CENPK1137D_1109	2.8947e+08	2.72571e+08	3.23326e+08	2.4787e+08	3.1258e+08	2.75304e+08	4.45451e+08	3.62873e+08	3.53295e+08	2.96971e+08	3.59206e+08	3.10484e+08	3.17255e+08	2.67031e+08	2.29408e+08	2.74955e+08	2.87906e+08	3.51791e+08	3.50225e+08	3.39631e+08	3.67989e+08
CENPK1137D_1110	69431947	7.72446e+07	8.49519e+07	1.47582e+08	129587891	1.48964e+08	4.2625e+07	4.24741e+07	4.30647e+07	1.02372e+08	9.67259e+07	8.23864e+07	1.18104e+08	1.04436e+08	1.23731e+08	1.1423e+08	8.45636e+07	8.29152e+07	6.93696e+07	1.17098e+08	9.08462e+07
CENPK1137D_1114	7.99662e+08	5.52066e+08	7.13941e+08	4.27104e+08	5.83332e+08	5.20802e+08	1139814605	1202671578	1144269931	825326660	1427909108	1151805704	6.29425e+08	514314257	3.79891e+08	5.8679e+08	5.50303e+08	6.25106e+08	8.71092e+08	6.60397e+08	8.88249e+08
CENPK1137D_1115	5.28375e+08	5.72081e+08	5.24202e+08	2.8861e+08	2.8031e+08	282784557	6.69659e+08	6.68871e+08	7.56478e+08	3.28401e+08	3.54012e+08	3.68856e+08	3.17996e+08	3.50248e+08	3.39682e+08	3.30439e+08	4.30915e+08	4.06177e+08	678174555	4.17006e+08	4.18766e+08
CENPK1137D_1116	4.93648e+08	4.5065e+08	4.85124e+08	2.63563e+08	2.46196e+08	2.30228e+08	1282902413	1222212493	1291555184	3.18515e+08	335924985	4.24433e+08	2.55106e+08	3.50599e+08	2.33462e+08	287165782	3.52759e+08	3.48227e+08	5.60368e+08	3.87395e+08	4.38471e+08
CENPK1137D_112	6.90899e+08	5.56727e+08	6.31041e+08	500637713	5.28784e+08	4.91143e+08	9.90258e+08	1185306640	1331466297	5.93379e+08	5.64442e+08	5.54356e+08	516605800	5.11074e+08	3.82452e+08	596111337	5.49966e+08	5.79063e+08	3.74032e+08	4.22886e+08	4.62089e+08
CENPK1137D_1125	3.33626e+07	2.80193e+07	3.32673e+07	1.69308e+07	2.06731e+07	1.90958e+07	5.37939e+07	4.19126e+07	4.35526e+07	3.15561e+07	2.5129e+07	3.51817e+07	2.11397e+07	2.37621e+07	2.50421e+07	1.25902e+07	2.20569e+07	1.48134e+07	4.93473e+07	2.84026e+07	3.48768e+07
CENPK1137D_1128	2976626869	3648353852	4039697683	4465584057	5282073480	4712973464	2248492442	1996204941	2379318723	5556452572	3790309634	3494452958	4063413320	4066811384	4720353294	5419045349	3793988807	3555244506	2289909283	3722138160	3152129957
CENPK1137D_1129	1.48101e+08	1.91036e+08	1.63357e+08	2.7907e+08	2.36667e+08	263833105	7.36912e+07	8.7347e+07	9.33562e+07	146802712	1.20732e+08	1.33999e+08	2.13131e+08	1.84449e+08	2.13992e+08	2.0841e+08	1.65312e+08	1.58938e+08	1.3078e+08	1.78659e+08	1.41642e+08
CENPK1137D_113	6.99033e+07	8.147e+07	7.11769e+07	7.13946e+07	4.912e+07	5.67719e+07	9.23424e+07	1.44272e+08	1.18479e+08	6.471e+07	6.38094e+07	6.79801e+07	6.24809e+07	5.20518e+07	5.97161e+07	5.36739e+07	5.56136e+07	5.53734e+07	8.12423e+07	7.61883e+07	7.54987e+07
CENPK1137D_1132	1487836223	1335269500	1255608352	9.09319e+08	8.56416e+08	8.52655e+08	2908067744	2417434660	2414486146	1126173752	1270273572	1244108442	1052734292	1145935254	1123015351	8.91688e+08	1239011670	1263194470	1768671871	1475432766	1612479738
CENPK1137D_1135	1.12163e+08	9.24499e+07	8.61112e+07	1.48412e+08	1.38711e+08	1.3456e+08	7.27778e+07	7.06845e+07	8.54069e+07	1.55048e+08	2.0568e+08	2.26299e+08	1.29423e+08	1.62185e+08	1.15892e+08	6.88253e+07	7.35841e+07	7.83702e+07	1.31756e+08	9.90804e+07	1.08383e+08
CENPK1137D_1137	196370166	1.90881e+08	1.89745e+08	1.22879e+08	1.14259e+08	8.58854e+07	3.49463e+08	2.36739e+08	3.30914e+08	1.29616e+08	144765227	145325698	1.24021e+08	1.40629e+08	1.30904e+08	1.31834e+08	1.75302e+08	2.00135e+08	1.70144e+08	1.65007e+08	1.48091e+08
CENPK1137D_1138	1250058746	1371960605	1409949526	9.01607e+08	8.20625e+08	8.71137e+08	1505656949	1696527051	1254718180	7.67853e+08	703809283	8.79058e+08	9.89817e+08	1062663373	9.05292e+08	9.55936e+08	1053433278	1004026782	1307706125	1071373085	1309356320
CENPK1137D_114	2186601091	1922230205	2658426256	1401039161	1485999699	1407000034	5042115527	4518930729	3605632917	2010321127	2921406889	2489016733	1748344026	1568211453	1647854434	2509200210	1760416718	1722856318	2397616965	3137387188	3427236856
CENPK1137D_1142	9.12067e+07	9.97964e+07	9.04984e+07	1.13997e+08	1.10649e+08	1.01878e+08	6.83247e+07	6.3025e+07	5.95494e+07	1.59433e+08	1.55511e+08	1.83681e+08	1.1901e+08	1.21083e+08	1.19491e+08	9.17104e+07	9.86323e+07	9.6155e+07	1.17568e+08	1.12442e+08	1.2543e+08
CENPK1137D_1143	1.23662e+08	1.13852e+08	110975113	9.962e+07	1.24537e+08	1.29762e+08	1.7427e+08	143146793	1.48574e+08	1.1031e+08	124655127	104991404	1.22391e+08	110249145	1.34327e+08	9.44166e+07	9.35736e+07	9.50677e+07	1.4073e+08	1.47551e+08	1.34257e+08
CENPK1137D_1145	1.28671e+08	1.49351e+08	1.42667e+08	2.42039e+08	2.66218e+08	2.22514e+08	7.22873e+07	6.67678e+07	8.62444e+07	1.5811e+08	9.99282e+07	1.38966e+08	1.85696e+08	217992497	2.02904e+08	1.84631e+08	1.78633e+08	1.51922e+08	1.15014e+08	1.35875e+08	1.19678e+08
CENPK1137D_1146	7.73295e+07	5.36126e+07	5.32326e+07	45372395	3.12798e+07	3.50263e+07	1.1865e+08	6.98643e+07	7.99282e+07	6.37686e+07	2.50354e+08	203856304	4.41216e+07	3.87607e+07	3.37112e+07	4.04722e+07	3.15409e+07	3.69348e+07	9.2318e+07	1.2204e+08	1.15692e+08
CENPK1137D_1149	1.09273e+08	8.93495e+07	9.66971e+07	6.9352e+07	6.47084e+07	6.05572e+07	8.17324e+07	101697332	8.0222e+07	6.43847e+07	8.06058e+07	9.45416e+07	7.28677e+07	6.70994e+07	6.353e+07	7.35453e+07	7.50918e+07	8.75702e+07	9.03894e+07	8.08943e+07	7.81857e+07
CENPK1137D_1151	1305294094	1313859483	1409557436	3988882606	4126224402	3895218109	9.09136e+08	8.10334e+08	7.98441e+08	2746360020	2162002953	2286189595	3381066343	3562352242	3518612402	3231019597	2365108784	2552203595	1457887498	2587337589	2300417497
CENPK1137D_1152	367354708	5.26082e+08	5.58471e+08	3.57278e+08	3.73569e+08	3.58195e+08	1.46603e+08	1.41828e+08	1.42778e+08	7.17743e+08	529969683	5.71981e+08	3.36111e+08	3.15258e+08	3.22444e+08	8.32222e+08	6.30828e+08	7.06246e+08	2.33396e+08	3.06904e+08	2.42351e+08
CENPK1137D_1153	1.57844e+08	1.47709e+08	1.62946e+08	1.36087e+08	1.3371e+08	1.17318e+08	1.86073e+08	1.94408e+08	1.80899e+08	1.59437e+08	1.22553e+08	1.31149e+08	1.26343e+08	1.55658e+08	1.61669e+08	131500215	1.89601e+08	1.79822e+08	1.26648e+08	9.65546e+07	1.01698e+08
CENPK1137D_1154	1.52893e+08	1.82189e+08	1.64985e+08	3.24134e+08	2.8429e+08	3.37885e+08	8.22552e+07	8.78416e+07	9.37112e+07	1.68843e+08	1.48494e+08	1.41302e+08	2.67472e+08	2.64107e+08	2.78087e+08	3.02959e+08	2.56381e+08	2.64737e+08	1.30768e+08	1.59429e+08	1.34206e+08
CENPK1137D_1155	3346501576	3274831638	3491265029	4597432408	5287305648	5248558475	2981863089	2370068955	2110874827	3565384478	3992551863	3592253919	4933674687	4471477782	4858226628	3986610507	2689630791	3152383632	3119600982	5093251632	4716334727
CENPK1137D_1156	1.39302e+08	1.33999e+08	153848242	3.21146e+08	2.42177e+08	304216365	8.91163e+07	7.88983e+07	6.49679e+07	2.20446e+08	2.7399e+08	2.0776e+08	3.09848e+08	261240167	3.02973e+08	3.11452e+08	1.9867e+08	2.08034e+08	1.71414e+08	399297278	3.65117e+08
CENPK1137D_1157	7.28507e+08	5.5504e+08	6.4963e+08	7.0092e+08	6.73411e+08	5.99075e+08	3.54203e+08	3.4861e+08	3.12679e+08	1050846114	1247940141	1317337679	638441804	642360713	6.44534e+08	960677423	8.43595e+08	8.67774e+08	8.02501e+08	1061667289	1043381885
CENPK1137D_1159	1036951112	1016027119	1066188475	1928434568	1948750286	1949621933	6.6918e+08	6.40161e+08	6.42889e+08	1461702317	1131670946	1264608858	1376597192	1550525264	1578907289	1062897174	9.06103e+08	9.02991e+08	1236572856	1756123570	1468810808
CENPK1137D_116	3202291687	2908163257	2836780662	1773919707	1482191624	1469451013	5716843375	6387644517	5597055980	1678627958	1821145064	2252841011	1767113368	2007253922	1881902806	1521639225	1755577233	1634172690	2534343656	2102405728	2298163919
CENPK1137D_1160	2.18584e+08	2.00102e+08	1.915e+08	1.19414e+08	1.21491e+08	1.15607e+08	3.83813e+08	3.95054e+08	3.6765e+08	107889165	8.22201e+07	1.23592e+08	1.26253e+08	1.50921e+08	1.18061e+08	8.6036e+07	1.52056e+08	1.36522e+08	2.02363e+08	1.31112e+08	1.46533e+08
CENPK1137D_1161	1687604422	1543279124	1516403434	1779918335	1763802078	1857565844	1639051447	1641714359	1583273223	1461074728	1599242151	1546476567	1910895104	1812006400	1826362405	1576125701	1749324770	1766856297	1498988457	1433591456	1459201807
CENPK1137D_1164	8.64756e+08	7.7996e+08	8.96212e+08	4.73042e+08	437630215	3.94739e+08	3081987085	3584829383	3418544386	4.33306e+08	4.75231e+08	5.12217e+08	4.72796e+08	4.44764e+08	3.48161e+08	5.64882e+08	7.29241e+08	7.18815e+08	1034444447	8.00212e+08	9.73521e+08
CENPK1137D_1165	2845935086	2150039012	2232657698	1661973337	1673838382	1824044166	3196759366	2704043532	2578258774	2539640522	3896499009	3122619108	2213738681	2121149745	1951667127	1929471214	2189731147	2375642197	2202253434	2050939989	2376147526
CENPK1137D_1166	9.57194e+07	1.15399e+08	1.12376e+08	8.88087e+07	5.14055e+07	5.41351e+07	1.08317e+08	1.02785e+08	8.41193e+07	1.05157e+08	1.16101e+08	1.17974e+08	8.84693e+07	1.98876e+08	195071095	8.13006e+07	119055825	1.07922e+08	9.90897e+07	4.21543e+07	5.55924e+07
CENPK1137D_1167	1.79185e+08	2.17984e+08	1.53868e+08	1.46126e+08	1.71883e+08	1.90375e+08	4.44698e+08	231621102	2.3496e+08	1.57855e+08	1.44234e+08	1.50048e+08	1.40278e+08	2.04045e+08	2.19381e+08	1.28926e+08	1.43854e+08	1.62336e+08	1.92297e+08	1.73982e+08	1.73803e+08
CENPK1137D_1168	5.29294e+07	6.22243e+07	5.6984e+07	3.57717e+07	2.25326e+07	2.24973e+07	5.7674e+07	9.5345e+07	7.76711e+07	2.92017e+07	2.37121e+07	3.72749e+07	3.68403e+07	3.67832e+07	3.32603e+07	3.16428e+07	4.13647e+07	3.5812e+07	4.28593e+07	3.30332e+07	3.60374e+07
CENPK1137D_1169	5.76578e+07	5.16576e+07	5.74876e+07	8.06621e+07	7.60262e+07	7.83655e+07	5.41354e+07	5.26263e+07	4.5678e+07	7.34372e+07	6.61168e+07	5.42743e+07	9.61996e+07	9.05234e+07	9.65417e+07	5.49333e+07	6.80737e+07	7.99359e+07	7.23217e+07	8.39172e+07	8.1987e+07
CENPK1137D_1170	5.83812e+07	7.29577e+07	6.00711e+07	4.99382e+07	5.4597e+07	4.74357e+07	132242911	82342850	9.75038e+07	7.22576e+07	6.57371e+07	9.28465e+07	5.74576e+07	6.38237e+07	4.99461e+07	6.40608e+07	6.63635e+07	3.96914e+07	6.21873e+07	5.9501e+07	1.24694e+08
CENPK1137D_1171	7.46195e+07	9.92749e+07	6.90681e+07	6.40887e+07	6.73323e+07	5.58429e+07	315609695	1.90459e+08	3.00688e+08	7.15424e+07	7.4969e+07	1.09156e+08	6.59536e+07	7.12335e+07	4.90771e+07	6.90911e+07	7.37389e+07	5.93728e+07	9.01176e+07	8.28552e+07	120210082
CENPK1137D_1172	3.08877e+08	3.49766e+08	3.3792e+08	390299379	4.14212e+08	400849525	3.78961e+08	3.34369e+08	3.71237e+08	3.04981e+08	2.61537e+08	2.65591e+08	3.28305e+08	3.62925e+08	3.96576e+08	321980618	297945679	2.72992e+08	3.22134e+08	346324224	3.28141e+08
CENPK1137D_1174	4.42552e+08	3.88106e+08	4.32298e+08	4.16871e+08	4.64562e+08	4.38774e+08	3.55783e+08	4.34629e+08	3.63083e+08	3.79017e+08	3.62042e+08	3.53241e+08	3.6083e+08	3.67226e+08	3.90903e+08	6.72016e+08	5.88112e+08	6.71625e+08	391948390	3.85882e+08	3.70188e+08
CENPK1137D_1177	2.67981e+08	221650274	2.30073e+08	233743973	2.09443e+08	2.33022e+08	113225121	1.0027e+08	1.20971e+08	2.21962e+08	2.99147e+08	203933534	3.69779e+08	3.18296e+08	3.41245e+08	2.95057e+08	3.06977e+08	3.49678e+08	2.30381e+08	2.90826e+08	250723216
CENPK1137D_1178	568605930	5.12768e+08	5.71243e+08	7.61723e+08	593770491	6.61434e+08	830847204	7.97288e+08	6.94112e+08	7.08519e+08	8.94122e+08	9.21984e+08	6.20221e+08	6.77717e+08	5.88125e+08	7.71834e+08	6.52654e+08	6.23538e+08	6.50859e+08	8.27477e+08	8.95871e+08
CENPK1137D_1179	69592409	8.29129e+07	7.28069e+07	8.44011e+07	9.55114e+07	7.53226e+07	3.63701e+07	3.74508e+07	6.63843e+07	8.93387e+07	6.9068e+07	7.99275e+07	8.07882e+07	7.58166e+07	6.6792e+07	9.85121e+07	7.88702e+07	7.37606e+07	5.74378e+07	7.12258e+07	6.08586e+07
CENPK1137D_1180	2.99698e+08	3.08011e+08	3.09979e+08	3.518e+08	3.57061e+08	3.52074e+08	2.54105e+08	260925338	2.24839e+08	3.44865e+08	3.31734e+08	3.26892e+08	3.75212e+08	3.48683e+08	4.1105e+08	4.85794e+08	4.60624e+08	4.02771e+08	3.96183e+08	4.36388e+08	5.02423e+08
CENPK1137D_1181	3.85048e+08	2.84245e+08	3.35044e+08	2.27478e+08	2.9019e+08	2.67739e+08	552311850	4.99155e+08	399331220	2.88801e+08	3.27722e+08	3.412e+08	2.21191e+08	226814097	2.53988e+08	2.22882e+08	2.57569e+08	248874685	3.26388e+08	2.85192e+08	2.90983e+08
CENPK1137D_1183	2.97349e+08	1.68472e+08	212224356	1.36665e+08	1.50931e+08	1.66867e+08	4.17536e+08	2.35694e+08	2.0769e+08	1.33955e+08	170571395	1.78381e+08	1.14826e+08	1.38345e+08	1.62381e+08	1.39911e+08	1.55762e+08	1.8054e+08	1.94398e+08	1.62253e+08	1.84553e+08
CENPK1137D_1184	7.36937e+07	6.48714e+07	6.97725e+07	6.35376e+07	6.1627e+07	7.13128e+07	5.99736e+07	8.35264e+07	5.39769e+07	7.77676e+07	77290596	7.61675e+07	8.65072e+07	6.98062e+07	8.60016e+07	5.81239e+07	5.85634e+07	6.16328e+07	7.68758e+07	8.00059e+07	7.78517e+07
CENPK1137D_1185	524470266	5.90785e+08	5.82097e+08	1098218074	1044345356	1080613273	393742775	3.84641e+08	4.2364e+08	6.68018e+08	6.2506e+08	5.89761e+08	9.32235e+08	869256942	9.70008e+08	9.91093e+08	8.05251e+08	7.58677e+08	5.5976e+08	754607965	677455477
CENPK1137D_1187	1.25821e+08	2.06014e+08	2.19195e+08	1.96459e+08	2.66281e+08	2.05449e+08	8.94339e+07	1.2053e+08	1.14753e+08	2.74857e+08	1.40338e+08	1.57119e+08	1.58244e+08	1.46584e+08	1.70113e+08	3.18392e+08	1.73669e+08	1.85578e+08	8.00783e+07	1.03783e+08	9.56422e+07
CENPK1137D_1189	8.0804e+08	6.20781e+08	7.3448e+08	5.80877e+08	6.0153e+08	5.85742e+08	1610376517	1912401667	1729319125	7.42161e+08	953846171	9.18467e+08	5.46813e+08	4.9503e+08	3.9719e+08	7.21641e+08	7.36219e+08	7.25521e+08	6.10955e+08	5.44778e+08	6.86813e+08
CENPK1137D_119	8.64255e+08	8.25884e+08	740545613	7.74916e+08	7.94476e+08	7.07224e+08	7.34991e+08	7.76059e+08	737430640	708831476	6.73101e+08	8.3085e+08	8.21949e+08	8.36109e+08	8.09418e+08	5.63426e+08	6.33736e+08	6.56264e+08	6.3015e+08	5.6066e+08	5.97369e+08
CENPK1137D_1190	1.76693e+08	2.1915e+08	1.90676e+08	1.95681e+08	2.09255e+08	2.39222e+08	2.73199e+08	2.91992e+08	2.43707e+08	1.933e+08	166353582	1.661e+08	1.73058e+08	1.81224e+08	2.20949e+08	1.39089e+08	1.63301e+08	1.60526e+08	2.10273e+08	1.40191e+08	1.41115e+08
CENPK1137D_1191	1.76459e+08	1.99398e+08	1.85333e+08	2.90403e+08	2.63036e+08	2.65177e+08	1.17618e+08	1.45094e+08	1.26118e+08	1.71737e+08	1.33796e+08	1.62576e+08	2.50539e+08	2.64941e+08	2.45913e+08	2.96853e+08	2.31441e+08	2.51345e+08	178422077	2.20002e+08	2.20533e+08
CENPK1137D_1193	9.40375e+08	8.37045e+08	8.2725e+08	6.20414e+08	6.32367e+08	6.6252e+08	1592453314	1498260155	1486735651	554781645	6.48544e+08	6.60874e+08	5.98027e+08	6.24492e+08	5.58856e+08	5.9312e+08	6.48336e+08	6.60005e+08	9.9261e+08	8.71448e+08	9.13647e+08
CENPK1137D_1197	5.3671e+08	4.80488e+08	5.6123e+08	3.89317e+08	4.07898e+08	3.49741e+08	9.42822e+08	1163603046	1124573531	4.90391e+08	4.63493e+08	5.47774e+08	416090370	3.91195e+08	3.31638e+08	4.69301e+08	530524582	500686223	4.65387e+08	4.00209e+08	437282302
CENPK1137D_12	2.65348e+08	2.3231e+08	2.48975e+08	1.90314e+08	1.91921e+08	1.91248e+08	3.47885e+08	3.74119e+08	3.16287e+08	2.55117e+08	2.54088e+08	231817496	228989600	2.62551e+08	2.65845e+08	2.25286e+08	3.01462e+08	2.90308e+08	320667757	2.21022e+08	275168122
CENPK1137D_120	1.57977e+08	1.82169e+08	1.32904e+08	3.95026e+08	2.98961e+08	373640780	7.56855e+07	9.9617e+07	8.25154e+07	5.03052e+08	3.66988e+08	4.26719e+08	3.29929e+08	2.78185e+08	2.89444e+08	2.10946e+08	1.44514e+08	167990865	1.56258e+08	3.22821e+08	3.03921e+08
CENPK1137D_1200	8.16952e+08	989419452	9.50775e+08	1871429158	1948278929	1871874070	4.5016e+08	4.01349e+08	4.40965e+08	1107702171	1223520015	9.58774e+08	1958629499	1569144779	2048134117	955668948	7.53796e+08	7.68236e+08	6.41498e+08	8.17586e+08	7.73191e+08
CENPK1137D_1201	111694966	1.2146e+08	9.29705e+07	1.89625e+08	1.34619e+08	1.81828e+08	6.09166e+07	6.91179e+07	5.23029e+07	1.22575e+08	1.25491e+08	153824423	1.56741e+08	1.27525e+08	1.56845e+08	8.88004e+07	9.91921e+07	1.03597e+08	1.41585e+08	1.73724e+08	1.41029e+08
CENPK1137D_1203	3.36671e+08	3.46581e+08	342246607	3.64823e+08	3.25188e+08	2.90849e+08	4.28819e+08	4.78316e+08	5.1696e+08	2.90275e+08	2.68888e+08	3.44275e+08	2.93859e+08	3.2376e+08	2.98456e+08	2.80037e+08	3.15873e+08	2.98694e+08	3.44533e+08	2.92413e+08	2.74462e+08
CENPK1137D_1207	1.24901e+08	131457255	1.4201e+08	1.79813e+08	2.10562e+08	2.20131e+08	1.23229e+08	1.41086e+08	1.29295e+08	104009246	8.7901e+07	9.42566e+07	1.40736e+08	155345478	1.51398e+08	1.55947e+08	126422326	1.20959e+08	1.21261e+08	1.13635e+08	1.09806e+08
CENPK1137D_121	5.47212e+08	5.204e+08	5.03914e+08	5.21187e+08	5.39333e+08	515616379	5.15946e+08	4.80869e+08	5.06382e+08	5.03687e+08	5.1863e+08	490438992	5.74097e+08	6.1167e+08	6.19364e+08	3.97839e+08	5.10179e+08	5.69577e+08	6.93149e+08	5.37175e+08	5.15454e+08
CENPK1137D_1210	5.64105e+07	5.77283e+07	7.36393e+07	3.08957e+07	3.15864e+07	3.16582e+07	1.37777e+08	2.61225e+08	2.19755e+08	3.90835e+07	3.87853e+07	3.92082e+07	3.14846e+07	3.98184e+07	3.72614e+07	3.67453e+07	5.13065e+07	4.52739e+07	5.3723e+07	4.26524e+07	4.75065e+07
CENPK1137D_1214	3.18049e+08	3.16086e+08	3.72454e+08	2.38546e+08	2.71405e+08	3.14982e+08	2.50397e+08	2.21257e+08	2.27604e+08	5.53831e+08	4.71303e+08	4.2015e+08	3.03574e+08	3.08041e+08	3.50533e+08	7.41175e+08	5.37436e+08	5.01875e+08	5.77265e+08	9.22733e+08	6.92413e+08
CENPK1137D_1215	102333957	1.48343e+08	1.11639e+08	2.10399e+08	1.87932e+08	207989180	5.72354e+07	6.84398e+07	6.73122e+07	1.54378e+08	1.66398e+08	1.36688e+08	2.09049e+08	1.45978e+08	193155901	1.65173e+08	1.29316e+08	1.25759e+08	1.22144e+08	1.33876e+08	1.54612e+08
CENPK1137D_1216	9.76288e+07	1.09286e+08	9.6448e+07	1.00492e+08	9.83386e+07	1.00579e+08	8.92993e+07	7.98274e+07	8.33621e+07	1.03902e+08	9.97385e+07	8.89288e+07	1.08412e+08	1.03335e+08	1.32459e+08	8.48495e+07	9.17831e+07	9.89486e+07	9.41038e+07	9.70957e+07	8.36005e+07
CENPK1137D_1217	5.01774e+08	4.57684e+08	5.29904e+08	3.17099e+08	2.57265e+08	2.43991e+08	1093409442	1451338208	1178130859	4.75341e+08	6.54898e+08	7.25004e+08	335972105	3.44488e+08	3.26915e+08	3.21411e+08	3.47425e+08	3.54085e+08	5.59684e+08	3.73142e+08	3.90976e+08
CENPK1137D_1218	6.38799e+07	7.50604e+07	6.69773e+07	1.15396e+08	120700207	1.19273e+08	4.64804e+07	3.65188e+07	4.20779e+07	8.93957e+07	5.68609e+07	5.95679e+07	1.00147e+08	1.00732e+08	1.09058e+08	9.11063e+07	8.07876e+07	7.63635e+07	6.50792e+07	7.94156e+07	7.29099e+07
CENPK1137D_122	2.92917e+08	3.01024e+08	3.32294e+08	6.49369e+08	6.47803e+08	6.50228e+08	1.98278e+08	1.99837e+08	1.72955e+08	3.56973e+08	2.88377e+08	3.0294e+08	5.36852e+08	5.4182e+08	5.86817e+08	4.12834e+08	3.18086e+08	314703890	3.46561e+08	5.33918e+08	4.94623e+08
CENPK1137D_1220	2.19897e+08	2.14287e+08	1.95734e+08	2.82627e+08	267191291	2.14823e+08	1.63499e+08	1.28293e+08	1.53713e+08	4.11108e+08	4.56196e+08	4.8842e+08	2.64928e+08	2.56668e+08	2.83285e+08	1.77159e+08	1.59701e+08	1.6856e+08	2.46959e+08	3.52506e+08	3.21209e+08
CENPK1137D_1221	3.86022e+08	4.02434e+08	3.94408e+08	6.71028e+08	6.67208e+08	6.12734e+08	340882358	2.6696e+08	3.17137e+08	4.23564e+08	4.07967e+08	4.39639e+08	5.42813e+08	6.03888e+08	5.62793e+08	4.96206e+08	6.2079e+08	5.92179e+08	452711012	4.15988e+08	4.06113e+08
CENPK1137D_1222	4044514610	4269269797	4012194453	3525460424	3783729781	3473799890	3807194570	4041354578	3938950390	4590565045	4779043742	5002512178	4456359741	3731211823	4092945821	4058146122	4602762913	4885619206	3482377376	2929051716	2857762807
CENPK1137D_1225	3416833806	2922197323	3342045430	2003574595	1696445863	1753012669	5957348551	7251581866	4918759386	1851461180	2008793898	2401939376	1719942592	1997498542	1835802480	1810224242	2285216405	2261985580	3734712083	2663599744	3054707553
CENPK1137D_1226	4.36986e+08	4.22568e+08	4.4375e+08	5.35566e+08	6.31799e+08	5.84743e+08	3.43662e+08	3.29321e+08	3.3064e+08	5.97011e+08	5.87529e+08	4.51258e+08	5.91774e+08	4.63605e+08	6.42983e+08	5.71325e+08	7.27154e+08	7.56429e+08	5.21215e+08	485906120	4.49364e+08
CENPK1137D_1227	7.30229e+07	6.10747e+07	6.05571e+07	4.22963e+07	4.95371e+07	4.69837e+07	6.98245e+07	9.64782e+07	6.5289e+07	6.12545e+07	7.03964e+07	6.66987e+07	7.38451e+07	7.06144e+07	5.87535e+07	5.15533e+07	5.12288e+07	5.92814e+07	8.79041e+07	5.94726e+07	6.42638e+07
CENPK1137D_123	6.67439e+07	8.3244e+07	8.51196e+07	1.6226e+08	1.45006e+08	1.79417e+08	5.22256e+07	6.01864e+07	4.98832e+07	7.52214e+07	5.79337e+07	5.23966e+07	1.24837e+08	1.2252e+08	1.60524e+08	1.20087e+08	8.18837e+07	7.71771e+07	5.86857e+07	8.86441e+07	7.56911e+07
CENPK1137D_1232	2.46628e+08	1.97935e+08	246690667	1.55565e+08	1.54565e+08	1.63392e+08	3.22191e+08	3.20234e+08	2.70469e+08	1.86526e+08	2.00505e+08	2.18803e+08	169996476	1.56323e+08	1.7532e+08	2.35339e+08	1.82767e+08	2.52135e+08	2.20691e+08	1.89188e+08	193065700
CENPK1137D_1233	2.80445e+08	2.59596e+08	291368770	6.37708e+08	6.56756e+08	5.97188e+08	1.7701e+08	1.43058e+08	1.60088e+08	3.67235e+08	3.43448e+08	3.6097e+08	5.40396e+08	5.19666e+08	5.03671e+08	6.53669e+08	4.4694e+08	3.94079e+08	2.7322e+08	5.76698e+08	5.62188e+08
CENPK1137D_1234	895665749	6.41467e+08	770371552	7.69642e+08	6.67398e+08	6.09953e+08	5.45645e+08	512085353	5.32857e+08	1006094433	1171110399	1256793578	8.30304e+08	8.24166e+08	6.6944e+08	6.61197e+08	6.11945e+08	650139872	7.65598e+08	1228360883	1161350848
CENPK1137D_1235	1.29537e+08	1.14113e+08	8.93605e+07	7.14666e+07	7.00789e+07	7.3721e+07	1.63324e+08	1.65965e+08	1.37334e+08	7.45379e+07	8.85937e+07	9.56454e+07	7.14754e+07	7.89843e+07	8.50395e+07	7.83262e+07	1.00581e+08	8.81007e+07	1.32665e+08	8.96074e+07	8.56184e+07
CENPK1137D_1239	204156627	2.22128e+08	2.2506e+08	3.78196e+08	3.16905e+08	3.10356e+08	1.45225e+08	1.4988e+08	1.55377e+08	2.58137e+08	2.42824e+08	2.37655e+08	3.70187e+08	2.98673e+08	3.41295e+08	2.44339e+08	3.47835e+08	3.29384e+08	200898523	1.97617e+08	1.814e+08
CENPK1137D_1241	1909522912	1687539328	1765392131	4162255971	3971558012	4114537710	5.10503e+08	4.45674e+08	5.09817e+08	1684279292	1674469462	1378409746	3419621833	3319836673	3477389950	3046587469	2036437929	1919695885	9.3787e+08	1974710474	1959565149
CENPK1137D_1243	8.62436e+07	9.09849e+07	8.94679e+07	5.20535e+07	5.36402e+07	5.45908e+07	2.12411e+08	1.84467e+08	1.78198e+08	4.20321e+07	5.42128e+07	5.61371e+07	5.18351e+07	5.8502e+07	5.09868e+07	4.88185e+07	6.97572e+07	7.16653e+07	1.28172e+08	6.52674e+07	7.28169e+07
CENPK1137D_1244	6.94946e+07	5.62532e+07	5.55635e+07	3.45461e+07	3.01183e+07	2.56465e+07	4.37076e+07	3.71966e+07	4.09076e+07	6.86164e+07	7.51501e+07	8.6498e+07	6.27368e+07	5.99252e+07	5.40137e+07	2.88209e+07	5.24625e+07	4.69813e+07	1.18116e+08	1.03277e+08	1.20175e+08
CENPK1137D_1246	197475579	1.66049e+08	1.69862e+08	1.73001e+08	197895688	191440844	1.04168e+08	1.28751e+08	1.05436e+08	2.72602e+08	2.11402e+08	2.39001e+08	2.09509e+08	2.06476e+08	1.8608e+08	2.85022e+08	3.02109e+08	2.85819e+08	1.68754e+08	1.75225e+08	2.24311e+08
CENPK1137D_1247	6.02203e+08	5.14858e+08	5.51395e+08	6.17048e+08	570475754	539189402	4.24376e+08	4.18745e+08	4.53417e+08	6.00387e+08	5.85399e+08	4.98122e+08	5.74196e+08	629458304	7.07001e+08	6.52141e+08	7.33428e+08	8.06811e+08	5.36398e+08	5.72115e+08	4.96483e+08
CENPK1137D_1248	9.41908e+07	8.45042e+07	9.16933e+07	9.75558e+07	9.41133e+07	92605922	4.59127e+07	5.84096e+07	5.40898e+07	9.50043e+07	8.6373e+07	1.03168e+08	1.12271e+08	9.07783e+07	9.16691e+07	8.00831e+07	8.09522e+07	7.62372e+07	8.52391e+07	9.87869e+07	9.27592e+07
CENPK1137D_1249	9.16662e+08	7.12307e+08	1025486764	1084103527	8.9457e+08	9.41136e+08	3.64815e+08	4.14311e+08	4.31749e+08	2061913502	2465271097	2118888412	1843978545	1374814611	1342175691	8.542e+08	5.88247e+08	5.34991e+08	2996133467	6702292862	5564449521
CENPK1137D_1252	7.17055e+08	736512997	7.56876e+08	1147292136	1049545344	1081593473	6.31048e+08	8.87377e+08	8.24049e+08	6.25847e+08	5.06145e+08	5.66854e+08	8.81534e+08	9.32401e+08	9.6954e+08	1061586047	1094123963	9.44979e+08	7.62294e+08	6.54395e+08	6.61566e+08
CENPK1137D_1253	5.36716e+08	511776421	3.96936e+08	3.22391e+08	2.53953e+08	2.26408e+08	422703959	3.7549e+08	5.35793e+08	5.05442e+08	4.31609e+08	4.8553e+08	3.36558e+08	3.78145e+08	3.46468e+08	2.64839e+08	4.79037e+08	4.16726e+08	5.71507e+08	4.93572e+08	5.57906e+08
CENPK1137D_126	1.74098e+08	2.50772e+08	2.45366e+08	102043964	9.64576e+07	1.16957e+08	8.57763e+07	6.47738e+07	6.38384e+07	2.08174e+08	1.87633e+08	1.73671e+08	9.74424e+07	1.00829e+08	1.14386e+08	2.88964e+08	2.43572e+08	2.34766e+08	7.3422e+07	9.08361e+07	7.67604e+07
CENPK1137D_1260	1009364250	9.89632e+08	9.62527e+08	6.54911e+08	5.08476e+08	4.99823e+08	1282112253	1380031077	1528356279	8.10048e+08	8.8336e+08	949813298	7.0047e+08	806257875	7.06694e+08	5.43229e+08	6.20508e+08	6.24506e+08	1221446419	1039733316	1035268922
CENPK1137D_1261	1313925345	1088453936	1216080796	716354422	7.02281e+08	722351649	2408878717	2277313872	2595399435	8.04678e+08	9.57239e+08	7.39884e+08	9.69106e+08	9.77405e+08	8.55143e+08	7.23879e+08	1004854373	1019517019	1240812904	9.70371e+08	1079858379
CENPK1137D_1262	4.50067e+07	4.39875e+07	5.36308e+07	5.45088e+07	4.05501e+07	4.673e+07	4.06909e+07	3.7536e+07	5.36544e+07	5.95824e+07	1.08706e+08	5.50006e+07	5.05602e+07	4.26464e+07	4.52922e+07	6.29482e+07	4.38837e+07	4.83606e+07	5.90485e+07	82064198	6.90023e+07
CENPK1137D_1263	1.17504e+08	1.46759e+08	116842176	3.00724e+08	3.78893e+08	3.34452e+08	6.22586e+07	6.27326e+07	5.47504e+07	1.71236e+08	1.23449e+08	1.45694e+08	2.22774e+08	1.74696e+08	2.36132e+08	1.80923e+08	1.66394e+08	2.45785e+08	1.16231e+08	1.40986e+08	9.75501e+07
[truncated: 3,116 more rows]

[truncated: 1 more sheets: FigEV4_E]
