# Supplementary material for: Model‐guided development of an evolutionarily stable yeast chassis
Source: Mol Syst Biol. 2021 Jul 22;17(7):e10253. doi: 10.15252/msb.202110253 (PMC8297383; doi:10.15252/msb.202110253)
Supplement: Supplementary file 5 — Source Data for Figure 1 [file MSB-17-e10253-s001.zip]

Archive with 3 entries (2 files):
- MSB-2021-10253_SourceDataForFigure1.xlsx
- __MACOSX/
- __MACOSX/._MSB-2021-10253_SourceDataForFigure1.xlsx
