# Supplementary material for: Model‐guided development of an evolutionarily stable yeast chassis
Source: Mol Syst Biol. 2021 Jul 22;17(7):e10253. doi: 10.15252/msb.202110253 (PMC8297383; doi:10.15252/msb.202110253)
Supplement: Supplementary file 5 — Source Data for Figure 1 [file MSB-17-e10253-s001.zip › MSB-2021-10253_SourceDataForFigure1.xlsx]

## Sheet: Fig_1D
	Growth rate (h-1)	Max. OD600nm
WT 1	0.3841	5.888
WT 2	0.3674	5.712
WT 3	0.3724	5.552
Chassis_z 1	0.1252	5.44
Chassis_z 2	0.1271	5.6
Chassis_z 3	0.1252	5.248
Chassis_Sz 1	0.0557	1.52
Chassis_Sz 2	0.0416	1.604
Chassis_Sz 3	0.0459	1.776
Chassis_Mz 1	0.0861	2.976
Chassis_Mz 2	0.0909	2.736
Chassis_Fz 1	0.075	3.99
Chassis_Fz 2	0.084	3.83
Chassis_Fz 3	0.0701	3.91

## Sheet: Fig_1E
Strains	Succinic acid (g/L)
WT	0.0167775
	0.0135323
	0.0233603
S1	0.131804
	0.135876
	0.118481
Chassis_z	0.0384332
	0.0241216
	0.0369033
Chassis_S	0.268683
	0.293658
	0.287878
Chassis_Sz	0.403699
	0.496742
	0.516538

## Sheet: Fig_1F
Strains	Fumaric acid (g/L)
WT	0.002
	0.002
	0.002
F1	0.109
	0.111
	0.11
Chassis_z	0.002
	0.002
	0.002
Chassis_F	0.258
	0.248
	0.253
Chassis_Fz	0.137
	0.135
	0.12

## Sheet: Fig_1G
strains	Malic acid (g/L)
WT	0.007
	0.007
	0.009
M1	0.094
	0.113
	0.117
Chassis	0.037
	0.025
	0.036
Chassis_M	0.169
	0.181
	0.148
Chassis_MZ	0.461
	0.49
	0.452
