# Supplementary material for: Model‐guided development of an evolutionarily stable yeast chassis
Source: Mol Syst Biol. 2021 Jul 22;17(7):e10253. doi: 10.15252/msb.202110253 (PMC8297383; doi:10.15252/msb.202110253)
Supplement: Supplementary file 6 — Source Data for Figure 2 [file MSB-17-e10253-s003.zip › MSB-2021-10253_SourceDataForFigure2.xlsx]

## Sheet: Fig_2A
Strains	Parental			Evolved			Parental			Evolved
	Chassis_Sz			E_Chassis_Sz			Chassis			E_Chassis
Succinic acid (g/L)	0.404	0.498	0.516	0.587	0.742	0.736	0.039	0.024	0.037	0.009	0.009	0.009

## Sheet: Fig_2B
	Parental			Evolved			Parental			Evolved
Strains	Chassis_F			E_Chassis_F			Chassis			E_Chassis
Fumaric acid (g/L)	0.258	0.248	0.253	0.345	0.353	0.35	0.004	0.003	0.004	0.002	0.002	0.002

## Sheet: Fig_2C
	Parental			Evolved			Parental			Evolved
Strains	Chassis_Mz			E_Chassis_Mz			Chassis			E_Chassis
Malic acid (g/L)	0.461	0.49	0.452	0.203	0.282	0.28	0.034	0.025	0.036	0.004	0.004	0.004

## Sheet: Fig_2D
	Product secretion Rate (mmol/gCDW/h)			growth rate (1/h)
	Replicate 1	Replicate 2	Replicate 3	Average
E_Chassis_Mz	0.0229002	0.0330157	0.0316799	0.127
Chassis_Mz		0.0360918	0.0415906	0.088
E_Chassis_F		0.0401067	0.0423607	0.182
Chassis_F	0.0299697	0.0296507	0.0312757	0.039
E_Chassis_Sz	0.0786078	0.10311	0.0967776	0.147
Chassis_Sz	0.0474801	0.0667694	0.0607515	0.024

## Sheet: Fig_2E
	chassis_z	WT	Chasssis_Sz	Chassis_Mz	Chassis_F	Chasssis_Sz	Chassis_Mz	Chassis_F	Chasssis_Sz	Chassis_Mz	Chassis_F
Reaction	Predicted	Predicted	Predicted	Predicted	Predicted	Parental	Parental	Parental	Evolved	Evolved	Evolved
R_13GS	0.120338	0.120534	0.0689717	0.0683396	0.102788	0.0145147	0.0219521	0.0221097	0.0477222	0.0341268	0.0719117
R_2DDA7Ptm	-0.0280272	-0.0280729	-0.0160638	-0.0159166	-0.0239397	0	-0.00511274	-0.00514944	-0.0111147	-0.0079483	-0.0167485
R_2OBUTtm	0.0204345	0.0204678	0.0117121	0.0116047	0.0174543	0.00246474	0.00372768	0.00375443	0.00810368	0.00579507	0.0122113
R_2OXOADPtim	0.0303495	0.030399	0.0173949	0.0172355	0.0259233	0.00366065	0.00553638	0.00557612	0.0120357	0.00860689	0.0181363
R_34HPPt2m	0.00343579	0.0034414	0.00196923	0	0.00839655	0	0	0.0019873	0.00389835	0	0.00587435
R_3C3HMPtm	-0.0314312	-0.0314824	-0.0180148	-0.0178497	-0.0268472	-0.00379112	-0.00573369	-0.00577485	-0.0124646	-0.00891364	-0.0187827
R_3MOBtm	-0.028059	-0.0281048	-0.016082	-0.0159347	-0.0239669	-0.00338438	-0.00511854	-0.00515528	-0.0111273	-0.00795732	-0.0167676
R_3MOPtm	0	0	0	-0.0116047	0	-0.00246474	-0.00372768	0	0	-0.00579507	0
R_6PGLter	-0.000307525	-0.000308027	-0.000176258	-0.000174643	-0.000262675	-3.71e-05	-5.61e-05	-5.65e-05	-0.000121955	-8.72e-05	-0.000183771
R_AASAD1	0	0	0.0173949	0	0.0259233	0	0	0	0	0	0.0181363
R_AASAD2	0.0303495	0.030399	0	0.0172355	0	0.00366065	0.00553638	0.00557612	0.0120357	0.00860689	0
R_AATA	0.0303495	0.030399	0.0173949	0.0172355	0.0259233	0.00366065	0.00553638	0.00557612	0.0120357	0.00860689	0.0181363
R_ABTA	0	0	0.70625	0	0	0	0	0.00268227	0	0	0
R_ACACT1m	0.00139977	0.00140205	0.000802279	0.000794927	0.00119563	0.000168835	0.000255347	0.00025718	0.000555104	0.000396964	0.000836477
R_ACALDt	0	0	0	0	0	0	0	0	-0.735338	-0.610601	0
R_ACCOACr	0.0421627	0.0422315	0.0241656	0.0239442	0.0360137	0.00508552	0.00769135	0.00774656	0.0167204	0.011957	0.0251957
R_ACGKm	0.0345064	0.0345627	0.0197774	0.0195961	0.0240122	0.00205544	0.00310865	0.00313097	0.0111483	0.00978576	0.0167992
R_ACHBSm	0.0204345	0.0204678	0.0117121	0.0116047	0.0174543	0.00246474	0.00372768	0.00375443	0.00810368	0.00579507	0.0122113
R_ACLSm	0.0594901	0.0595872	0.0340968	0.0337844	0.0508141	0.00717549	0.0108522	0.0109301	0.0235919	0.016871	0.0355503
R_ACONT	0.869363	0.689739	0.0724403	0.0717764	0.0664025	0.013031	0.00501956	0.00471632	0.0509047	0.00970488	0.0762005
R_ACONTm	0.242996	0.360151	0.768171	0.760361	0.0922806	0	0.0176886	0.0178155	0.042844	0.0345384	0.0645608
R_ACOTAim	0.0345064	0.0345627	0.0197774	0.0195961	0.0240122	0.00205544	0.00310865	0.00313097	0.0111483	0.00978576	0.0167992
R_ACS	0.0541774	0.0542658	0.0310518	0.0307673	0.0462762	0.00653469	0.0118831	0.00995402	0.0214851	0.0153643	0.0323755
R_ACSp	0	0	0	0.779389	0	0	0.00895035	0	0	0.0179023	0
R_ACt2r	-0.55439	-0.555294	-1.09644	-1.10824	-0.57396	-0.100805	-0.264059	-0.175707	-0.566616	-0.403058	-1.64938
R_ACtp	0	0	0	0.779389	0	0	0.00895035	0	0	0.0179023	0
R_ACtr	0.55439	0.555294	1.09644	1.10824	0.57396	0.100805	0.144232	0.111959	0.270758	0.182121	0.431295
R_ADA	0	0	0	0	0	0	0.000361741	0	0	0	0
R_ADHAPR_SC	0	0	0.00150123	0	0.00223727	0	0	0	0	0	0.00156522
R_ADK1	0.16533	0.165599	0.0947589	0.87328	0.141218	0.0199415	0.0411099	0.030376	0.0655646	0.0647885	0.098798
R_ADK1m	0	0	0	0	0	-0.00205544	0	0	0	0	0
R_ADK3m	0	0	0	0	0	0.00205544	0	0	0	0	0
R_ADNK1	0.001983	0.00198624	0.00113656	0.00112615	0.0016938	0.000239183	0	0.000364338	0.000786398	0.000562365	0.00118501
R_ADSK	0.00607627	0.00608618	0.00348262	0.0034507	0.0051901	0.000732898	0.00110844	0.00111639	0.00240966	0.00172318	0.00363107
R_ADSL1r	0.0122904	0.0123104	0.00704425	0.0069797	0.010498	0.00148242	0.0329764	0.00225812	0.00487398	0.00348546	0.00734452
R_ADSL2r	0.0104972	0.0105143	0.00601648	0.00596135	0.00896629	0.00126614	0.00191491	0.00192865	0.00416286	0.00297693	0.00627294
R_ADSS	0.0122904	0.0123104	0.00704425	0.0069797	0.010498	0.00148242	0.0329764	0.00225812	0.00487398	0.00348546	0.00734452
R_AGAT_SC	0.00261926	0.00262354	0.00150123	0.00148748	0.00223727	0.000315926	0.000477808	0.000481238	0.00103872	0.000742803	0.00156522
R_AGPRim	0.0345064	0.0345627	0.0197774	0.0195961	0.0240122	0.00205544	0.00310865	0.00313097	0.0111483	0.00978576	0.0167992
R_AGTi	0.125841	0.00553492	0.0724403	0.0717764	0.0664025	0	0	0	0.0509047	0.00970488	0.0762005
R_AHCi	0.001983	0.00198624	0.00113656	0.00112615	0.0016938	0.000239183	0.000361741	0.000364338	0.000786398	0.000562365	0.00118501
R_AHSERL2	0.00607627	0.00608618	0.00348262	0.0034507	0.0051901	0.000732898	0.00110844	0.00111639	0.00240966	0.00172318	0.00363107
R_AICART	0.0175279	0.0175565	0.0100461	0.00995405	0.0149716	0.00211415	0.00319744	0.0032204	0.006951	0.00497077	0.0104743
R_AIRCr	0.0104972	0.0105143	0.00601648	0.00596135	0.00896629	0.00126614	0.00191491	0.00192865	0.00416286	0.00297693	0.00627294
R_AKGCITm	0.607458	0.547919	0	-0.0245223	0	0.013031	-0.00904353	-0.0211121	0	0	0
R_AKGDam_f	0.878481	0.936143	0	0.699007	0	0	0	0	0	0	0
R_AKGDbm	0.878481	0.936143	0	0.699007	0	0	0	0	0	0	0
R_AKGMALm	0	0	-0.784235	0	-0.11622	-0.0114258	0	0	-0.0539587	-0.0161457	-0.0813093
R_AKGt2r	0	0	0	0	0	0	-0.001	0	0	-0.0039	0
R_ALATA_L	-0.174494	-0.0542668	-0.100326	-0.0994062	-0.10796	-0.0058683	-0.00887523	-0.00893894	-0.0701988	-0.0235024	-0.105274
R_ALCD2ir	0	0	0	0	0	1.94676	1.89781	1.97847	0	1.06251	0
R_ALDD2x	0	0	0.0275692	0.334689	0.0410861	0	0	0	0	0	1.24683
R_ALDD2y	0.0481011	0.0481796	0	0.472017	0	0.00580179	0.139552	0.0725854	0.314933	0.252481	0
R_AMPDA	0	0	0	0	0	0	0.0303727	0	0	0	0
R_ANPRT	0.00301162	0.00301654	0.00172612	0.0017103	0.00257241	0.000363251	0.000549382	0.000553326	0.00119432	0.000854073	0.00179969
R_ANS	0.00301162	0.00301654	0.00172612	0.0017103	0.00257241	0.000363251	0.000549382	0.000553326	0.00119432	0.000854073	0.00179969
R_ARGSL	0.0170411	0.0170689	0.00976714	0.00967763	0.0145558	0.00205544	0.00310865	0.00313097	0.00675798	0.00483273	0.0101835
R_ARGSSr	0.0170411	0.0170689	0.00976714	0.00967763	0.0145558	0.00205544	0.00310865	0.00313097	0.00675798	0.00483273	0.0101835
R_ASADi	0.0461075	0.0461827	0.0264266	0.0261844	0.0804693	0.00556133	0.00841097	0.00847134	0.0182848	0.0400585	0.027553
R_ASNS1	0.0107846	0.0108022	0.00618119	0.00612455	0.00921176	0.0013008	0.00196733	0.00198145	0.00427683	0.00305843	0.00644467
R_ASPCT	0.0117284	0.0117475	0.00672212	0.00666052	0.0100179	0.00141463	0.0021395	0.00215485	0.0046511	0.00332607	0.00700866
R_ASPKi	0.0461075	0.0461827	0.0264266	0.0261844	0.0804693	0.00556133	0.00841097	0.00847134	0.0182848	0.0400585	0.027553
R_ASPt2m	0	0	0	0.0391923	0	0	0.00621731	0	0	0.0195715	0
R_ASPTA	-0.139997	-0.140225	-0.0802394	-0.118696	-0.160666	-0.0168859	-0.0624901	-0.0257217	-0.0555184	-0.0862564	-0.0836597
R_ASPTAm	0	0	0	0.0391923	0	0	0.00621731	0	0	0.0195715	0
R_ATP2tp_H	0	0	0	0.779389	0	0	0.00895035	0	0	0.0179023	0
R_ATPM	1	1	1	1	1	1	1	1	1	1	1
R_ATPPRT	0.00703065	0.00704212	0.00402963	0.0039927	0.0060053	0.000848013	0.00128254	0.00129174	0.00278814	0.00199384	0.00420139
R_ATPS3m	6.32088	6.33707	4.3498	5.17964	7.34062	0	0.353511	0.278529	2.12149	1.25201	4.01051
R_ATPtm_H	7.16486	7.23865	4.33002	5.85905	7.31661	0	0.350402	0.275398	2.11034	1.24222	3.99371
R_biomass_SC5_notrace	0.106043	0.106216	0.0607787	0.0602217	0.0905777	0.0127905	0.0193444	0.0194833	0.0420534	0.030073	0.0633694
R_BPNT	0.00607627	0.00608618	0.00348262	0.0034507	0.0051901	0.000732898	0.00110844	0.00111639	0.00240966	0.00172318	0.00363107
R_BTDD_RR	0	0	0	0	0	0	0	0	-0.326585	0	0
R_BTDt_RR	0	0	0	0	0	0	0	0	0.326585	0	0
R_C14STR	0.000233295	0.000233675	0.000133713	0.000132488	0.000199271	2.81e-05	4.26e-05	4.29e-05	9.25e-05	6.62e-05	0.000139413
R_C22STDSx	0	0	0	0	0	8.95e-06	0	0	0	0	0
R_C24STRer	7.42e-05	7.44e-05	4.25e-05	4.22e-05	6.34e-05	8.95e-06	1.35e-05	1.36e-05	2.94e-05	2.11e-05	4.44e-05
R_C3STDH1	0.000233295	0.000233675	0.000133713	0.000132488	0.000199271	2.81e-05	4.26e-05	4.29e-05	9.25e-05	6.62e-05	0.000139413
R_C3STDH2	0.000233295	0.000233675	0.000133713	0.000132488	0.000199271	2.81e-05	4.26e-05	4.29e-05	9.25e-05	6.62e-05	0.000139413
R_C3STKR1	0.000233295	0.000233675	0.000133713	0.000132488	0.000199271	2.81e-05	4.26e-05	4.29e-05	9.25e-05	6.62e-05	0.000139413
R_C3STKR2	0.000233295	0.000233675	0.000133713	0.000132488	0.000199271	2.81e-05	4.26e-05	4.29e-05	9.25e-05	6.62e-05	0.000139413
R_C4STMO1	0.000233295	0.000233675	0.000133713	0.000132488	0.000199271	2.81e-05	4.26e-05	4.29e-05	9.25e-05	6.62e-05	0.000139413
R_C4STMO2	0.000233295	0.000233675	0.000133713	0.000132488	0.000199271	2.81e-05	4.26e-05	4.29e-05	9.25e-05	6.62e-05	0.000139413
R_C5STDS	0	0	0	0	0	8.95e-06	0	0	0	0	0
R_C8STI	0	0	0	0	0	8.95e-06	0	0	0	0	0
R_CAT	0	0	0	0	0	0.000707317	0.00106975	0.00107743	0	0	0
R_CBPS	0.0287695	0.0288164	0.0164893	0.0163381	0.0245737	0.00347007	0.00524815	0.00528582	0.0114091	0.00815881	0.0171921
R_CHLSTI	7.42e-05	7.44e-05	4.25e-05	4.22e-05	6.34e-05	0	1.35e-05	1.36e-05	2.94e-05	2.11e-05	4.44e-05
R_CHORM	0.0250156	0.0250564	0.0143377	0.0142063	0.0213673	0.00301729	0.00456335	0.00459611	0.00992039	0.00709422	0.0149489
R_CHORS	0.0280272	0.0280729	0.0160638	0.0159166	0.0239397	0.00338054	0.00511274	0.00514944	0.0111147	0.0079483	0.0167485
R_CITtam	-0.233878	-0.113748	-0.0563765	0.699007	-0.0424628	0	0	-0.020679	-0.03979	0.0161457	-0.059452
R_CITtap	0	0	0	0.779389	0	0	0.00895035	0	0	0.0179023	0
R_CITtbm	-0.0280272	-0.0280729	-0.0160638	-0.0159166	-0.0239397	0	-0.00511274	-0.00514944	-0.0111147	-0.0079483	-0.0167485
R_CO2t	-3.0886	-3.08238	-1.60073	-1.5619	-3.24276	-1.9523	-2.04245	-2.12163	-1.81417	-1.92551	-1.7842
R_CO2tm	-2.47109	-2.52384	-1.74508	-1.64716	-0.453614	-0.0533431	-0.0748259	-0.0840383	-0.230679	-0.128162	-0.347099
R_COAtim	0.00139977	0.00140205	0.000802279	0.000794927	0.00119563	0.000168835	0.000255347	0.00025718	0.000555104	0.000396964	0.000836477
R_CSm	1.11236	1.04989	0.840612	0.0527482	0.158683	0.013031	0.0137578	0.0225319	0.0937487	0.0263409	0.140761
R_CSp	0	0	0	0.779389	0	0	0.00895035	0	0	0.0179023	0
R_CTPS1	0.00474012	0.00474786	0.00271681	0.00269191	0.00404882	0.000571737	0.000864697	0.000870904	0.00187978	0.00134426	0.00283261
R_CYOOm	3.00667	3.00032	1.94312	2.30878	3.27321	0.00197585	0.159143	0.125462	0.950085	0.559368	1.79324
R_CYOR_u6m	6.01334	6.00064	3.88624	4.61755	6.54641	0.00395171	0.318286	0.250925	1.90017	1.11874	3.58649
R_CYSTGL	0.000699884	0.000701026	0.000401139	0.000397463	0.000597813	8.44e-05	0.000127673	0.00012859	0.000277552	0.000198482	0.000418238
R_CYSTS	0.000699884	0.000701026	0.000401139	0.000397463	0.000597813	8.44e-05	0.000127673	0.00012859	0.000277552	0.000198482	0.000418238
R_CYTK1	-0.00288437	-0.00288908	-0.00165318	-0.00163803	-0.00246371	-0.000347903	-0.000526169	-0.000529946	-0.00114385	-0.000817986	-0.00172365
R_D_LACt2m	0	0	0	0	0	-0.0261093	0	0	0	0	-0.263502
R_D_LACtm	0	0	0	0	0	0.0261093	0	0	0	0	0.263502
R_DADK	-0.000381755	-0.000382378	-0.000218803	-0.000216798	-0.00032608	-4.6e-05	-6.96e-05	-7.01e-05	-0.000151392	-0.000108263	-0.00022813
R_DAGPYP_SC	0.000699884	0.000701026	0.000401139	0.000397463	0.000597813	8.44e-05	0.000127673	0.00012859	0.000277552	0.000198482	0.000418238
R_DASYN_SC	0.00185575	0.00185878	0.00106363	0.00105388	0.00158511	0.000223834	0.000338528	0.000340958	0.000735934	0.000526278	0.00110896
R_DB4PS	0.000209965	0.000210308	0.000120342	0.000119239	0.000179344	2.53e-05	3.83e-05	3.86e-05	8.33e-05	5.95e-05	0.000125472
R_DCMPDA	-0.000254503	-0.000254919	-0.000145869	-0.000144532	-0.000217387	-3.07e-05	-4.64e-05	-4.68e-05	-0.000100928	-7.22e-05	-0.000152087
R_DDPA	0	0	0	0	0	0.00338054	0	0	0	0	0
R_DDPAm	0.0280272	0.0280729	0.0160638	0.0159166	0.0239397	0	0.00511274	0.00514944	0.0111147	0.0079483	0.0167485
R_DESAT18_2	0.000534457	0.000535329	0.000306325	0.000303517	0.000456512	6.45e-05	9.75e-05	9.82e-05	0.000211949	0.000151568	0.000319382
R_DGK1	-0.000254503	-0.000254919	-0.000145869	-0.000144532	-0.000217387	-3.07e-05	-4.64e-05	-4.68e-05	-0.000100928	-7.22e-05	-0.000152087
R_DHAD1m	0.0594901	0.0595872	0.0340968	0.0337844	0.0508141	0.00717549	0.0108522	0.0109301	0.0235919	0.016871	0.0355503
R_DHAD2m	0.0204345	0.0204678	0.0117121	0.0116047	0.0174543	0.00246474	0.00372768	0.00375443	0.00810368	0.00579507	0.0122113
R_DHAK	0	0	0	0	0	0.00647355	0	0	0	0	0
R_DHAPtm	0	0	0	0	0	0.00206361	0	0	0	0	0
R_DHFRi	0.000381755	0.000382378	0.000218803	0.000216798	0.00032608	4.6e-05	6.96e-05	7.01e-05	0.000151392	0.000108263	0.00022813
R_DHORD4i	0.0117284	0.0117475	0.00672212	0.00666052	0.0100179	0	0	0	0.0046511	0.00332607	0
R_DHORDfum	0	0	0	0	0	0	0	0	0	0	0.00700866
R_DHORDi	0	0	0	0	0	0.00141463	0.0021395	0.00215485	0	0	0
R_DHORTS	-0.0117284	-0.0117475	-0.00672212	-0.00666052	-0.0100179	-0.00141463	-0.0021395	-0.00215485	-0.0046511	-0.00332607	-0.00700866
R_DHQS	0.0280272	0.0280729	0.0160638	0.0159166	0.0239397	0.00338054	0.00511274	0.00514944	0.0111147	0.0079483	0.0167485
R_DHQTi	0.0280272	0.0280729	0.0160638	0.0159166	0.0239397	0.00338054	0.00511274	0.00514944	0.0111147	0.0079483	0.0167485
R_DMATT	0.000466589	0.000467351	0.000267426	0.000264976	0.000398542	5.63e-05	8.51e-05	8.57e-05	0.000185035	0.000132321	0.000278826
R_DOLPMMer	0.0856722	0.0858119	0.0491031	0.0486531	0.0731777	0.0103335	0.0156284	0.0157406	0.0339749	0.024296	0.0511962
R_DOLPMTcer	0.0856722	0.0858119	0.0491031	0.0486531	0.0731777	0.0103335	0.0156284	0.0157406	0.0339749	0.024296	0.0511962
R_DOLPt2er	-0.0856722	-0.0858119	-0.0491031	-0.0486531	-0.0731777	-0.0103335	-0.0156284	-0.0157406	-0.0339749	-0.024296	-0.0511962
R_DPMVD	0.00139977	0.00140205	0.000802279	0.000794927	0.00119563	0.000168835	0.000255347	0.00025718	0.000555104	0.000396964	0.000836477
R_DROPPRy	0.000104983	0.000105154	6.02e-05	5.96e-05	8.97e-05	1.27e-05	1.92e-05	1.93e-05	4.16e-05	2.98e-05	6.27e-05
R_DRTPPD	0.000104983	0.000105154	6.02e-05	5.96e-05	8.97e-05	1.27e-05	1.92e-05	1.93e-05	4.16e-05	2.98e-05	6.27e-05
R_E4Ptm	0.0280272	0.0280729	0.0160638	0.0159166	0.0239397	0	0.00511274	0.00514944	0.0111147	0.0079483	0.0167485
R_ENO	1.67575	1.61421	1.94221	1.94549	0.740336	2.06168	2.18612	2.17827	2.05244	2.12297	1.79552
R_ERGSTter	7.42e-05	7.44e-05	4.25e-05	4.22e-05	6.34e-05	8.95e-06	1.35e-05	1.36e-05	2.94e-05	2.11e-05	4.44e-05
R_ERGTETROLter	7.42e-05	7.44e-05	4.25e-05	4.22e-05	6.34e-05	8.95e-06	1.35e-05	1.36e-05	2.94e-05	2.11e-05	4.44e-05
R_ETOHt	0	0	0	0	0	-1.94676	-1.89781	-1.97847	0	-1.06251	0
R_EX_ac_e_	0	0	7.46e-13	-4.38e-13	0	0	0.119827	0.0637478	0.295858	0.220938	1.21808
R_EX_acald_e_	0	0	0	0	0	0	0	0	0.735338	0.610601	0
R_EX_akg_e_	0	0	0	0	0	0	0.001	0	0	0.0039	0
R_EX_btd_RR_e_	0	0	0	0	0	0	0	0	0.326585	0	0
R_EX_co2_e_	3.0886	3.08238	1.60073	1.5619	3.24276	1.9523	2.04245	2.12163	1.81417	1.92551	1.7842
R_EX_etoh_e_	0	0	0	0	0	1.94676	1.89781	1.97847	0	1.06251	0
R_EX_for_e_	0	0	0	0	0	0	0.000100011	0.000100729	0	0	0
R_EX_fum_e_	0	0	0	0	0.100423	0	0	0.01	0	0	0.015
R_EX_glc_e_	-1.15	-1.15	-1.15	-1.15	-1.15	-1.07083	-1.15	-1.15	-1.15	-1.15	-1.15
R_EX_gly_e_	0	0	0	0	0	-0.0151785	-0.0230561	-0.0232216	0.001	0.001	0.001
R_EX_glyc_e_	0	0	0	0	0	0.00469637	0	0	0	0	0
R_EX_h_e_	0.533425	0.534295	1.86311	1.88974	0.656476	0.117034	0.280179	0.158633	0.610207	0.423013	1.73785
R_EX_h2o_e_	4.35392	4.34976	3.10464	3.07387	4.52439	0.172223	0.3964	0.372408	2.04127	1.25164	2.65633
R_EX_mal_L_e_	0	0	0	0.793402	0	0	0.04	0	0	0.02	0
R_EX_nh4_e_	-0.593466	-0.594434	-0.340146	-0.337028	-0.506915	-0.0564032	-0.0852044	-0.085816	-0.23635	-0.169302	-0.355645
R_EX_o2_e_	-3.01258	-3.00624	-1.94651	-2.31213	-3.27825	-0.00340507	-0.161291	-0.127626	-0.952429	-0.561044	-1.79678
R_EX_pi_e_	-0.0209647	-0.0209989	-0.0120159	-0.0119058	-0.0179072	-0.00252869	-0.0038244	-0.00385185	-0.00831395	-0.00594543	-0.0125281
R_EX_so4_e_	-0.00819713	-0.0082105	-0.00469819	-0.00465514	-0.00700166	-0.000988709	-0.00149533	-0.00150606	-0.00325072	-0.00232464	-0.00489846
R_EX_succ_e_	0	0	0.77869	0	0	0.0339365	0.002	0	0.0509047	0.001	0.0850015
R_FACOAL140	-0.00100953	-0.00101118	-0.000578613	-0.000573311	-0.0008623	-0.000121766	-0.000184159	-0.000545533	-0.000400348	-0.000286295	-0.000603277
R_FACOAL160	-0.00195968	-0.00196287	-0.00112319	-0.0011129	-0.00167388	-0.000236369	-0.000357485	0	-0.000777146	-0.000555749	-0.00117107
R_FACOAL161	0.00100953	0.00101118	0.000578613	0.000573311	0.0008623	0.000121766	0.000184159	0.000185481	0.000400348	0.000286295	0.000603277
R_FACOAL181	0.00195968	0.00196287	0.00112319	0.0011129	0.00167388	0.000236369	0.000357485	0.000360052	0.000777146	0.000555749	0.00117107
R_FAS100COA	0.00593841	0.0059481	0.00340361	0.00337242	0.00507235	0.00071627	0.00108329	0.00109107	0.00235499	0.00168409	0.00354869
R_FAS120COA	0.00581964	0.00582914	0.00333554	0.00330497	0.00497091	0.000701945	0.00106162	0.00106924	0.00230789	0.00165041	0.00347772
R_FAS140COA	0.00546334	0.00547225	0.00313132	0.00310262	0.00466657	0.000658969	0.000996626	0.00100378	0.00216659	0.00154936	0.00326479
R_FAS160	0	0	0	0	0	0	0	0.000360052	0	0	0
R_FAS160COA	0.00385997	0.00386626	0.00221235	0.00219207	0.00329703	0.000465576	0.000704138	0.000349141	0.00153074	0.00109466	0.00230665
R_FAS161	0.00100953	0.00101118	0.000578613	0.000573311	0.0008623	0.000121766	0.000184159	0.000185481	0.000400348	0.000286295	0.000603277
R_FAS180COA	0.00029692	0.000297405	0.00017018	0.000168621	0.000253618	3.58e-05	5.42e-05	5.46e-05	0.000117749	8.42e-05	0.000177434
R_FAS181	0.00195968	0.00196287	0.00112319	0.0011129	0.00167388	0.000236369	0.000357485	0.000360052	0.000777146	0.000555749	0.00117107
R_FAS80COA_L	0.00593841	0.0059481	0.00340361	0.00337242	0.00507235	0.00071627	0.00108329	0.00109107	0.00235499	0.00168409	0.00354869
R_FBA	0.852385	0.8519	0.979422	0.980985	-0.130669	1.03494	1.09571	1.08149	1.03198	1.0656	0.710094
R_FBA3	0	0	0	0	0	0	0	0.00678617	0	0	0.130616
R_FBP	0	0	0	0	0.130669	0	0	0	0	0	0
R_FDNG	0	0.000549137	0.000314226	0.000311346	0	0	0	0	0	0	0
R_FORt	0	0	0	0	0	0	-0.000100011	-0.000100729	0	0	0
R_FRDcm	0	0	0	0	0	0.0339365	0	0	0	0	0.00179227
R_FTHFLi	0.000548242	0	0	0	0.000468287	6.61e-05	0	0	0.000217416	0.000155477	0.00032762
R_FUM	0.16567	0.0454286	0.0228279	0.0943951	0	-0.0291325	0.038	0	0.0157948	0.02	0
R_FUMm	0.878481	0.936143	0	0.699007	0	0	0	0	0	0	0
R_FUMt2r	0	0	0	0	-0.100423	0	0	-0.01	0	0	-0.015
R_G3PD1ir	0.00261926	0.00262354	0	0.00148748	0	0.0135495	0.000477808	0.000481238	0.00103872	0.000742803	0
R_G3PD1irm	0	0	0	0	0	0.0318729	0	0	0	0	0.00179227
R_G3PDm	0	0	0	0	0	0.0339365	0	0	0	0	0.00179227
R_G3PT	0	0	0	0	0	0.0111699	0	0	0	0	0
R_G5SADr	0.0174653	0.0174938	0.0100103	0.00991851	0.0149182	0.0021066	0.00318603	0.0032089	0.00692619	0.00495302	0.0104369
R_G5SD	0	0	0	0	0.00546184	0	0	0	0	0	0.00382118
R_G5SD2	0	0	0	0	0	0.0021066	0.00318603	0.0032089	0.00253582	0	0
R_G6PDH2	0	0	0	0	3.07938	0	0	0.0211197	0	0	0.394323
R_G6PDH2er	0.000307525	0.000308027	0.000176258	0.000174643	0.000262675	3.71e-05	5.61e-05	5.65e-05	0.000121955	8.72e-05	0.000183771
R_G6PI3	0	0.968551	0	0	0	0	0	1.0956	0	1.09863	0
R_G6Pter	0.000307525	0.000308027	0.000176258	0.000174643	0.000262675	3.71e-05	5.61e-05	5.65e-05	0.000121955	8.72e-05	0.000183771
R_GALU	0.177802	0.178092	0.101908	0.100974	0.151872	0.0214459	0.0324348	0.0326677	0.0705109	0.0504234	0.106252
R_GAPD	1.67575	1.67474	1.94221	1.94549	0.740336	2.06168	2.18612	2.17827	2.05244	2.12297	1.79552
R_GARFTi	0.0104972	0.0105143	0.00601648	0.00596135	0.00896629	0.00126614	0.00191491	0.00192865	0.00416286	0.00297693	0.00627294
R_GAT1_SC	0.00261926	0.00262354	0	0.00148748	0	0.000315926	0.000477808	0.000481238	0.00103872	0.000742803	0
R_GAT2_SC	0	0	0.00150123	0	0.00223727	0	0	0	0	0	0.00156522
R_GHMT2r	0.035218	0.0358245	0.0204994	0.0203116	0.0300818	0.00424787	0.00652449	0.00657133	0.0139663	0.00998755	0.0210456
R_GHMT2rm	-0.0598836	0	-0.0346366	-0.0343191	-0.0511501	-0.00722295	-0.011024	-0.0111031	-0.023748	-0.0169825	-0.0357854
R_GK2	0.000359486	0.000360072	0.00020604	0.000204152	0.000307059	4.34e-05	6.56e-05	6.6e-05	0.000142561	0.000101947	0.000214822
R_GLCS2	0.0549833	0.055073	0.0315138	0.031225	0.0469646	0.00663189	0.0100301	0.0101021	0.0218047	0.0155929	0.0328571
R_GLCt1	1.15	1.15	1.15	1.15	1.15	1.07083	1.15	1.15	1.15	1.15	1.15
R_GLNS	0.0870051	0.0871471	0.0498671	0.0494101	0.0743163	0.0655011	0.025387	0.0159855	0.0345035	0.024674	0.0519927
R_GLU5K	0	0	0	0	0.00546184	0.0021066	0.00318603	0.0032089	0.00253582	0	0.00382118
R_GLUDC	0	0	0.70625	0	0	0	0	0.00268227	0	0	0
R_GLUDyi	0.581889	0.522857	0.333825	0.330765	0.497026	0	0.104412	0.0837897	0.231759	0.166019	0.348727
R_GLUK	0	0.968551	0	0	0	0	0	1.0956	0	1.09863	0
R_GLUPRT	0.0104972	0.0105143	0.00601648	0.00596135	0.00896629	0.00126614	0.00191491	0.00192865	0.00416286	0.00297693	0.00627294
R_GLUSx	0	0	0	0	0	0.0550069	0.00951543	0	0	0	0
R_GLUt5m	0	0	0	0	0	0.00178556	0	0	0	0	0
R_GLUt7m	0.0928831	0.0930346	0.0532361	0	0.0738752	0.00232532	0	0.0120037	0.0342987	0	0.0516841
R_GLYC3Ptm	0	0	0	0	0	0.00206361	0	0	0	0	0
R_GLYCDy	0	0	0	0	0	0.00647355	0	0	0	0	0
R_GLYCLm	0.0598836	0	0.0346366	0.0343191	0.0511501	0.00722295	0.011024	0.0111031	0.023748	0.0169825	0.0357854
R_GLYCt	0	0	0	0	0	0.00469637	0	0	0	0	0
R_GLYt2m	0.119767	0	0.0692731	0.0686383	0.1023	0.0144459	0.022048	0.0222063	0.0474959	0.0339651	0.0715707
R_GLYt2r	0	0	0	0	0	0.0151785	0.0230561	0.0232216	-0.001	-0.001	-0.001
R_GMPS2	0.00523747	0.00524601	0.00300186	0.00297435	0.00447363	0.000631725	0.000955422	0.000962281	0.00207702	0.00148531	0.00312982
R_GND	0.000307525	0.000308027	0.000176258	0.000174643	3.07964	3.71e-05	5.61e-05	0.0211762	0.000121955	8.72e-05	0.394507
R_GRTT	0.000466589	0.000467351	0.000267426	0.000264976	0.000398542	5.63e-05	8.51e-05	8.57e-05	0.000185035	0.000132321	0.000278826
R_GTPCII	0.000104983	0.000105154	6.02e-05	5.96e-05	8.97e-05	1.27e-05	1.92e-05	1.93e-05	4.16e-05	2.98e-05	6.27e-05
R_GTPt2m	0	0	0	0	0	0.00205544	0	0	0	0	0
R_H2Ot	-4.35392	-4.34976	-3.10464	-3.07387	-4.52439	-0.172223	-0.3964	-0.372408	-2.04127	-1.25164	-2.65633
R_H2Oter	-0.000233295	-0.000233675	-0.000133713	-0.000132488	-0.000199271	-2.81e-05	-4.26e-05	-4.29e-05	-9.25e-05	-6.62e-05	-0.000139413
R_H2Otm	10.2722	10.3404	7.35432	9.00471	13.6676	0.0142826	-0.644956	-0.493745	-3.89969	-2.32422	-7.41371
R_H2Otp	0	0	0	0.779389	0	0	0.00895035	0	0	0.0179023	0
R_HACNHm	0.0303495	0.030399	0.0173949	0.0172355	0.0259233	0.00366065	0.00553638	0.00557612	0.0120357	0.00860689	0.0181363
R_HCITSm	0.0303495	0.030399	0.0173949	0.0172355	0.0259233	0.00366065	0.00553638	0.00557612	0.0120357	0.00860689	0.0181363
R_HCO3E	0.279137	0.279592	0.938678	0.951924	0.379936	0.0793007	0.0919204	0.0612859	0.161602	0.131044	0.266809
R_HEX1	1.15	0.181449	0.965456	1.15	1.15	1.07083	1.15	0.0544031	1.15	0.0513737	0.909791
R_HEX7	0	0	0.184544	0	0	0	0	0	0	0	0.240209
R_HICITDm	0.0303495	0.030399	0.0173949	0.0172355	0.0259233	0.00366065	0.00553638	0.00557612	0.0120357	0.00860689	0.0181363
R_HISTD	0.00703065	0.00704212	0.00402963	0.0039927	0.0060053	0.000848013	0.00128254	0.00129174	0.00278814	0.00199384	0.00420139
R_HISTP	0.00703065	0.00704212	0.00402963	0.0039927	0.0060053	0.000848013	0.00128254	0.00129174	0.00278814	0.00199384	0.00420139
R_HMGCOAR	-0.00139977	-0.00140205	-0.000802279	-0.000794927	-0.00119563	-0.000168835	-0.000255347	-0.00025718	-0.000555104	-0.000396964	-0.000836477
R_HMGCOASm	-0.00139977	-0.00140205	-0.000802279	-0.000794927	-0.00119563	-0.000168835	-0.000255347	-0.00025718	-0.000555104	-0.000396964	-0.000836477
R_HMGCOAtm	-0.00139977	-0.00140205	-0.000802279	-0.000794927	-0.00119563	-0.000168835	-0.000255347	-0.00025718	-0.000555104	-0.000396964	-0.000836477
R_HSDxi	0.0461075	0.0461827	0	0.0261844	0	0.00556133	0.00841097	0.00847134	0.0182848	0.0400585	0
R_HSDyi	0	0	0.0264266	0	0.0804693	0	0	0	0	0	0.027553
R_HSERTA	0.00607627	0.00608618	0.00348262	0.0034507	0.0051901	0.000732898	0.00110844	0.00111639	0.00240966	0.00172318	0.00363107
R_HSK	0.0400312	0.0400966	0.022944	0.0227337	0.0752792	0.00482843	0.00730253	0.00735495	0.0158751	0.0383353	0.023922
R_HSTPT	0.00703065	0.00704212	0.00402963	0.0039927	0.0060053	0.000848013	0.00128254	0.00129174	0.00278814	0.00199384	0.00420139
R_ICDHxm	0.128565	0.245534	0.702585	0.695376	0	0	0	0	0	0.0020866	0
R_ICDHy	0.743522	0.684204	0	0	0	0.013031	0.00301956	0.00471632	0	0	0
R_ICDHym	0.114431	0.114618	0.0655863	0.0649852	0.0922806	0	0.0176886	0.0178155	0.042844	0.0324518	0.0645608
R_ICL	0.125841	0.00553492	0.0724403	0.0717764	0.0664025	0	0.002	0	0.0509047	0.00970488	0.0762005
R_IG3PS	0.00703065	0.00704212	0.00402963	0.0039927	0.0060053	0.000848013	0.00128254	0.00129174	0.00278814	0.00199384	0.00420139
R_IGPDH	0.00703065	0.00704212	0.00402963	0.0039927	0.0060053	0.000848013	0.00128254	0.00129174	0.00278814	0.00199384	0.00420139
R_IGPS	0.00301162	0.00301654	0.00172612	0.0017103	0.00257241	0.000363251	0.000549382	0.000553326	0.00119432	0.000854073	0.00179969
R_ILETA	0	0	0	-0.0116047	0	-0.00246474	-0.00372768	0	0	-0.00579507	0
R_ILETAm	-0.0204345	-0.0204678	-0.0117121	0	0.0174543	0	0	-0.00375443	-0.00810368	0	-0.0122113
R_ILEtmi	0.0204345	0.0204678	0.0117121	0	0.0174543	0	0	0.00375443	0.00810368	0	0.0122113
R_IMPC	-0.0175279	-0.0175565	-0.0100461	-0.00995405	-0.0149716	-0.00211415	-0.00319744	-0.0032204	-0.006951	-0.00497077	-0.0104743
R_IMPD	0.00523747	0.00524601	0.00300186	0.00297435	0.00447363	0.000631725	0.000955422	0.000962281	0.00207702	0.00148531	0.00312982
R_INSK	0	0	0	0	0	0	0.000361741	0	0	0	0
R_IPDDI	0.000466589	0.000467351	0.000267426	0.000264976	0.000398542	5.63e-05	8.51e-05	8.57e-05	0.000185035	0.000132321	0.000278826
R_IPMD	0.0314312	0.0314824	0.0180148	0.0178497	0.0268472	0.00379112	0.00573369	0.00577485	0.0124646	0.00891364	0.0187827
R_IPPMIa	-0.0314312	-0.0314824	-0.0180148	-0.0178497	-0.0268472	-0.00379112	-0.00573369	-0.00577485	-0.0124646	-0.00891364	-0.0187827
R_IPPMIb	-0.0314312	-0.0314824	-0.0180148	-0.0178497	-0.0268472	-0.00379112	-0.00573369	-0.00577485	-0.0124646	-0.00891364	-0.0187827
R_IPPSm	0.0314312	0.0314824	0.0180148	0.0178497	0.0268472	0.00379112	0.00573369	0.00577485	0.0124646	0.00891364	0.0187827
R_KARA1im	0.0594901	0.0595872	0.0340968	0.0337844	0.0508141	0.00717549	0.0108522	0.0109301	0.0235919	0.016871	0.0355503
R_KARA2im	0.0204345	0.0204678	0.0117121	0.0116047	0.0174543	0.00246474	0.00372768	0.00375443	0.00810368	0.00579507	0.0122113
R_LEUTA	-0.0314312	-0.0314824	-0.0180148	-0.0178497	-0.0268472	-0.00379112	-0.00573369	-0.00577485	-0.0124646	-0.00891364	-0.0187827
R_LNS14DM	0	0	0.000133713	0.000132488	0.000199271	0	0	0	0	0	0.000139413
R_LNS14DMx	0.000233295	0.000233675	0	0	0	2.81e-05	4.26e-05	4.29e-05	9.25e-05	6.62e-05	0
R_LNSTLS	0.000233295	0.000233675	0.000133713	0.000132488	0.000199271	2.81e-05	4.26e-05	4.29e-05	9.25e-05	6.62e-05	0.000139413
R_MALOAAtp	0	0	0	0.779389	0	0	0.00895035	0	0	0.0179023	0
R_MALS	0	0	0	0	0	0	0.002	0	0	0	0
R_MALt2r	0	0	0	-0.793402	0	0	-0.04	0	0	-0.02	0
R_MALtm	0	0	0	0	0	0.00026988	0	0	0	0	0
R_MAN1PT	0.0856722	0.0858119	0.0491031	0.0486531	0.0731777	0.0103335	0.0156284	0.0157406	0.0339749	0.024296	0.0511962
R_MAN6PI	-0.0856722	-0.0858119	-0.0491031	-0.0486531	-0.0731777	-0.0103335	-0.0156284	-0.0157406	-0.0339749	-0.024296	-0.0511962
R_MAN0Nter	-0.0856722	-0.0858119	-0.0491031	-0.0486531	-0.0731777	-0.0103335	-0.0156284	-0.0157406	-0.0339749	-0.024296	-0.0511962
R_MCITDm	0.0303495	0.030399	0.0173949	0.0172355	0.0259233	0.00366065	0.00553638	0.00557612	0.0120357	0.00860689	0.0181363
R_MDH	-0.0682079	-0.0683192	-0.817784	0	-0.158683	-0.0408282	0	-0.020679	-0.0779539	0	-0.140761
R_MDHm	1.11236	1.04989	0.840612	0	0.158683	0	0	0.020679	0.0937487	0	0.140761
R_ME2m	0	0	0	0	0	0.0116957	0	0	0	0	0
R_METAT	0.001983	0.00198624	0.00113656	0.00112615	0.0016938	0.000239183	0.000361741	0.000364338	0.000786398	0.000562365	0.00118501
R_METS	0.00735939	0.00737139	0.00421804	0.00417939	0.00628609	0.000887663	0.0013425	0.00135214	0.0029185	0.00208707	0.00439784
R_MEVK2	0.00139977	0.00140205	0.000802279	0.000794927	0.00119563	0.000168835	0.000255347	0.00025718	0.000555104	0.000396964	0.000836477
R_MFAPS_SC	0.000636258	0.000637296	0.000364672	0.00036133	0.000543466	7.67e-05	0.000116067	0.0001169	0.00025232	0.000180438	0.000380217
R_MI1PP	0.000562028	0.000562945	0.000322127	0.000319175	0.000480062	6.78e-05	0.000102526	0.000103262	0.000222883	0.000159387	0.000335858
R_MI1PS	0.000562028	0.000562945	0.000322127	0.000319175	0.000480062	6.78e-05	0.000102526	0.000103262	0.000222883	0.000159387	0.000335858
R_MTHFC	0.0274768	0.0280708	0.0160626	0.0159154	0.0234696	0.00331416	0.00511235	0.00514905	0.0108964	0.00779222	0.0164197
R_MTHFD	0.0274768	0.0280708	0	0	-5.29409	0.00331416	0.00511235	0.00514905	0.0108964	0.00779222	0
R_MTHFD2i	0	0	0.0160626	0.0159154	5.31756	0	0	0	0	0	0.0164197
R_MTHFR3	0.00735939	0.00737139	0.00421804	0.00417939	0.00628609	0.000887663	0.0013425	0.00135214	0.0029185	0.00208707	0.00439784
R_0DH2_u6cm	1.60932	1.66872	1.40554	2.30364	6.01919	0.00395171	0.275931	0.17623	1.64607	1.03398	3.21341
R_0DH2_u6m	3.38798	3.37794	2.47366	1.53616	0.450797	0	0.0423543	0.0720126	0.249447	0.0727284	0.373081
R_NDPK1	0.0980675	0.0982275	0.0562075	0.0556924	0.0837654	0.0139147	0.048624	0.018018	0.0388905	0.0278834	0.0586034
R_NDPK2	0.182542	0.18284	0.104624	0.103666	0.155921	0.0220944	0.0332995	0.0336555	0.072643	0.0519481	0.109084
R_NDPK3	-0.0014846	-0.00148702	-0.000850902	-0.000843104	-0.00126809	-0.000179068	-0.000270822	-0.000272766	-0.000588747	-0.000421022	-0.000887172
R_NDPK5	0	0	0	0	0	-3.07e-05	0	0	0	-7.22e-05	0
R_NDPK6	0	0	0	0	0	-7.67e-05	0	-0.0001169	-0.00025232	-0.000180438	0
R_NDPK8	-2.23e-05	-2.23e-05	0	-1.26e-05	0	-2.69e-06	-4.06e-06	-4.09e-06	-8.83e-06	-6.32e-06	-1.33e-05
R_NH4t	0.593466	0.594434	0.340146	0.337028	0.506915	0.0564032	0.0852044	0.085816	0.23635	0.169302	0.355645
R_NH4tm	-0.0598836	0	-0.0346366	-0.0343191	-0.0511501	-0.00722295	-0.011024	-0.0111031	-0.023748	-0.0169825	-0.0357854
R_O2t	3.01258	3.00624	1.94651	2.31213	3.27825	0.00340507	0.161291	0.127626	0.952429	0.561044	1.79678
R_O2ter	0.000233295	0.000233675	0.000133713	0.000132488	0.000199271	2.81e-05	4.26e-05	4.29e-05	9.25e-05	6.62e-05	0.000139413
R_O2tm	3.00667	3.00032	1.94312	2.30878	3.27321	0.00197585	0.159143	0.125462	0.950085	0.559368	1.79324
R_OAAt2m	0	-2.07e-13	0	0.0135559	0	0.013031	0.00754047	0.00185286	0	0.00676943	0
R_OCBTi	0.0170411	0.0170689	0.00976714	0.00967763	0.0145558	0.00205544	0.00310865	0.00313097	0.00675798	0.00483273	0.0101835
R_OMCDC	0.0314312	0.0314824	0.0180148	0.0178497	0.0268472	0.00379112	0.00573369	0.00577485	0.0124646	0.00891364	0.0187827
R_OMPDC	0.0117284	0.0117475	0.00672212	0.00666052	0.0100179	0.00141463	0.0021395	0.00215485	0.0046511	0.00332607	0.00700866
R_ORNt3m	0.0345064	0.0345627	0.0197774	0.0195961	0.0240122	0.00205544	0.00310865	0.00313097	0.0111483	0.00978576	0.0167992
R_ORNTA	0.0174653	0.0174938	0.0100103	0.00991851	0.00945631	0	0	0	0.00439037	0.00495302	0.00661577
R_ORNTACim	0.0345064	0.0345627	0.0197774	0.0195961	0.0240122	0.00205544	0.00310865	0.00313097	0.0111483	0.00978576	0.0167992
R_ORPT	-0.0117284	-0.0117475	-0.00672212	-0.00666052	-0.0100179	-0.00141463	-0.0021395	-0.00215485	-0.0046511	-0.00332607	-0.00700866
R_OXAGm	0.0303495	0.030399	0.0173949	0.0172355	0.0259233	0.00366065	0.00553638	0.00557612	0.0120357	0.00860689	0.0181363
R_P5CR	0.0174653	0.0174938	0.0100103	0.00991851	0.0149182	0.0021066	0.00318603	0.0032089	0.00692619	0.00495302	0.0104369
R_PAPSR	0.00607627	0.00608618	0.00348262	0.0034507	0.0051901	0.000732898	0.00110844	0.00111639	0.00240966	0.00172318	0.00363107
R_PC	0.208205	0.208545	0.898023	0.911642	0.319349	0.0707451	0.0789809	0.0482535	0.133472	0.110928	0.224421
R_PDHcm	0.878481	0.936143	0	0.699007	0	0	0	0	0	0	0
R_PDHm	1.17834	1.11598	0.878428	0.0902181	0.215041	0.0209893	0.0257939	0.0346544	0.119914	0.0450524	0.18019
R_PEtm_SC	-1.11e-05	-1.12e-05	-6.38e-06	-6.32e-06	-9.51e-06	-1.34e-06	-2.03e-06	-2.05e-06	-4.42e-06	-3.16e-06	-6.65e-06
R_PETOHM_SC	0.000636258	0.000637296	0.000364672	0.00036133	0.000543466	7.67e-05	0.000116067	0.0001169	0.00025232	0.000180438	0.000380217
R_PFK	0.852385	0.8519	0.979422	0.980985	0	1.03494	1.09571	1.08149	1.03198	1.0656	0.710094
R_PFK_3	0	0	0	0	0	0	0	0.00678617	0	0	0.130616
R_PGCD_iso2	0	0.0605304	0	0	0	0	0	0	0	0	0
R_PGI	0.968847	0	0.861627	1.04712	-2.08411	1.04898	1.11695	0	1.07816	0	0.407214
R_PGK	-1.67575	-1.67474	-1.94221	-1.94549	-0.740336	-2.06168	-2.18612	-2.17827	-2.05244	-2.12297	-1.79552
R_PGL	0.000307525	0.000308027	0.000176258	0.000174643	3.07964	3.71e-05	5.61e-05	0.0211762	0.000121955	8.72e-05	0.394507
R_PGM	-1.67575	-1.61421	-1.94221	-1.94549	-0.740336	-2.06168	-2.18612	-2.17827	-2.05244	-2.12297	-1.79552
R_PGMT	-0.177802	-0.178092	-0.101908	-0.100974	-0.151872	-0.0214459	-0.0324348	-0.0326677	-0.0705109	-0.0504234	-0.106252
R_PHETA1	-0.0141992	-0.0142223	-0.00813827	-0.00806369	-0.0121284	-0.00171265	-0.00259022	-0.00260882	-0.00563095	-0.00402678	-0.00848517
R_PINOS_SC	0.000562028	0.000562945	0.000322127	0.000319175	0.000480062	6.78e-05	0.000102526	0.000103262	0.000222883	0.000159387	0.000335858
R_PIt2m	7.13683	7.21058	4.31396	5.84313	7.29267	0	0.345289	0.270248	2.09922	1.23427	3.97696
R_PIt2r	0.0209647	0.0209989	0.0120159	0.0119058	0.0179072	0.00252869	0.0038244	0.00385185	0.00831395	0.00594543	0.0125281
R_PIt5m	0	0	0	0	0	-0.00178556	0	0	0	0	0
R_PMANM	-0.0856722	-0.0858119	-0.0491031	-0.0486531	-0.0731777	-0.0103335	-0.0156284	-0.0157406	-0.0339749	-0.024296	-0.0511962
R_PMDPHT	0.000104983	0.000105154	6.02e-05	5.96e-05	8.97e-05	1.27e-05	1.92e-05	1.93e-05	4.16e-05	2.98e-05	6.27e-05
R_PMETM_SC	0.000636258	0.000637296	0.000364672	0.00036133	0.000543466	7.67e-05	0.000116067	0.0001169	0.00025232	0.000180438	0.000380217
R_PMEVK	0.00139977	0.00140205	0.000802279	0.000794927	0.00119563	0.000168835	0.000255347	0.00025718	0.000555104	0.000396964	0.000836477
R_PPA	0.425707	0.426401	0.243994	1.02115	0.363622	0.0513472	0.0886081	0.0782152	0.168822	0.138629	0.254395
R_PPAt	0	0	0	0.779389	0	0	0.00895035	0	0	0.0179023	0
R_PPND	0	0	0.00619943	0.00614261	0.00923893	0	0	0	0	0	0.00646368
R_PPND2	0.0108164	0.010834	0	0	0	0.00130463	0.00197313	0.0019873	0.00428944	0.00306745	0
R_PPNDH	0.0141992	0.0142223	0.00813827	0.00806369	0.0121284	0.00171265	0.00259022	0.00260882	0.00563095	0.00402678	0.00848517
R_PRAGSr	0.0104972	0.0105143	0.00601648	0.00596135	0.00896629	0.00126614	0.00191491	0.00192865	0.00416286	0.00297693	0.00627294
R_PRAIi	0.00301162	0.00301654	0.00172612	0.0017103	0.00257241	0.000363251	0.000549382	0.000553326	0.00119432	0.000854073	0.00179969
R_PRAIS	0.0104972	0.0105143	0.00601648	0.00596135	0.00896629	0.00126614	0.00191491	0.00192865	0.00416286	0.00297693	0.00627294
R_PRAMPC	0.00703065	0.00704212	0.00402963	0.0039927	0.0060053	0.000848013	0.00128254	0.00129174	0.00278814	0.00199384	0.00420139
R_PRASCS	0.0104972	0.0105143	0.00601648	0.00596135	0.00896629	0.00126614	0.00191491	0.00192865	0.00416286	0.00297693	0.00627294
R_PRATPP	0.00703065	0.00704212	0.00402963	0.0039927	0.0060053	0.000848013	0.00128254	0.00129174	0.00278814	0.00199384	0.00420139
R_PRFGS	0.0104972	0.0105143	0.00601648	0.00596135	0.00896629	0.00126614	0.00191491	0.00192865	0.00416286	0.00297693	0.00627294
R_PRMICIi	0.00703065	0.00704212	0.00402963	0.0039927	0.0060053	0.000848013	0.00128254	0.00129174	0.00278814	0.00199384	0.00420139
R_PRPPS	0.0322678	0.0323205	0.0184943	0.0183249	0.0275619	0.00389203	0.00588632	0.00592858	0.0127964	0.00915092	0.0192827
R_PSCVTi	0.0280272	0.0280729	0.0160638	0.0159166	0.0239397	0.00338054	0.00511274	0.00514944	0.0111147	0.0079483	0.0167485
R_PSERDm_SC	0.00111345	0.00111527	0.000638176	0.000632328	0.000951066	0.000134301	0.000203117	0.000204575	0.00044156	0.000315767	0.000665379
R_PSERS_SC	0.00129372	0.00129584	0.0007415	0.000734705	0.00110505	0.000156045	0.000236002	0.000237696	0.000513051	0.000366891	0.000773107
R_PSERT	0	0.0605304	0	0	0	0	0	0	0	0	0
R_PSP_L	0	0.0605304	0	0	0	0	0	0	0	0	0
R_PStm_SC	1.11e-05	1.12e-05	6.38e-06	6.32e-06	9.51e-06	1.34e-06	2.03e-06	2.05e-06	4.42e-06	3.16e-06	6.65e-06
R_PYK	1.6197	1.55806	1.91009	1.91366	0.692457	2.05492	2.1759	2.16797	2.03021	2.10707	1.76202
R_PYRDC	0.0481011	0.0481796	0.0275692	0.806706	0	1.95256	2.03737	2.05106	1.37686	1.89861	1.24683
R_PYRDC2	0	0	0	0	0	0	0	0	0.326585	0	0
R_PYRt2m	1.31775	1.25562	0.958334	0.169392	0.334123	0	0.051226	0.0602691	0.175202	0.0845894	0
R_RBFSa	0.000209965	0.000210308	0.000120342	0.000119239	0.000179344	2.53e-05	3.83e-05	3.86e-05	8.33e-05	5.95e-05	0.000125472
R_RBFSb	0.000104983	0.000105154	6.02e-05	5.96e-05	8.97e-05	1.27e-05	1.92e-05	1.93e-05	4.16e-05	2.98e-05	6.27e-05
R_RNDR1	0	0	1.28e-05	0	1.9e-05	0	0	0	0	0	0
R_RNDR2	0.000254503	0.000254919	0.000145869	0.000144532	0.000217387	0	4.64e-05	4.68e-05	0.000100928	0	0.000152087
R_RNDR4	0.000636258	0.000637296	0.000364672	0.00036133	0.000543466	0	0.000116067	0	0	0	0.000380217
R_RNTR1	0.000381755	0.000382378	0.00020604	0.000216798	0.000307059	4.6e-05	6.96e-05	7.01e-05	0.000151392	0.000108263	0.00022813
R_RNTR2	0	0	0	0	0	3.07e-05	0	0	0	7.22e-05	0
R_RNTR4	0	0	0	0	0	7.67e-05	0	0.0001169	0.00025232	0.000180438	0
R_RPE	-0.0307892	-0.0308395	-0.0176469	-0.0174852	2.02662	-0.00371369	-0.0056166	0.0084229	-0.0122101	-0.0087316	0.244483
R_RPI	-0.0308868	-0.0309372	-0.0177028	-0.0175406	-1.05284	-0.00372546	-0.00563439	-0.0127147	-0.0122487	-0.00875927	-0.149898
R_SACCD1	0.0303495	0.030399	0.0173949	0.0172355	0.0259233	0.00366065	0.00553638	0.00557612	0.0120357	0.00860689	0.0181363
R_SACCD2	0.0303495	0.030399	0.0173949	0.0172355	0.0259233	0.00366065	0.00553638	0.00557612	0.0120357	0.00860689	0.0181363
R_SAM24MT	0	0	0	0	0	8.95e-06	0	0	0	0	0
R_SBTD_D2	0	0	0.184544	0	0	0	0	0	0	0	0.240209
R_SBTR	0	0	0.184544	0	0	0	0	0	0	0	0.240209
R_SERt2m	-0.0598836	0	-0.0346366	-0.0343191	-0.0511501	-0.00722295	-0.011024	-0.0111031	-0.023748	-0.0169825	-0.0357854
R_SHK3D	0.0280272	0.0280729	0.0160638	0.0159166	0.0239397	0.00338054	0.00511274	0.00514944	0.0111147	0.0079483	0.0167485
R_SHKK	0.0280272	0.0280729	0.0160638	0.0159166	0.0239397	0.00338054	0.00511274	0.00514944	0.0111147	0.0079483	0.0167485
R_SLFAT	0.00607627	0.00608618	0.00348262	0.0034507	0.0051901	0.000732898	0.00110844	0.00111639	0.00240966	0.00172318	0.00363107
R_SO4ti	0.00819713	0.0082105	0.00469819	0.00465514	0.00700166	0.000988709	0.00149533	0.00150606	0.00325072	0.00232464	0.00489846
R_SQ23EPXter	0.000233295	0.000233675	0.000133713	0.000132488	0.000199271	2.81e-05	4.26e-05	4.29e-05	9.25e-05	6.62e-05	0.000139413
R_SQLEr	0.000233295	0.000233675	0.000133713	0.000132488	0.000199271	2.81e-05	4.26e-05	4.29e-05	9.25e-05	6.62e-05	0.000139413
R_SQLS	0.000233295	0.000233675	0.000133713	0.000132488	0.000199271	2.81e-05	4.26e-05	4.29e-05	9.25e-05	6.62e-05	0.000139413
R_SQLter	0.000233295	0.000233675	0.000133713	0.000132488	0.000199271	2.81e-05	4.26e-05	4.29e-05	9.25e-05	6.62e-05	0.000139413
R_SSALy	0	0	0.70625	0	0	0	0	0.00268227	0	0	0
R_SUCCt2r	0	0	-0.77869	0	0	-0.0339365	-0.002	0	-0.0509047	-0.001	-0.0850015
R_SUCD2_u6m	1.00432	0.941678	0	0.770784	0.0664025	0	0	0.00268227	0	0.00870488	0
R_SUCFUMtm	0.125841	0.00553492	0	0.0717764	0.0664025	0	0	0.00268227	0	0.00870488	0
R_SUCOASm	-0.878481	-0.936143	0	-0.699007	0	0	0	0	0	0	0
R_SULR	-0.00607627	-0.00608618	-0.00348262	-0.0034507	-0.0051901	-0.000732898	-0.00110844	-0.00111639	-0.00240966	-0.00172318	-0.00363107
R_TALA	-0.00138103	-0.00138329	-0.000791541	-0.000784287	1.02528	-0.000166575	-0.000251929	0	-0.000547675	-0.000391651	0
R_THRAi	0	0	0	0	0.0410861	0	0	0	0	0.0269828	0
R_THRD_L	0.0197346	0.0197668	0.0113109	0.0112073	0.0168565	0.00238032	0.0036	0.00362584	0.00782613	0.00559659	0.0117931
R_THRS	0.0400312	0.0400966	0.022944	0.0227337	0.0752792	0.00482843	0.00730253	0.00735495	0.0158751	0.0383353	0.023922
R_TKT1	-0.00138103	-0.00138329	-0.000791541	-0.000784287	1.02528	-0.000166575	-0.000251929	0.00678617	-0.000547675	-0.000391651	0.130616
R_TKT2	-0.0294082	-0.0294562	-0.0168554	-0.0167009	1.00134	-0.00354711	-0.00536467	0.00163673	-0.0116624	-0.00833995	0.113867
R_TMDS	0.000381755	0.000382378	0.000218803	0.000216798	0.00032608	4.6e-05	6.96e-05	7.01e-05	0.000151392	0.000108263	0.00022813
R_TPI	0.849766	0.849276	0.977921	0.979497	-0.132906	1.02992	1.09523	1.0878	1.03094	1.06486	0.839144
R_TRDR	0.00734878	0.00736077	0.00421196	0.00417336	0.00627704	0.000886384	0.00134057	0.00135019	0.0029143	0.00208406	0.0043915
R_TRE6PP	0.00248141	0.00248546	0.00142222	0.00140919	0.00211952	0.000299299	0.00045266	0.000455909	0.000984049	0.000703708	0.00148284
R_TRE6PS	0.00248141	0.00248546	0.00142222	0.00140919	0.00211952	0.000299299	0.00045266	0.000455909	0.000984049	0.000703708	0.00148284
R_TRIGS_SC	0.000699884	0.000701026	0.000401139	0.000397463	0.000597813	8.44e-05	0.000127673	0.00012859	0.000277552	0.000198482	0.000418238
R_TRPS1	0.00301162	0.00301654	0.00172612	0.0017103	0.00257241	0.000363251	0.000549382	0.000553326	0.00119432	0.000854073	0.00179969
R_TYRt2m	-0.00343579	-0.0034414	-0.00196923	0	-0.00839655	0	0	-0.0019873	-0.00389835	0	-0.00587435
R_TYRTAi	0.0073806	0.00739264	0.0042302	0.00614261	0.000842373	0.00130463	0.00197313	0	0.000391096	0.00306745	0.000589336
R_TYRTAim	0.00343579	0.0034414	0.00196923	0	0.00839655	0	0	0.0019873	0.00389835	0	0.00587435
R_UMPK	0.00537638	0.00538515	0.00308148	0.00305324	0.00459229	0.00064848	0.000980764	0.000987804	0.00213211	0.0015247	0.00321283
R_URIDK2r	-0.000636258	-0.000637296	-0.000364672	-0.00036133	-0.000543466	-7.67e-05	-0.000116067	-0.0001169	-0.00025232	-0.000180438	-0.000380217
R_VALTA	-0.028059	-0.0281048	-0.016082	-0.0159347	-0.0239669	-0.00338438	-0.00511854	-0.00515528	-0.0111273	-0.00795732	-0.0167676
R_ETOHtm	0	0	0	0	0	0	0	0	0	0	0
R_ALCD2irm	0	0	0	0	0	0	0	0	0	0	0
R_ACALDtm	0	0	0	0	0	0	0	0	0	0	0
