# Supplementary material for: Model‐guided development of an evolutionarily stable yeast chassis
Source: Mol Syst Biol. 2021 Jul 22;17(7):e10253. doi: 10.15252/msb.202110253 (PMC8297383; doi:10.15252/msb.202110253)
Supplement: Supplementary file 7 — Source Data for Figure 3 [file MSB-17-e10253-s008.zip › MSB-2021-10253_SourceDataForFigure3.xlsx]

## Sheet: Proteomics
	Log2 (Fold-Change)
Protein	Chassis_F vs E_Chassis_F	Chassis_Sz vs E_Chassis_Sz	Chassis_Mz vs E_Chassis_Mz
PGI1	-1.12834	-0.249449	-0.0582931
TDH1	-1.3359	-2.31192	1.22064
PDC6	0.625874	4.59393	4.30417
ALD6	0.585453	-0.18795	-1.46056
ALD5	-0.887558	0.166716	-1.66712
GSH1	-0.252572	1.35766	1.16923
CYS3	0.720019	1.90301	1.27628
CYS4	0.266068	1.2215	1.04043
HOM2	-0.856483	-1.22729	-1.76062
THR4	-0.152921	0.0187638	-1.0864
ILV3	-0.0661577	0.337559	-1.05512
GLY1	-1.22184	-1.03865	-1.91698
AGX1	-0.473352	0.989102	1.54543
CIT1	0.394086	1.25232	0.979401
IDH1	0.506788	1.4355	0.140927
GLT1	-0.48125	0.136071	-0.23018
GDH1	-0.405764	-1.06004	-0.0850881
GDH2	-1.40976	1.05478	1.0791
GLN1	-1.0836	-1.08267	-0.686011
GAD1	-1.45289	-1.74753	-0.380298
UGA2	-1.13606	0.239439	0.421235
DAL7	-1.68252	0.146627	0.295007
ARG4	-1.1399	-1.22363	-2.16996
CAR1	-0.482047	-0.218839	-1.03948
CAR2	-0.354334	1.4268	-0.577827
ARG3	-0.516794	-1.39226	-0.869505
CPA1	1.8002	-0.442437	-1.63367
CPA2	-0.663474	0.564882	-0.293912
ARG1	-0.448999	-0.975439	-2.05203
ASP1	0.811394	0.0697207	-0.148944
ASP3-1	-3.31161	0.110217	0.640058
ASN1	0.420969	-0.258599	-1.2802
ASN2	0.298771	0.300241	-1.45731
KGD1	-0.368842	1.18826	0.428716

## Sheet: Transcriptomics
	Log2 (Fold-Change)
Gene	E_Chassis_F vs Chassis_F	E_Chassis_Sz vs Chassis_Sz	E_Chassis_Mz vs Chassis_Mz
PGI1	1.88514	1.16064	0.0939769
TDH1	2.06193	4.22926	-1.16969
PDC6	0.35454	-4.07544	-9.19164
ALD6	-2.32902	-2.86472	2.20607
ALD5	-0.85626	0.629547	3.00087
GSH1	0.269952	-1.52034	-1.31101
CYS3	0.447796	-2.02127	-1.40622
CYS4	0.639789	-3.24459	-1.7065
HOM2	-1.72126	0.580751	2.8757
THR4	-1.0496	0.256848	0.899866
ILV3	-0.65019	0.949108	2.15726
GLY1	0.616476	-1.10143	0.403425
AGX1	-0.0972006	1.62241	-1.84449
CIT1	-0.500108	1.97169	-1.22059
IDH1	-0.984462	0.91033	-0.371923
GLT1	-0.140515	0.457265	0.125086
GDH1	0.302984	0.332137	-0.0644798
GDH2	-0.0655604	-0.0189535	-0.685179
GLN1	1.34545	2.25428	1.5692
GAD1	1.58052	3.1146	0.267033
UGA2	2.30312	1.50202	-0.215985
DAL7	0.274159	-0.422674	-0.0304243
ARG4	-1.32311	1.44266	3.31183
CAR1	0.153157	1.01067	0.593254
CAR2	-0.316684	-1.94523	-0.124316
ARG3	-3.23372	1.32288	1.98611
CPA1	-1.99537	-0.15508	2.52219
CPA2	-1.70714	0.450783	-0.0407982
ARG1	-2.27687	0.812891	2.71053
ASP1	-0.765727	0.0103778	0.704558
ASP3-1	0.259454	-1.30981	-0.638314
ASN1	-1.63262	-0.0523153	1.52262
ASN2	-1.65477	-0.372598	1.6203
KGD1	0.620198	1.27252	-0.681279
