# Supplementary material for: Model‐guided development of an evolutionarily stable yeast chassis
Source: Mol Syst Biol. 2021 Jul 22;17(7):e10253. doi: 10.15252/msb.202110253 (PMC8297383; doi:10.15252/msb.202110253)
Supplement: Supplementary file 8 — Source Data for Figure 4 [file MSB-17-e10253-s007.zip › MSB-2021-10253_SourceDataForFigure4.xlsx]

## Sheet: Fig4_B
Time [h]	E_Chassis_Fz			Time [h]	Chassis_FZ-gly+
0.00166667	0.123	0.149499		0	0.1	0.094	0.104
1.08241	0.123	0.141499		24	0.135	0.1	0.125
2.01019	0.123	0.117499		44	0.297	0.234	0.288
12.8343	0.123	0.186498		48	0.307	0.25	0.305
13.7621	0.123	0.213498		68	0.518	0.496	0.553
14.8445	0.123	0.219498		73.5	0.748	0.733	0.739
16.8546	0.123	0.278497		76.5	1.044	1.032	0.988
17.7824	0.2065	0.300497		78.5	1.26	1.16	1.074
20.7204	0.442498	0.430495		80	1.64	1.432	1.348
21.8028	0.578496	0.495495		92	3.49	3.08	3.37
23.6584	0.807493	0.628493		94	3.52	3.295	3.405
24.5862	0.919492	0.707492		99	3.91	3.42	3.64
26.5964	1.1705	0.906496		100.5	3.99	3.83	3.91
29.5344	1.56952	1.26751
31.5446	1.86853	1.56453
33.5547	2.18052	1.90353
34.4825	2.33151	2.07352
36.4927	2.66649	2.46749
39.4306	3.15745	3.09444
43.2963	3.76441	3.93538
45.3065	4.04739	4.35835
47.3167	4.30037	4.76732
49.1722	4.49336	5.1163
50.2546	4.58835	5.30028
53.1926	4.80234	5.60126
55.2028	4.90833	5.59426
57.0583	4.88433	5.61726
61.0787	4.86533	5.66026
64.0166	4.86633	5.68226
66.9546	4.87133	5.70025
68.9648	4.87233	5.72125
70.8204	4.87633	5.73325
71.9029	4.88733	5.75025
76.8511	4.85433	5.81924
78.7067	4.84833	5.84724
81.6447	4.84633	5.88724
84.7374	4.84833	5.93924
87.6754	4.85433	5.98523
90.6134	4.87933	6.03723
91.5412	4.89433	6.04623

## Sheet: Fig4_C
Time [h]	E_Chassis_FzG			Time (h)	Chassis_FzG
0.00166667	0.1755	0.178498		0	0.1	0.1	0.11
1.08241	0.1075	0.217498		16	0.507	0.44	0.5
2.01019	0.1075	0.200498		20	0.89	0.776	0.82
4.94816	0.1075	0.220498		24	1.28	0.948	1.04
5.87594	0.1075	0.212498		26.5	1.266	1.164	1.2
6.95834	0.1075	0.220498		40	1.84	1.54	1.63
7.88612	0.1075	0.210498		44	2.04	1.652	1.71
9.89631	0.1075	0.247497		48	2.1	1.7	1.78
10.9787	0.1075	0.280497		68	1.944	1.732	1.817
12.8343	0.1075	0.355496		100	1.835	1.785	1.827
13.7621	0.1075	0.413495
14.8445	0.1725	0.491494
16.8546	0.377499	0.653492
17.7824	0.495497	0.735491
19.7926	0.733494	0.934498
20.7204	0.841493	1.0375
21.8028	0.963491	1.16251
23.6584	1.1725	1.39452
24.5862	1.2815	1.51753
26.5964	1.50551	1.79254
29.5344	1.83653	2.2305
31.5446	2.06353	2.55048
33.5547	2.29652	2.88046
34.4825	2.40551	3.03345
36.4927	2.64049	3.36442
39.4306	2.96647	3.81039
43.2963	3.30644	4.22536
45.3065	3.45343	4.37035
49.1722	3.69242	4.54834
50.2546	3.74741	4.58233
52.2648	3.8434	4.64233
53.1926	3.8834	4.66833
57.0583	4.03339	4.74732
59.0685	4.09139	4.78332
61.0787	4.14338	4.81632
64.0166	4.22138	4.85831
66.0268	4.28337	4.88531
66.9546	4.29837	4.89531
68.9648	4.30437	4.92031
70.8204	4.29637	4.94131
71.9029	4.29037	4.94631
72.8307	4.25637	4.89731
74.8409	4.25237	4.90631
80.7169	4.26037	4.91731
84.7374	4.27337	4.91631
86.593	4.28137	4.91731
87.6754	4.28437	4.91731
90.6134	4.29537	4.91631
91.5412	4.29937	4.91731

## Sheet: Fig4_D
	Strains	Fumaric acid (g/L)
Parental	Chassis_Fz gly+	0.137
		0.135
		0.12
Parental	Chassis_FzG gly+	0.167
		0.168
		0.169
Evolved	E_Chassis_Fz	0.036
		0.036
		0.034
Evolved	E_Chassis_FzG	0.244
		0.257
		0.256
